# Supplementary material for: Structures of three disubstituted [13]-macro­di­lac­tones reveal effects of substitution on macrocycle conformation
Source: Acta Crystallogr E Crystallogr Commun. 2020 Sep 8;76(Pt 10):1617–23. doi: 10.1107/S2056989020012037 (PMC7534246; doi:10.1107/S2056989020012037)
Supplement: Supplementary file 1 [file e-76-01617-sup1.cif]

##############################################################################
#                                                                            #
# This CIF contains the data in a paper accepted for publication in          #
# Acta Crystallographica Section E. It conforms to the requirements of       #
# Notes for Authors for Acta Crystallographica Section E, and has been       #
# peer reviewed under the auspices of the IUCr Commission on Journals.       #
#                                                                            #
# Full details of the Crystallographic Information File format               #
# are given in the paper "The Crystallographic Information File (CIF):       #
# a New Standard Archive File for Crystallography" by S. R. Hall, F. H.      #
# Allen and I. D. Brown [Acta Cryst. (1991), A47, 655-685].                  #
#                                                                            #
# The current version of the core CIF dictionary is obtainable from          #
# ftp://ftp.iucr.org/pub/cif_core.dic.                                       #
#                                                                            #
# Software is freely available for graphical display of the structure(s)     #
# in this CIF. For information consult the CIF software page                 #
# http://www.iucr.org/resources/cif/software.                                #
#                                                                            #
# This file may be used for bona fide research purposes within the           #
# scientific community so long as proper attribution is given to the journal # 
# article from which it was obtained.                                        #
#                                                                            #
##############################################################################
data_global
_audit_creation_method     'form.cif (version 2.0)'
_journal_data_validation_number     ?
_journal_date_recd_electronic     2020-07-20
_journal_date_accepted     2020-08-31
_journal_name_full     'Acta Crystallographica, Section E'
_journal_year     2020
_journal_volume     76
_journal_issue     10
_journal_page_first     1617
_journal_page_last     1623
_journal_paper_category     GO
_journal_paper_doi     10.1107/S2056989020012037
_journal_coeditor_code     MW2168
_publ_contact_author_name
;
Mark W. Peczuh
Brandon Q. Mercado
;
_publ_contact_author_address
;
Department of Chemistry
University of Connecticut
55 N. Eagleville Road
U3060
Storrs, CT 06269
Department of Chemistry
Yale University
PO Box 208107
New Haven, CT 06520
;
_publ_contact_author_email
;
mark.peczuh@uconn.edu, brandon.mercado@yale.edu
;
_publ_contact_author_fax     ?
_publ_contact_author_phone     ?
_publ_section_title
;
Structures of three disubstituted [13]-macrodilactones reveal effects of
substitution on macrocycle conformation
;
_publ_section_title_footnote     .
loop_
    _publ_author_name
    _publ_author_footnote
    _publ_author_address
    'Rutledge, Kelli M.'
;
;
;
Department of Chemistry
University of Connecticut
55 N. Eagleville Road
U3060
Storrs, CT 06269
USA
;
    'Griesbach, Caleb'
;
;
;
Department of Chemistry
University of Connecticut
55 N. Eagleville Road
U3060
Storrs, CT 06269
USA
;
    'Mercado, Brandon Q.'
;
;
;
Department of Chemistry
Yale University
PO Box 208107
New Haven, CT 06520
USA
;
    'Peczuh, Mark W.'
;
;
;
Department of Chemistry
University of Connecticut
55 N. Eagleville Road
U3060
Storrs, CT 06269
USA
;
_publ_section_synopsis
;
The synthesis and crystal structures of three new disubstituted
[13]-macrodilactones,
<i>trans</i>-4,8-dimethyl-1,10-dioxacyclotridec-5-ene-2,9-dione,
<i>cis</i>-4-(4-bromophenyl)-13-methyl-1,10-dioxacyclotridec-5-ene-2,9-dione,
and <i>trans</i>-11-methyl-4-phenyl-1,10-dioxacyclotridec-5-ene-2,9-dione are
reported and their conformations are put in the context of other
[13]-macrodilactone structures reported previously, showing that the number,
location, and relative disposition of groups attached at the termini of planar
units of the [13]-macrodilactones subtly influence their aspect ratios.
;
data_I
_audit_creation_method     'SHELXL-2014/7'
_chemical_name_systematic
;
<i>trans</i>-4,8-Dimethyl-1,10-dioxacyclotridec-5-ene-2,9-dione
;
_chemical_name_common     I
_chemical_formula_moiety     'C13 H20 O4'
_chemical_formula_sum     'C13 H20 O4'
_chemical_formula_iupac     'C13 H20 O4'
_chemical_formula_weight     240.29
_chemical_melting_point     ?
_space_group_crystal_system     monoclinic
_space_group_name_H-M_alt     'P 21/c'
_space_group_name_Hall     '-P 2ybc'
loop_
    _space_group_symop_operation_xyz
    'x, y, z'
    '-x, y+1/2, -z+1/2'
    '-x, -y, -z'
    'x, -y-1/2, z-1/2'
_cell_length_a     8.0547(6)
_cell_length_b     18.7875(14)
_cell_length_c     8.9660(7)
_cell_angle_alpha     90
_cell_angle_beta     102.530(6)
_cell_angle_gamma     90
_cell_volume     1324.49(18)
_cell_formula_units_Z     4
_cell_measurement_reflns_used     687
_cell_measurement_theta_min     2.2
_cell_measurement_theta_max     27.9
_cell_measurement_temperature     93(2)
_exptl_crystal_description     Prism
_exptl_crystal_colour     Colorless
_exptl_crystal_size_max     0.180
_exptl_crystal_size_mid     0.170
_exptl_crystal_size_min     0.160
_exptl_crystal_density_diffrn     1.205
_exptl_crystal_density_meas     ?
_exptl_crystal_density_method     ?
_exptl_crystal_F_000     520
_exptl_absorpt_coefficient_mu     0.088
_exptl_absorpt_correction_type     multi-scan
_exptl_absorpt_process_details
;
(<i>REQAB</i>; Jacobson, 1998)
;
_exptl_absorpt_correction_T_min     0.705
_exptl_absorpt_correction_T_max     1.000
_diffrn_ambient_temperature     93(2)
_diffrn_source     'Sealed Tube'
_diffrn_radiation_type     MoK\a
_diffrn_radiation_wavelength     0.71073
_diffrn_measurement_device_type     'Rigaku Mercury275R CCD'
_diffrn_measurement_method     \w
_diffrn_detector_area_resol_mean     6.8
_diffrn_reflns_number     17742
_diffrn_reflns_av_R_equivalents     0.1311
_diffrn_reflns_av_unetI/netI     0.0602
_diffrn_reflns_theta_min     2.168
_diffrn_reflns_theta_max     25.024
_diffrn_reflns_theta_full     25.024
_diffrn_measured_fraction_theta_max     0.997
_diffrn_measured_fraction_theta_full     0.997
_diffrn_reflns_limit_h_min     -9
_diffrn_reflns_limit_h_max     9
_diffrn_reflns_limit_k_min     -22
_diffrn_reflns_limit_k_max     22
_diffrn_reflns_limit_l_min     -10
_diffrn_reflns_limit_l_max     10
_refine_special_details
;
 Refinement of F^2^ against ALL reflections.  The weighted R-factor wR and
 goodness of fit S are based on F^2^, conventional R-factors R are based
 on F, with F set to zero for negative F^2^. The threshold expression of
 F^2^ > 2sigma(F^2^) is used only for calculating R-factors(gt) etc. and is
 not relevant to the choice of reflections for refinement.  R-factors based
 on F^2^ are statistically about twice as large as those based on F, and R-
 factors based on ALL data will be even larger.
The hydrogen atoms were first found in the difference map, then generated
geometrically and refined as riding atoms with C-H distances = 0.95 - 0.99
angstroms and Uiso(H) = 1.2 times Ueq(C) for CH and CH2 groups and Uiso(H)
= 1.5 times Ueq(C) for CH3 groups.
;
_reflns_number_total     2341
_reflns_number_gt     1835
_reflns_threshold_expression     'I > 2\s(I)'
_refine_ls_structure_factor_coef     Fsqd
_refine_ls_matrix_type     full
_refine_ls_R_factor_all     0.1009
_refine_ls_R_factor_gt     0.0845
_refine_ls_wR_factor_gt     0.2160
_refine_ls_wR_factor_ref     0.2303
_refine_ls_goodness_of_fit_ref     1.094
_refine_ls_restrained_S_all     1.094
_refine_ls_number_reflns     2341
_refine_ls_number_parameters     156
_refine_ls_number_restraints     0
_refine_ls_hydrogen_treatment     constr
_refine_ls_weighting_scheme     calc
_refine_ls_weighting_details
              'w=1/[\s^2^(Fo^2^)+(0.1386P)^2^+0.4739P] where P=(Fo^2^+2Fc^2^)/3'
_atom_sites_solution_hydrogens     geom
_atom_sites_solution_primary     dual
_atom_sites_solution_secondary     difmap
_refine_ls_shift/su_max     0.000
_refine_ls_shift/su_mean     0.000
_refine_diff_density_max     0.525
_refine_diff_density_min     -0.272
_refine_ls_extinction_method     none
_refine_ls_extinction_coef     .
loop_
    _atom_type_symbol
    _atom_type_description
    _atom_type_scat_dispersion_real
    _atom_type_scat_dispersion_imag
    _atom_type_scat_source
    'C' 'C' 0.0033 0.0016
                         'International Tables Vol C Tables 4.2.6.8 and 6.1.1.4'
    'H' 'H' 0.0000 0.0000
                         'International Tables Vol C Tables 4.2.6.8 and 6.1.1.4'
    'O' 'O' 0.0106 0.0060
                         'International Tables Vol C Tables 4.2.6.8 and 6.1.1.4'
_computing_data_collection
;
<i>CrystalClear-SM Expert</i> (Rigaku, 2011)
;
_computing_cell_refinement
;
<i>CrystalClear-SM Expert</i> (Rigaku, 2011)
;
_computing_data_reduction
;
<i>CrystalClear-SM Expert</i> (Rigaku, 2011)
;
_computing_structure_solution
;
<i>SHELXT2014/5</i> (Sheldrick, 2015a)
;
_computing_structure_refinement
;
<i>SHELXL2014/7</i> (Sheldrick, 2015b)
;
_computing_molecular_graphics
;
<i>OLEX2</i> (Dolomanov <i>et al.</i>,  2009)
;
_computing_publication_material
;
<i>CIFTAB2014/2</i> (Sheldrick, 2014)
;
loop_
    _atom_site_type_symbol
    _atom_site_label
    _atom_site_fract_x
    _atom_site_fract_y
    _atom_site_fract_z
    _atom_site_U_iso_or_equiv
    _atom_site_adp_type
    _atom_site_calc_flag
    _atom_site_occupancy
    _atom_site_disorder_assembly
    _atom_site_disorder_group
    O O1 0.5209(3) 0.33574(11) 0.6049(2) 0.0443(6) Uani d 1 . .
    O O10 0.8844(3) 0.38480(10) 0.5944(2) 0.0426(6) Uani d 1 . .
    O O14 0.3382(3) 0.42433(13) 0.5285(3) 0.0583(7) Uani d 1 . .
    O O17 0.9157(3) 0.31352(11) 0.4047(2) 0.0441(6) Uani d 1 . .
    C C2 0.3918(4) 0.36655(17) 0.5079(3) 0.0419(7) Uani d 1 . .
    C C3 0.3224(4) 0.32154(16) 0.3709(3) 0.0409(7) Uani d 1 . .
    H H3A 0.2054 0.3064 0.3736 0.049 Uiso calc 1 . .
    H H3B 0.3932 0.2782 0.3740 0.049 Uiso calc 1 . .
    C C4 0.3199(4) 0.36195(15) 0.2221(3) 0.0387(7) Uani d 1 . .
    H H4 0.2743 0.4108 0.2317 0.046 Uiso calc 1 . .
    C C5 0.4992(3) 0.36868(15) 0.1969(3) 0.0378(7) Uani d 1 . .
    H H5 0.5469 0.3282 0.1584 0.045 Uiso calc 1 . .
    C C6 0.5933(4) 0.42558(15) 0.2237(3) 0.0372(7) Uani d 1 . .
    H H6 0.5432 0.4665 0.2580 0.045 Uiso calc 1 . .
    C C7 0.7736(4) 0.43256(15) 0.2055(3) 0.0384(7) Uani d 1 . .
    H H7 0.8039 0.3891 0.1526 0.046 Uiso calc 1 . .
    C C8 0.8940(4) 0.43846(15) 0.3605(3) 0.0401(7) Uani d 1 . .
    H H8A 1.0097 0.4494 0.3460 0.048 Uiso calc 1 . .
    H H8B 0.8573 0.4784 0.4179 0.048 Uiso calc 1 . .
    C C9 0.8998(3) 0.37194(15) 0.4516(3) 0.0369(7) Uani d 1 . .
    C C11 0.8732(4) 0.32312(17) 0.6890(3) 0.0450(8) Uani d 1 . .
    H H11A 0.9884 0.3077 0.7422 0.054 Uiso calc 1 . .
    H H11B 0.8174 0.2832 0.6252 0.054 Uiso calc 1 . .
    C C12 0.7703(4) 0.34428(18) 0.8036(3) 0.0464(8) Uani d 1 . .
    H H12A 0.7449 0.3013 0.8584 0.056 Uiso calc 1 . .
    H H12B 0.8387 0.3768 0.8797 0.056 Uiso calc 1 . .
    C C13 0.6064(4) 0.38033(17) 0.7309(3) 0.0460(8) Uani d 1 . .
    H H13A 0.5341 0.3861 0.8064 0.055 Uiso calc 1 . .
    H H13B 0.6293 0.4280 0.6928 0.055 Uiso calc 1 . .
    C C15 0.2026(4) 0.32451(17) 0.0917(4) 0.0468(8) Uani d 1 . .
    H H15A 0.2431 0.2758 0.0830 0.070 Uiso calc 1 . .
    H H15B 0.2010 0.3503 -0.0037 0.070 Uiso calc 1 . .
    H H15C 0.0874 0.3231 0.1109 0.070 Uiso calc 1 . .
    C C16 0.7922(4) 0.49735(17) 0.1094(4) 0.0498(8) Uani d 1 . .
    H H16A 0.7628 0.5403 0.1602 0.075 Uiso calc 1 . .
    H H16B 0.7159 0.4928 0.0087 0.075 Uiso calc 1 . .
    H H16C 0.9100 0.5008 0.0974 0.075 Uiso calc 1 . .
loop_
    _atom_site_aniso_label
    _atom_site_aniso_U_11
    _atom_site_aniso_U_22
    _atom_site_aniso_U_33
    _atom_site_aniso_U_12
    _atom_site_aniso_U_13
    _atom_site_aniso_U_23
    O1 0.0427(12) 0.0569(13) 0.0360(11) 0.0046(9) 0.0147(10) -0.0001(9)
    O10 0.0475(12) 0.0532(12) 0.0304(11) 0.0040(9) 0.0158(9) -0.0037(8)
    O14 0.0538(14) 0.0732(16) 0.0481(14) 0.0204(12) 0.0117(11) -0.0121(11)
    O17 0.0451(12) 0.0523(13) 0.0410(12) 0.0014(9) 0.0231(10) -0.0055(9)
    C2 0.0361(15) 0.0590(19) 0.0358(16) 0.0042(13) 0.0194(13) 0.0013(13)
    C3 0.0316(15) 0.0555(18) 0.0400(17) 0.0003(12) 0.0176(13) 0.0009(12)
    C4 0.0322(15) 0.0514(17) 0.0364(15) 0.0003(12) 0.0161(12) -0.0003(12)
    C5 0.0335(15) 0.0539(17) 0.0308(14) 0.0020(12) 0.0175(12) -0.0032(12)
    C6 0.0385(15) 0.0481(16) 0.0297(14) 0.0040(12) 0.0179(12) 0.0002(11)
    C7 0.0354(15) 0.0519(17) 0.0337(15) -0.0015(12) 0.0202(12) -0.0026(11)
    C8 0.0352(15) 0.0516(17) 0.0391(16) -0.0020(12) 0.0205(13) -0.0053(12)
    C9 0.0248(13) 0.0525(18) 0.0360(15) 0.0018(11) 0.0120(12) -0.0047(12)
    C11 0.0493(18) 0.0552(18) 0.0341(16) 0.0086(13) 0.0170(14) 0.0017(12)
    C12 0.0477(18) 0.063(2) 0.0306(15) 0.0076(14) 0.0136(14) -0.0013(13)
    C13 0.0502(18) 0.0589(19) 0.0320(15) 0.0054(14) 0.0161(14) -0.0041(12)
    C15 0.0391(17) 0.0627(19) 0.0418(17) -0.0038(14) 0.0161(14) -0.0009(14)
    C16 0.0486(19) 0.065(2) 0.0422(17) -0.0030(15) 0.0247(16) 0.0033(14)
_geom_special_details
;
 All esds (except the esd in the dihedral angle between two l.s. planes)
 are estimated using the full covariance matrix.  The cell esds are taken
 into account individually in the estimation of esds in distances, angles
 and torsion angles; correlations between esds in cell parameters are only
 used when they are defined by crystal symmetry.  An approximate (isotropic)
 treatment of cell esds is used for estimating esds involving l.s. planes.
;
loop_
    _geom_bond_atom_site_label_1
    _geom_bond_atom_site_label_2
    _geom_bond_site_symmetry_2
    _geom_bond_distance
    _geom_bond_publ_flag
    O1 C2 . 1.334(4) ?
    O1 C13 . 1.454(4) ?
    O10 C9 . 1.335(3) ?
    O10 C11 . 1.450(4) ?
    O14 C2 . 1.197(4) ?
    O17 C9 . 1.192(3) ?
    C2 C3 . 1.496(4) ?
    C3 C4 . 1.532(4) ?
    C3 H3A . 0.9900 ?
    C3 H3B . 0.9900 ?
    C4 C15 . 1.508(4) ?
    C4 C5 . 1.515(4) ?
    C4 H4 . 1.0000 ?
    C5 C6 . 1.302(4) ?
    C5 H5 . 0.9500 ?
    C6 C7 . 1.502(4) ?
    C6 H6 . 0.9500 ?
    C7 C8 . 1.516(4) ?
    C7 C16 . 1.517(4) ?
    C7 H7 . 1.0000 ?
    C8 C9 . 1.488(4) ?
    C8 H8A . 0.9900 ?
    C8 H8B . 0.9900 ?
    C11 C12 . 1.506(4) ?
    C11 H11A . 0.9900 ?
    C11 H11B . 0.9900 ?
    C12 C13 . 1.501(4) ?
    C12 H12A . 0.9900 ?
    C12 H12B . 0.9900 ?
    C13 H13A . 0.9900 ?
    C13 H13B . 0.9900 ?
    C15 H15A . 0.9800 ?
    C15 H15B . 0.9800 ?
    C15 H15C . 0.9800 ?
    C16 H16A . 0.9800 ?
    C16 H16B . 0.9800 ?
    C16 H16C . 0.9800 ?
loop_
    _geom_angle_atom_site_label_1
    _geom_angle_atom_site_label_2
    _geom_angle_atom_site_label_3
    _geom_angle_site_symmetry_1
    _geom_angle_site_symmetry_3
    _geom_angle
    _geom_angle_publ_flag
    C2 O1 C13 . . 115.3(2) ?
    C9 O10 C11 . . 116.5(2) ?
    O14 C2 O1 . . 123.3(3) ?
    O14 C2 C3 . . 123.8(3) ?
    O1 C2 C3 . . 112.9(3) ?
    C2 C3 C4 . . 111.5(2) ?
    C2 C3 H3A . . 109.3 ?
    C4 C3 H3A . . 109.3 ?
    C2 C3 H3B . . 109.3 ?
    C4 C3 H3B . . 109.3 ?
    H3A C3 H3B . . 108.0 ?
    C15 C4 C5 . . 112.4(2) ?
    C15 C4 C3 . . 109.4(2) ?
    C5 C4 C3 . . 109.8(2) ?
    C15 C4 H4 . . 108.4 ?
    C5 C4 H4 . . 108.4 ?
    C3 C4 H4 . . 108.4 ?
    C6 C5 C4 . . 125.2(2) ?
    C6 C5 H5 . . 117.4 ?
    C4 C5 H5 . . 117.4 ?
    C5 C6 C7 . . 126.1(3) ?
    C5 C6 H6 . . 117.0 ?
    C7 C6 H6 . . 117.0 ?
    C6 C7 C8 . . 110.4(2) ?
    C6 C7 C16 . . 110.4(2) ?
    C8 C7 C16 . . 109.8(2) ?
    C6 C7 H7 . . 108.7 ?
    C8 C7 H7 . . 108.7 ?
    C16 C7 H7 . . 108.7 ?
    C9 C8 C7 . . 112.3(2) ?
    C9 C8 H8A . . 109.1 ?
    C7 C8 H8A . . 109.1 ?
    C9 C8 H8B . . 109.1 ?
    C7 C8 H8B . . 109.1 ?
    H8A C8 H8B . . 107.9 ?
    O17 C9 O10 . . 123.0(3) ?
    O17 C9 C8 . . 124.9(3) ?
    O10 C9 C8 . . 112.1(2) ?
    O10 C11 C12 . . 107.5(2) ?
    O10 C11 H11A . . 110.2 ?
    C12 C11 H11A . . 110.2 ?
    O10 C11 H11B . . 110.2 ?
    C12 C11 H11B . . 110.2 ?
    H11A C11 H11B . . 108.5 ?
    C13 C12 C11 . . 112.7(2) ?
    C13 C12 H12A . . 109.1 ?
    C11 C12 H12A . . 109.1 ?
    C13 C12 H12B . . 109.1 ?
    C11 C12 H12B . . 109.1 ?
    H12A C12 H12B . . 107.8 ?
    O1 C13 C12 . . 107.5(2) ?
    O1 C13 H13A . . 110.2 ?
    C12 C13 H13A . . 110.2 ?
    O1 C13 H13B . . 110.2 ?
    C12 C13 H13B . . 110.2 ?
    H13A C13 H13B . . 108.5 ?
    C4 C15 H15A . . 109.5 ?
    C4 C15 H15B . . 109.5 ?
    H15A C15 H15B . . 109.5 ?
    C4 C15 H15C . . 109.5 ?
    H15A C15 H15C . . 109.5 ?
    H15B C15 H15C . . 109.5 ?
    C7 C16 H16A . . 109.5 ?
    C7 C16 H16B . . 109.5 ?
    H16A C16 H16B . . 109.5 ?
    C7 C16 H16C . . 109.5 ?
    H16A C16 H16C . . 109.5 ?
    H16B C16 H16C . . 109.5 ?
loop_
    _geom_torsion_atom_site_label_1
    _geom_torsion_atom_site_label_2
    _geom_torsion_atom_site_label_3
    _geom_torsion_atom_site_label_4
    _geom_torsion_site_symmetry_1
    _geom_torsion_site_symmetry_2
    _geom_torsion_site_symmetry_3
    _geom_torsion_site_symmetry_4
    _geom_torsion
    _geom_torsion_publ_flag
    C13 O1 C2 O14 . . . . -6.6(4) ?
    C13 O1 C2 C3 . . . . 173.1(2) ?
    O14 C2 C3 C4 . . . . 53.8(4) ?
    O1 C2 C3 C4 . . . . -125.8(2) ?
    C2 C3 C4 C15 . . . . -162.7(2) ?
    C2 C3 C4 C5 . . . . 73.6(3) ?
    C15 C4 C5 C6 . . . . 136.5(3) ?
    C3 C4 C5 C6 . . . . -101.5(3) ?
    C4 C5 C6 C7 . . . . 177.4(3) ?
    C5 C6 C7 C8 . . . . -109.7(3) ?
    C5 C6 C7 C16 . . . . 128.7(3) ?
    C6 C7 C8 C9 . . . . 66.3(3) ?
    C16 C7 C8 C9 . . . . -171.8(2) ?
    C11 O10 C9 O17 . . . . -5.1(4) ?
    C11 O10 C9 C8 . . . . 174.7(2) ?
    C7 C8 C9 O17 . . . . 47.6(4) ?
    C7 C8 C9 O10 . . . . -132.2(2) ?
    C9 O10 C11 C12 . . . . -151.1(3) ?
    O10 C11 C12 C13 . . . . 49.6(4) ?
    C2 O1 C13 C12 . . . . -166.3(2) ?
    C11 C12 C13 O1 . . . . 50.5(4) ?
_shelx_space_group_comment
;
The symmetry employed for this shelxl refinement is uniquely defined
by the following loop, which should always be used as a source of
symmetry information in preference to the above space-group names.
They are only intended as comments.
;
_shelx_estimated_absorpt_T_min     0.984
_shelx_estimated_absorpt_T_max     0.986
_shelx_hkl_file
;
   0   0  -1    4.32    2.80
   0   0   1    1.09    2.14
   0   0  -1    5.54    4.58
   0   0  -2  862.31   71.27
   0   0  -2  936.15   65.60
   0   0  -2  986.56   70.94
   0   0   2  766.76   93.61
   0   0  -3    2.50    2.77
   0   0  -3    7.94    3.56
   0   0   3    1.71    2.11
   0   0  -3    8.07    4.32
   0   0   3    3.69    3.53
   0   0  -4  610.71   53.31
   0   0  -4  522.08   49.52
   0   0   4  306.72   67.02
   0   0  -4  589.36   63.69
   0   0   4  445.34   99.21
   0   0  -5    5.14    2.70
   0   0  -5    5.90    3.59
   0   0   5    4.51    2.67
   0   0  -6  315.13   41.78
   0   0  -6  494.70   69.46
   0   0   6  233.81   53.02
   0   0  -6  473.25   69.59
   0   0   6  344.35   94.76
   0   0  -7    8.04   10.97
   0   0  -8   18.98    9.26
   0   0  -8   35.06   11.37
   0   0   8   21.35    9.49
   0   0  -8   38.16   16.44
   0   0   8   96.41   36.21
   0   0  -9    0.89    3.53
   0   0  -9   -1.42    3.76
   0   0  -9   -1.61    3.69
   0   0   9    6.00    5.90
   0   0 -10  288.40   38.25
   0   0  10  325.47   33.05
   0   0 -10  384.29   38.06
   0   0  10  296.48   68.04
   0  -1  -1 5007.90  429.89
   0   1  -1 4959.50  407.84
   0   1   1 3512.41  443.17
   0   1  -1 5319.27  364.29
   0   1   1 5213.44  614.86
   0   1  -2  935.59   67.35
   0  -1  -2  990.05   84.28
   0  -1  -2  874.44   82.11
   0   1  -2 1066.40   72.65
   0   1  -2  715.19   51.80
   0   1  -2 1089.36   79.93
   0  -1  -2 1022.71   81.09
   0   1  -2 1029.07   73.28
   0   1   2  936.48  100.07
   0   1  -3 1669.20  136.67
   0  -1  -3 1620.27  159.61
   0   1  -3 1916.16  131.24
   0  -1  -3 1572.03  143.95
   0   1   3 1250.09  176.54
   0  -1   3 1104.78  159.08
   0   1  -3 1624.82  130.71
   0  -1  -3 1652.50  161.55
   0   1   3 1677.01  234.07
   0  -1   3 1196.81  205.21
   0   1  -4  107.18   11.27
   0  -1  -4   80.26   10.44
   0  -1  -4   54.10    9.82
   0   1  -4   73.41   11.27
   0   1   4   63.66   12.16
   0  -1   4   63.82    9.79
   0   1  -4  101.65   13.08
   0  -1  -4   94.23   13.51
   0   1   4   78.45   22.60
   0  -1   4   89.29   20.79
   0   1  -5  499.77   58.52
   0  -1  -5  437.50   65.14
   0  -1  -5  578.62   67.08
   0   1  -5  533.35   67.02
   0   1   5  445.41   75.35
   0  -1   5  383.46   58.88
   0   1  -5  685.21   72.59
   0  -1  -5  562.28   66.06
   0   1   5  555.98  110.12
   0  -1   5  450.38  102.44
   0   1  -6  235.22   36.44
   0  -1  -6  226.62   40.16
   0   1  -6  288.47   43.82
   0  -1  -6  287.68   43.89
   0   1   6  151.53   35.65
   0  -1   6  142.74   30.48
   0   1  -6  320.96   49.46
   0  -1  -6  216.77   32.06
   0   1   6  271.20   84.91
   0  -1   6  212.19   53.08
   0   1  -7  197.27   27.15
   0  -1  -7  174.33   28.90
   0  -1  -7   50.31   26.85
   0   1   7  174.93   31.20
   0  -1   7  133.87   23.76
   0   1  -7  252.23   34.07
   0  -1  -7  237.83   34.63
   0   1   7  204.81   44.09
   0  -1   7  188.04   44.88
   0   1  -8  172.16   30.12
   0  -1  -8  161.62   30.71
   0   1  -8  202.04   37.43
   0  -1  -8  181.15   35.42
   0   1   8  113.67   30.31
   0  -1   8  117.73   28.93
   0   1  -8  167.25   30.91
   0  -1  -8  194.14   36.61
   0   1   8  139.08   37.17
   0   1  -9    5.90    3.26
   0  -1  -9   12.32    3.69
   0   1  -9    4.61    3.29
   0  -1  -9   -0.43    3.95
   0   1  -9    9.85    5.73
   0  -1  -9   11.50    4.51
   0  -1   9    8.34    6.89
   0   1 -10   12.62    7.22
   0  -1 -10   14.40   18.29
   0  -1  10   24.55    9.52
   0   1  10   64.71   16.61
   0  -1 -10   10.31   19.67
   0   1  10  179.21   61.65
   0  -2   0   17.46    3.95
   0   2   0   12.32    3.69
   0  -2   0    5.93    1.65
   0   2   0    4.42    2.73
   0   2  -1 1004.65   65.77
   0  -2  -1 1072.16   81.12
   0   2  -1 1268.97   85.34
   0  -2  -1  869.89   80.07
   0   2  -1 1051.27   85.67
   0   2   1 1073.61  124.32
   0   2  -1 1197.24   86.52
   0  -2  -1 1137.34   96.87
   0   2  -1 1238.16   82.27
   0   2   1 1201.09  102.74
   0   2  -2   23.76    3.26
   0  -2  -2   21.75    3.95
   0  -2  -2   23.00    3.95
   0   2  -2   32.65    4.35
   0   2  -2   28.60    4.48
   0   2  -2   26.85    3.82
   0  -2  -2   24.35    3.92
   0   2  -2   33.77    4.28
   0   2   2   22.54    5.14
   0   2  -3   91.20   10.77
   0  -2  -3   87.45   12.03
   0   2  -3  107.58   13.08
   0  -2  -3   97.79   12.39
   0   2  -3   72.59   10.44
   0   2   3   74.10   13.44
   0   2  -3   84.32   10.94
   0  -2  -3   93.15   13.05
   0   2  -3  103.20   12.49
   0   2   3   85.21   15.26
   0   2  -4  632.52   51.70
   0  -2  -4  454.20   53.97
   0  -2  -4  487.48   58.06
   0   2  -4  565.51   53.51
   0   2   4  386.13   73.94
   0   2  -4  654.83   74.27
   0  -2  -4  611.77   72.19
   0   2   4  455.69  109.26
   0  -2   4  360.69   89.85
   0   2  -5   15.78    3.36
   0  -2  -5   21.98    6.46
   0  -2  -5   18.72    8.73
   0   2  -5   17.50    6.03
   0   2   5   11.20    4.15
   0  -2   5    9.75    3.29
   0   2  -6   36.54    3.99
   0  -2  -6   30.08    7.41
   0   2  -6   26.33    4.91
   0  -2  -6   20.59    8.96
   0   2   6   23.06    7.25
   0   2  -6   57.73   13.94
   0  -2  -6   35.29   14.27
   0   2   6   43.30   46.82
   0   2  -7    0.69    3.79
   0   2  -7    6.16    4.68
   0  -2   7   -0.76    3.59
   0   2  -7    9.49    8.47
   0   2   7   36.94   37.36
   0  -2   7    7.94    6.72
   0  -2  -8   22.44   10.97
   0   2  -8   10.74    9.69
   0   2   8   27.02    9.42
   0   2  -8   32.03   14.40
   0  -2  -8   21.19   10.68
   0   2   8   54.63   38.52
   0  -2   8   25.24   38.95
   0  -2  -9    0.53    4.02
   0  -2  -9    1.75    4.32
   0  -2   9    1.81    7.25
   0   2  -9    0.40    4.71
   0  -2  -9   15.78    7.05
   0   2   9    7.87    8.11
   0  -2   9   34.89   14.37
   0   2 -10   15.35    5.70
   0  -2 -10   12.55    5.07
   0   2  10   25.80    6.95
   0  -2  10   30.74    8.27
   0   2 -10   14.79    6.62
   0  -2 -10   23.03    8.11
   0   2  10   21.12    7.55
   0  -2  10   21.68    9.26
   0  -3   0    1.81    5.04
   0   3   0    0.53    1.45
   0   3   0    0.43    3.00
   0   3   0  -17.23    6.79
   0  -3  -1 4948.07  531.67
   0   3  -1 5554.92  543.63
   0   3   1 4509.68  356.51
   0   3   1 5214.06  621.26
   0   3  -2 1362.87   94.63
   0  -3  -2 1226.66  139.05
   0   3  -2 1186.20   96.54
   0  -3  -2 1029.76  118.81
   0   3  -2 1168.70  101.32
   0   3   2  887.88  111.47
   0   3  -2 1012.76  100.46
   0  -3  -2 1143.00  120.36
   0   3  -2 1438.66  104.42
   0   3   2 1057.21  168.63
   0   3  -3    0.13    1.81
   0   3  -3    0.07    2.80
   0   3  -3    1.19    2.60
   0   3   3   -0.96    2.11
   0   3  -3   -0.96    1.98
   0   3  -3   -1.05    2.17
   0   3  -4   22.37    3.26
   0  -3  -4   19.90    4.25
   0   3  -4   28.93    4.84
   0  -3  -4   15.58    5.14
   0   3  -4   24.65    4.51
   0   3   4   15.72    4.22
   0   3  -4   24.09    4.61
   0  -3  -4   22.41    8.40
   0   3  -4   25.93    4.45
   0   3  -5  874.17   89.16
   0  -3  -5  928.93  128.70
   0  -3  -5  435.78  164.28
   0   3  -5 1080.34  136.51
   0   3   5  638.29  132.09
   0   3  -5  916.68  126.10
   0  -3  -5  985.08  156.41
   0   3   5 1014.34  176.38
   0  -3   5  760.73  193.25
   0   3  -6  304.38   44.74
   0  -3  -6  344.38   55.55
   0   3  -6  445.44   61.19
   0  -3  -6  307.58   51.60
   0   3   6  218.68   51.89
   0  -3   6  194.47   51.14
   0   3  -6  352.72   62.93
   0  -3  -6  332.46   48.63
   0   3   6  356.87   88.24
   0  -3   6  312.26   77.07
   0   3  -7    9.79    3.16
   0  -3  -7   11.96    4.81
   0  -3  -7   12.22    4.45
   0   3  -7    9.75    4.48
   0   3   7    8.57    4.05
   0  -3   7    6.72    3.79
   0   3  -7   15.91    5.80
   0  -3  -7   10.97    3.53
   0   3   7    7.94    5.86
   0  -3   7    5.77    5.50
   0   3  -8  190.64   27.64
   0  -3  -8  175.26   32.69
   0   3  -8  194.47   34.70
   0  -3  -8  130.31   36.18
   0   3   8  126.59   30.35
   0  -3   8  172.92   29.23
   0   3  -8  253.35   38.65
   0  -3  -8  176.64   25.93
   0   3   8  251.80   50.08
   0  -3   8  135.85   32.32
   0   3  -9   71.43   15.09
   0  -3  -9   57.17   14.40
   0  -3   9   63.16   16.54
   0  -3   9   33.02   11.66
   0   3  -9   81.71   18.68
   0  -3  -9   53.28   14.40
   0   3   9   80.33   20.99
   0  -3   9   84.58   20.82
   0   3 -10   43.76    8.04
   0  -3 -10   29.79    7.55
   0   3  10   38.65    9.42
   0  -3  10   57.60   11.50
   0   3 -10   54.99   11.53
   0  -3 -10   50.38   10.71
   0   3  10   64.32   15.45
   0  -3  10   69.69   14.93
   0  -4  -1  905.94  108.67
   0  -4   1  701.72  108.47
   0   4  -1 1174.64   91.76
   0  -4  -1  958.13   68.50
   0   4  -1  966.79   82.57
   0   4   1  948.97   95.16
   0  -4  -1  907.98   68.47
   0  -4   1 1058.29  112.65
   0   4  -1 1226.23   84.68
   0   4   1 1118.85  108.93
   0   4  -2  294.30   35.16
   0  -4  -2  298.75   46.39
   0   4  -2  257.79   31.96
   0  -4  -2  330.87   33.51
   0   4  -2  245.87   30.61
   0   4   2  271.37   40.99
   0   4  -2  235.36   34.53
   0  -4  -2  291.86   38.42
   0   4  -2  389.49   27.58
   0   4   2  298.39   50.68
   0   4  -3 3274.48  225.08
   0  -4  -3 2694.31  313.74
   0   4  -3 2739.32  272.92
   0  -4  -3 2924.37  278.32
   0   4  -3 3049.51  318.22
   0   4   3 2452.47  309.06
   0  -4  -3 1819.15  258.78
   0   4  -3 3410.83  277.30
   0   4   3 3158.44  387.88
   0   4  -4  496.87   45.93
   0  -4  -4  552.36   75.68
   0   4  -4  629.06   65.31
   0  -4  -4  471.01   74.70
   0   4  -4  602.41   69.82
   0   4   4  326.46   59.24
   0   4  -4  441.49   66.99
   0  -4  -4  411.53   64.94
   0   4  -4  634.14   59.74
   0   4   4  567.68   93.74
   0   4  -5   77.50    8.96
   0  -4  -5   77.40   13.51
   0   4  -5   82.67   13.41
   0  -4  -5   74.99   14.23
   0   4  -5   57.17   16.84
   0   4   5   70.15   22.04
   0   4  -5   68.96   13.84
   0   4  -5  100.96   10.61
   0   4  -6   33.15    3.92
   0  -4  -6   26.33   10.05
   0   4  -6   34.17    6.72
   0  -4  -6   30.02    7.78
   0   4   6   17.83   10.05
   0  -4   6   20.59    6.92
   0   4  -6   44.61   11.73
   0   4  -7   24.45    4.42
   0  -4  -7   13.77    4.35
   0   4  -7   30.41    5.73
   0  -4  -7   11.14    6.82
   0   4   7   21.48    5.11
   0  -4   7   18.81    5.11
   0   4  -7   22.93    4.81
   0  -4  -7   26.00    4.88
   0   4   7   31.17   10.31
   0  -4   7   22.04    7.55
   0   4  -8   13.87    4.94
   0   4  -8    9.56    7.12
   0   4   8   48.50   10.87
   0  -4   8    5.07    4.55
   0   4  -8   23.00   10.94
   0   4   8   50.15   29.00
   0  -4   8   16.15    9.69
   0   4  -9    6.92    2.87
   0  -4  -9    5.90    6.52
   0   4   9   14.79    6.69
   0  -4   9   13.05    6.46
   0  -4   9    4.58    5.37
   0   4  -9   22.34    7.28
   0  -4  -9    7.51    5.40
   0   4   9   39.04   16.34
   0  -4   9   14.10    7.02
   0   4 -10   20.69    6.62
   0  -4 -10   17.13    7.41
   0  -4  10   27.38   10.61
   0   4  10   48.11   13.15
   0   4 -10   47.15   12.19
   0  -4 -10   30.77    8.57
   0   4  10   65.44   19.47
   0  -4  10   43.10   12.32
   0  -5   0   14.14   10.81
   0   5   0   -2.21    1.58
   0   5   0   -7.91    4.91
   0   5   0    0.46    5.11
   0  -5  -1  774.37   76.54
   0  -5   1  723.30   74.63
   0   5  -1  757.86   57.73
   0  -5  -1  748.18   61.09
   0   5  -1  586.07   66.39
   0   5   1  752.82   93.38
   0  -5  -1  671.67   68.86
   0  -5   1  814.77   76.74
   0   5  -1  972.86   76.01
   0   5   1  608.37   66.39
   0   5  -2  627.29   48.53
   0  -5  -2  562.28   57.79
   0   5  -2  441.12   51.24
   0  -5  -2  633.25   55.52
   0   5  -2  663.76   61.52
   0   5   2  612.43   71.83
   0  -5  -2  552.75   63.26
   0  -5   2  453.84   46.82
   0   5  -2  771.50   59.21
   0   5   2  525.93   58.78
   0   5  -3 1557.44  128.01
   0  -5  -3 1519.58  184.91
   0   5  -3 1358.36  160.82
   0  -5  -3 1421.42  145.73
   0   5  -3 1262.97  184.45
   0   5   3 1353.68  200.17
   0   5  -3  993.18  136.87
   0  -5  -3 1512.00  165.40
   0   5  -3 1930.19  143.59
   0   5   3 1489.93  253.84
   0   5  -4   12.72    2.21
   0  -5  -4    4.78    5.21
   0  -5  -4    6.19    4.38
   0   5  -4    9.82    2.97
   0   5  -4    7.15    4.61
   0   5  -4    6.46    3.06
   0   5  -4   12.36    2.83
   0   5  -5   69.29    8.93
   0  -5  -5   60.79   10.87
   0  -5  -5   57.63   10.94
   0   5  -5   64.98    9.85
   0   5  -5   59.34    9.82
   0   5   5   47.25    9.98
   0   5  -5   60.26   11.76
   0  -5  -5   57.30    8.76
   0   5  -5   72.16    9.29
   0   5   5   70.18   15.95
   0   5  -6  146.23   17.23
   0  -5  -6  171.27   27.64
   0  -5  -6  150.64   25.87
   0   5  -6  156.77   23.76
   0   5  -6  152.49   23.76
   0   5   6  120.20   24.12
   0   5  -6  175.36   28.37
   0  -5  -6  166.36   29.03
   0   5   6  172.88   35.55
   0  -5   6  117.50   27.35
   0  -5  -7   15.22    8.37
   0   5  -7   14.46    7.15
   0   5   7   16.24    6.92
   0  -5   7   13.67    4.74
   0   5  -7   14.76    7.68
   0   5  -8   42.37    4.84
   0  -5  -8   41.98    8.34
   0   5  -8   43.10    6.89
   0  -5  -8   25.21    9.06
   0   5   8   24.28    4.98
   0  -5   8   21.98    5.04
   0   5  -8   55.68    7.74
   0  -5  -8   36.08    6.03
   0   5   8   42.34   10.91
   0  -5   8   44.25    7.91
   0   5  -9    3.69    2.77
   0  -5  -9    0.10    3.23
   0  -5   9   -6.23    5.07
   0   5   9    6.23    5.96
   0  -5   9   -1.42    4.58
   0   5  -9   -0.99    4.38
   0  -5  -9    5.50    4.25
   0   5   9    1.42    7.71
   0  -5   9    2.11    4.02
   0   5 -10    3.49    7.08
   0   5  10   22.04   10.74
   0   5 -10    9.32    5.96
   0  -5 -10    0.46    8.73
   0   5  10   11.40   13.28
   0  -5  10   22.14   12.06
   0  -6   0 3049.54  327.61
   0   6   0 3113.30  303.03
   0   6   0 2799.03  297.83
   0  -6  -1 1038.98  110.74
   0  -6   1  907.62   98.39
   0  -6  -1  854.54   65.87
   0  -6   1  753.64   58.85
   0   6  -1 1075.62  104.48
   0   6   1  815.89   84.84
   0  -6  -1  612.26   83.76
   0  -6   1  698.65   58.95
   0   6  -1  970.58   84.75
   0   6   1  779.35   84.05
   0   6  -2   31.96    3.89
   0  -6  -2   23.20    4.68
   0   6  -2   23.20    3.89
   0  -6  -2   28.01    4.61
   0   6  -2   33.51    5.17
   0   6   2   35.16    5.63
   0  -6  -2   18.55    3.82
   0  -6   2   20.69    4.35
   0   6  -2   38.52    5.14
   0   6   2   26.69    5.24
   0   6  -3  732.52   58.95
   0  -6  -3  640.00   92.06
   0   6  -3  550.05   69.92
   0  -6  -3  759.67   73.31
   0   6  -3  556.21   96.41
   0   6   3  501.62   77.07
   0   6  -3  600.04   65.07
   0  -6  -3  575.65   74.23
   0   6  -3  691.80   61.35
   0   6   3  663.13  111.20
   0   6  -4 1212.07  111.57
   0  -6  -4 1177.63  172.79
   0   6  -4 1108.47  151.34
   0  -6  -4  868.37  117.86
   0   6  -4 1097.37  145.07
   0   6   4  820.10  138.22
   0   6  -4  893.15  138.45
   0  -6  -4 1154.11  150.58
   0   6  -4 1506.96  127.12
   0   6   4 1226.53  174.30
   0   6  -5   12.32    2.50
   0  -6  -5    9.82    4.48
   0   6  -5    9.13    2.93
   0  -6  -5    9.19    3.13
   0   6  -5    9.95    3.16
   0   6   5    5.86    3.49
   0   6  -5    8.40    3.86
   0  -6  -5    9.95    3.53
   0   6  -5   12.85    2.60
   0   6  -6   67.15    7.71
   0  -6  -6   68.53   11.04
   0   6  -6   54.96    8.96
   0  -6  -6   66.06   10.35
   0   6  -6   59.97   12.19
   0   6   6   55.32   15.72
   0   6  -6   55.35   11.04
   0  -6  -6   49.32   12.62
   0   6  -6   69.19    7.61
   0   6   6   52.52   35.82
   0   6  -7  164.28   29.19
   0  -6  -7  293.68   60.13
   0   6  -7  275.62   52.45
   0  -6  -7  186.10   48.63
   0   6   7  280.30   55.52
   0   6  -7  377.66   71.76
   0  -6  -7  242.44   49.23
   0   6   7  243.07   58.39
   0  -6   7  227.74   53.81
   0   6  -8   -0.99    2.50
   0  -6  -8   -2.73    5.90
   0  -6  -8   -3.62    5.21
   0   6   8   -3.82    4.55
   0  -6   8    1.61    3.66
   0   6  -8   -3.29    6.16
   0  -6  -8   -1.35    5.14
   0   6   8    0.76   11.93
   0  -6   8   -2.24    5.54
   0   6  -9    1.38    1.91
   0  -6  -9   -2.01    3.16
   0  -6   9    2.44    5.34
   0   6   9   -0.46    4.05
   0  -6   9   -1.85    4.98
   0   6  -9    3.23    4.02
   0  -6  -9    0.66    5.07
   0   6   9   -4.35    7.31
   0  -6   9   -3.13    5.07
   0   6 -10   64.45   14.30
   0  -6 -10   77.63   18.48
   0  -6  10  105.17   23.76
   0   6  10   80.73   21.09
   0   6 -10  118.16   25.30
   0  -6 -10   77.73   19.90
   0   6  10  126.79   29.26
   0  -6  10  104.35   22.97
   0  -7   0   -0.40    3.56
   0   7   0   -0.53    2.80
   0   7   0   -3.06    2.93
   0  -7  -1  230.78   31.17
   0  -7   1  195.75   29.69
   0   7  -1  187.12   30.18
   0   7   1  210.38   32.19
   0  -7  -1  164.61   25.21
   0  -7   1  158.72   18.45
   0   7  -1  242.90   28.44
   0   7   1  248.44   37.33
   0  -7  -2  452.29   61.12
   0  -7   2  355.36   60.56
   0   7  -2  320.56   36.94
   0  -7  -2  469.95   44.05
   0   7  -2  396.44   41.42
   0   7   2  514.40   62.77
   0  -7  -2  388.44   57.83
   0  -7   2  334.33   55.75
   0   7  -2  455.69   35.62
   0   7   2  420.56   55.19
   0   7  -3  141.81   15.91
   0  -7  -3  170.12   27.64
   0   7  -3  139.54   19.08
   0  -7  -3  145.17   18.42
   0   7  -3  156.15   26.16
   0   7   3  137.40   28.67
   0  -7  -3  153.05   21.52
   0  -7   3  170.25   23.95
   0   7  -3  174.60   17.00
   0   7   3  187.74   29.42
   0   7  -4    3.03    1.71
   0   7  -4    5.44    3.16
   0  -7  -4    2.14    2.93
   0   7  -4    1.85    3.13
   0   7   4   -1.22    3.89
   0   7  -4    1.02    2.97
   0   7  -5    2.60    2.08
   0  -7  -5   -2.27    3.16
   0   7  -5    2.34    2.57
   0   7  -5    2.83    2.73
   0   7   5    0.76    2.67
   0   7  -5   -1.22    2.41
   0  -7  -5    1.35    2.93
   0   7   5    3.62    4.78
   0   7  -6    4.91    2.31
   0  -7  -6    2.90    3.66
   0   7  -6    2.14    3.26
   0   7  -6    5.90    4.55
   0   7   6    5.04    4.12
   0   7  -6    3.03    3.43
   0  -7  -6    4.94    3.92
   0   7  -6    4.88    2.93
   0   7  -7   16.41    5.90
   0  -7  -7   15.32    8.17
   0   7  -7   13.48    6.49
   0   7  -7   15.62    8.01
   0   7  -8   16.74    3.59
   0  -7  -8   15.72    5.44
   0  -7  -8    2.17    4.32
   0  -7   8   13.05    4.09
   0   7   8    6.10    3.79
   0  -7   8   11.86    4.32
   0   7  -8   11.04    5.24
   0  -7  -8   14.66    3.76
   0   7   8   15.95    5.01
   0  -7   8   11.20    5.63
   0   7  -9   -1.09    2.70
   0  -7  -9    2.64    3.99
   0  -7   9    0.00    5.83
   0   7   9   -1.68    6.49
   0  -7   9    4.81    4.38
   0   7  -9    4.71    5.50
   0  -7  -9    6.95    4.15
   0   7   9   -4.05    5.01
   0  -7   9    3.43    5.63
   0  -8   0  345.60   48.57
   0   8   0  285.67   42.83
   0   8   0  291.50   48.40
   0  -8  -1    7.41    3.29
   0  -8   1    5.11    2.44
   0   8   1    4.18    1.85
   0   8  -1    7.97    2.57
   0   8   1    5.63    2.73
   0  -8  -1    3.76    1.98
   0   8  -1    5.44    2.37
   0   8   1    8.01    3.49
   0  -8  -2   36.28    6.49
   0  -8   2   35.91    6.89
   0  -8  -2   35.88    5.30
   0  -8   2   25.83    3.49
   0   8  -2   36.80    5.37
   0   8   2   34.07    6.46
   0  -8  -2   37.10    5.44
   0   8  -2   54.63    6.85
   0   8   2   33.81    7.22
   0  -8  -3   97.00   16.24
   0   8  -3   82.47    9.69
   0  -8  -3  120.00   15.26
   0   8  -3   97.60   16.31
   0   8   3  104.02   17.40
   0  -8  -3  106.03   14.53
   0  -8   3  100.00   17.46
   0   8  -3  116.28   13.15
   0   8   3  112.06   16.77
   0   8  -4  329.36   40.16
   0  -8  -4  302.87   53.25
   0   8  -4  227.58   35.68
   0  -8  -4  345.47   43.69
   0   8  -4  330.31   56.94
   0   8   4  403.69   56.08
   0  -8  -4  281.58   46.16
   0  -8   4  362.90   54.79
   0   8  -4  339.18   37.63
   0   8   4  231.73   40.99
   0   8  -5   21.71    2.87
   0  -8  -5   27.12    6.39
   0   8  -5   15.19    4.55
   0  -8  -5   18.52    4.81
   0   8  -5   28.04    4.38
   0   8   5   21.15    5.30
   0  -8  -5   25.21    5.44
   0   8  -5   31.47    4.51
   0   8   5   40.30    7.12
   0   8  -6    9.92    2.90
   0   8  -6    7.94    4.02
   0  -8  -6    9.69    4.45
   0   8  -6   10.31    4.88
   0   8   6    4.25    3.43
   0   8  -6   11.73    4.45
   0   8   6    9.13    5.47
   0  -8   7    5.40    4.88
   0   8  -7   -0.92    4.55
   0   8   7    0.66    3.79
   0   8  -7   -0.66    4.38
   0   8  -8   -1.19    2.34
   0  -8  -8   -2.08    5.70
   0  -8   8    1.94    4.91
   0   8   8   -0.82    5.40
   0   8   8    0.79    4.02
   0   8  -8    1.05    4.94
   0  -8  -8   -2.60    5.37
   0   8   8   -0.99    6.92
   0  -8   8   -6.85    5.83
   0   8  -9    7.08    3.72
   0  -8  -9    8.20    6.66
   0  -8   9   13.05    5.30
   0   8   9   16.08    5.90
   0  -8   9   10.91    4.71
   0   8  -9   13.61    6.43
   0  -8  -9    4.42    5.07
   0   8   9    9.19    6.49
   0  -8   9    3.43    5.50
   0  -9   0   -0.10    2.64
   0   9   0    0.40    2.54
   0  -9   0    0.69    1.75
   0   9   0   -1.78    2.60
   0  -9  -1  116.97   16.64
   0  -9   1  114.27   16.41
   0   9   1   85.87    8.86
   0   9  -1  113.02   16.77
   0   9   1  114.99   15.32
   0  -9  -1   75.42   13.90
   0  -9   1   65.44   10.21
   0   9  -1   94.50   12.92
   0   9   1   97.83   14.53
   0  -9  -2   47.48    8.73
   0  -9   2   47.08    8.43
   0  -9   2   35.95    4.25
   0   9  -2   47.28    6.33
   0   9   2   47.15    8.01
   0  -9   2   39.77    6.10
   0   9  -2   47.35    7.55
   0   9   2   51.33    8.27
   0  -9  -3  104.94   17.53
   0  -9   3  103.59   20.49
   0  -9  -3  100.43   15.06
   0  -9   3   77.60   13.74
   0   9  -3  114.66   19.44
   0   9   3  114.70   16.71
   0  -9  -3  102.64   19.54
   0  -9   3  112.46   16.71
   0   9  -3  105.93   15.02
   0   9   3  129.72   20.66
   0   9  -4    1.78    1.98
   0  -9  -4   -2.08    2.90
   0   9  -4    0.53    2.93
   0  -9  -4   -0.92    3.36
   0  -9   4    0.49    2.93
   0   9   4   -3.06    4.02
   0   9  -5   85.37   10.54
   0  -9  -5   87.88   16.05
   0   9  -5   92.36   16.57
   0   9   5   82.41   11.96
   0  -9  -5   61.48   12.75
   0  -9   5   77.07   14.93
   0   9  -5   86.69   10.21
   0   9   5  109.65   20.03
   0   9  -6  167.81   23.16
   0  -9  -6  212.75   37.99
   0  -9  -6  158.42   34.66
   0  -9   6  178.32   35.39
   0   9  -6  211.73   38.12
   0   9   6  165.11   31.89
   0  -9  -6  153.91   32.29
   0  -9   6  183.89   32.65
   0   9  -6  214.04   26.26
   0   9   6  149.00   33.11
   0   9  -7  122.01   18.91
   0  -9  -7  151.37   40.53
   0  -9   7  125.17   22.83
   0   9  -7  195.95   33.44
   0   9   7  163.00   28.93
   0  -9  -7  174.27   37.33
   0  -9   7  216.67   36.54
   0   9  -7  153.61   29.69
   0   9   7  222.18   42.87
   0   9  -8   27.48    4.48
   0  -9  -8   31.86    7.55
   0  -9   8   25.67    6.52
   0   9   8   25.60    7.64
   0   9  -8   34.23    7.71
   0   9   8   31.86    7.84
   0  -9  -8   19.14    5.83
   0  -9   8   35.45    8.70
   0   9   8   40.53    9.75
   0  -9   8    8.60    6.52
   0   9  -9    1.48    3.56
   0  -9  -9   -4.65    6.95
   0  -9   9   -1.25    5.34
   0   9   9    1.58    6.46
   0  -9   9   -1.35    4.38
   0  -9  -9    1.42    5.17
   0  -9   9    0.79    4.22
   0   9   9   -0.20    5.83
   0  -9   9    0.26    7.02
   0 -10   0   23.26    5.63
   0  10   0   24.28    5.01
   0 -10   0   16.15    3.39
   0  10   0   23.03    4.38
   0 -10  -1  141.65   23.16
   0 -10   1  143.79   22.34
   0  10   1   93.74   11.53
   0  10  -1  151.20   19.34
   0  10   1  156.01   23.99
   0 -10  -1  109.72   17.63
   0 -10   1   99.57   15.88
   0  10  -1  134.00   15.95
   0  10   1  141.68   21.85
   0 -10  -2  142.50   20.46
   0 -10   2  118.35   22.87
   0 -10   2  159.51   16.18
   0  10  -2  149.85   22.27
   0  10   2  149.13   22.80
   0 -10  -2  111.24   19.47
   0 -10   2  123.56   17.13
   0  10  -2  131.73   18.19
   0  10   2  140.43   22.47
   0 -10  -3   33.44    6.66
   0 -10   3   28.20    8.27
   0 -10   3   21.61    4.18
   0  10  -3   35.82    7.35
   0  10   3   39.04    6.95
   0 -10  -3   34.46    7.25
   0 -10   3   22.04    5.01
   0  10  -3   35.59    5.80
   0  10   3   43.95    8.40
   0 -10  -4  142.83   27.91
   0 -10   4  100.43   31.80
   0 -10  -4  161.32   21.38
   0 -10   4  116.54   20.13
   0  10  -4  157.73   30.12
   0 -10  -4  141.48   23.20
   0 -10   4  174.63   28.53
   0  10  -4  143.76   20.00
   0  10   4  149.00   25.54
   0  10  -5   16.47    3.59
   0 -10  -5   18.32    5.73
   0 -10  -5   18.45    4.45
   0 -10   5   15.52    4.18
   0  10  -5   17.76    4.71
   0  10   5   22.41    5.90
   0 -10   5   11.27    4.28
   0  10  -5   16.74    3.59
   0  10   5   22.11    6.59
   0  10  -6  102.37   17.59
   0 -10  -6   95.39   24.51
   0 -10  -6   54.76   11.96
   0 -10   6   79.93   21.61
   0  10  -6  122.44   22.97
   0  10   6  100.20   19.01
   0 -10   6   98.45   21.22
   0  10  -6  106.00   17.99
   0  10   6  140.40   30.58
   0  10  -7  220.96   35.72
   0 -10  -7  276.11   52.88
   0 -10   7  208.34   51.30
   0  10   7  261.65   57.23
   0  10  -7  305.44   56.74
   0  10   7  204.61   41.35
   0 -10   7  308.50   57.56
   0  10  -7  241.29   35.49
   0  10   7  381.09   66.79
   0  10  -8   -1.38    2.67
   0 -10  -8   -0.03    3.76
   0 -10   8    3.69    4.78
   0  10   8   -1.22    6.69
   0  10  -8    4.98    4.84
   0  10   8    3.00    5.14
   0 -10   8    3.59    4.45
   0  10   8    2.37    8.34
   0 -10   8   -0.63    4.78
   0  10  -9   -0.23    3.10
   0 -10  -9    3.00    5.54
   0 -10   9    5.30    4.74
   0  10   9   -1.88    6.46
   0 -10   9   -1.05    4.94
   0 -10  -9   -5.50    4.45
   0 -10   9    0.43    5.40
   0  10   9   -2.67    5.96
   0 -10   9    7.87    5.86
   0 -11   0   -2.37    2.80
   0  11   0   -1.94    2.90
   0 -11   0    0.03    1.65
   0  11   0   -0.92    2.60
   0 -11  -1   -2.21    2.97
   0 -11   1   -3.33    3.43
   0  11   1   -0.07    1.81
   0  11  -1    0.96    2.54
   0  11   1    5.27    3.06
   0 -11  -1    0.59    1.91
   0 -11   1    1.68    2.11
   0  11  -1   -0.43    2.11
   0  11   1   -2.01    3.00
   0 -11  -2   14.20    4.15
   0 -11   2   13.11    4.32
   0  11   2    9.46    2.67
   0  11  -2   12.65    3.76
   0  11   2   13.28    3.82
   0 -11  -2   13.90    3.26
   0 -11   2    9.92    2.90
   0  11  -2   11.40    3.26
   0  11   2   21.22    5.17
   0 -11  -3  190.22   35.95
   0 -11   3  140.23   39.90
   0 -11   3  135.92   21.15
   0  11   3  148.73   28.11
   0  11  -3  229.98   42.44
   0  11   3  241.52   44.65
   0 -11  -3  186.59   38.25
   0 -11   3  133.74   27.61
   0  11  -3  227.78   35.45
   0  11   3  265.27   43.49
   0 -11  -4   30.77    7.35
   0 -11   4   15.12    7.48
   0 -11   4   17.20    4.42
   0  11   4   19.90    5.37
   0  11  -4   30.44    6.92
   0 -11  -4   25.93    6.36
   0 -11   4   20.20    5.57
   0  11  -4   32.72    4.84
   0  11   4   22.64    6.26
   0 -11  -5   11.33    4.81
   0 -11   5    5.63    4.91
   0 -11   5   11.66    3.53
   0  11   5   17.27    5.27
   0  11  -5   19.60    5.17
   0  11   5   17.76    5.04
   0 -11  -5   12.62    3.99
   0 -11   5   10.68    3.82
   0  11  -5   17.89    3.39
   0  11   5   13.25    4.98
   0  11  -6   31.99    4.15
   0 -11  -6   37.89    8.80
   0 -11   6   37.17    4.84
   0  11   6   31.04    7.61
   0  11  -6   43.59    7.68
   0  11   6   26.69    6.13
   0 -11  -6   26.43    5.30
   0 -11   6   39.31    7.02
   0  11  -6   35.82    4.68
   0  11   6   41.78    9.85
   0  11  -7   25.96    5.07
   0 -11   7   25.67    7.48
   0  11   7   22.31    9.72
   0  11  -7   29.26    7.78
   0  11   7   19.28    7.31
   0 -11  -7   19.41    8.11
   0 -11   7   27.97    6.99
   0  11  -7   26.00    5.60
   0  11   7   29.13   14.00
   0  11  -8    2.31    3.26
   0 -11  -8    2.83    4.94
   0 -11   8    2.50    4.94
   0  11   8   -6.33    7.02
   0  11  -8   -5.27    4.98
   0  11   8   -2.31    4.58
   0 -11  -8    2.21    3.49
   0 -11   8    2.47    4.25
   0  11   8   -6.03    5.14
   0 -11   8   -1.05    4.68
   0  11  -9    0.76    2.54
   0 -11  -9   -1.29    4.32
   0 -11   9    1.55    5.86
   0  11   9   -2.67    6.43
   0  11  -9   -1.02    5.24
   0 -11  -9   -3.29    5.11
   0 -11   9    1.71    4.32
   0  11   9    4.74    6.06
   0 -11   9   -4.09    6.23
   0 -12   0  117.89   20.86
   0  12   0  119.41   18.35
   0 -12   0   65.60   12.22
   0  12   0  107.94   14.83
   0 -12  -1  119.14   20.43
   0 -12   1  118.09   21.45
   0  12  -1  131.04   20.46
   0  12   1  117.43   19.41
   0 -12  -1   80.86   15.39
   0 -12   1   62.77   12.62
   0  12  -1  111.40   15.02
   0  12   1  173.28   22.67
   0 -12  -2    1.35    2.44
   0 -12   2    1.45    3.49
   0  12   2   -0.43    2.08
   0  12  -2    1.88    2.87
   0  12   2   -0.53    3.03
   0 -12  -2    1.05    2.14
   0 -12   2    0.40    2.04
   0  12  -2    1.29    2.14
   0  12   2    0.16    3.13
   0 -12  -3  274.30   50.91
   0 -12   3  261.52   61.15
   0  12   3  198.91   36.38
   0  12  -3  311.14   54.50
   0  12   3  300.53   54.37
   0 -12  -3  252.82   49.52
   0 -12   3  217.17   41.29
   0  12  -3  320.69   49.13
   0  12   3  353.41   58.12
   0 -12  -4   88.83   19.21
   0 -12   4   70.05   18.22
   0 -12   4   69.13   10.58
   0  12   4   70.74   13.61
   0  12  -4  110.94   18.02
   0 -12  -4   89.59   15.42
   0 -12   4   76.97   14.73
   0  12  -4  131.76   14.00
   0  12   4  129.36   21.88
   0 -12  -5    7.22    4.35
   0 -12   5    2.31    4.65
   0 -12   5   -0.16    3.16
   0  12   5    3.76    4.02
   0  12  -5    1.48    3.72
   0  12   5    3.49    4.05
   0 -12  -5    2.80    3.06
   0 -12   5    2.11    3.43
   0  12  -5    5.96    2.34
   0  12   5    7.02    5.77
   0 -12  -6    1.09    3.39
   0 -12   6   -4.32    5.57
   0 -12   6   -0.86    3.43
   0  12   6    2.83    4.74
   0  12  -6    4.58    4.91
   0  12   6    4.51    4.81
   0 -12  -6    2.31    4.25
   0 -12   6    3.20    4.02
   0  12  -6    0.82    2.73
   0  12   6   -1.71    6.59
   0 -12  -7    2.60    4.51
   0 -12   7    5.86    4.15
   0  12   7   -0.53    5.47
   0  12  -7    5.37    6.00
   0  12   7    5.57    5.24
   0 -12  -7    4.48    5.47
   0 -12   7    4.98    3.99
   0  12   7   16.41    7.41
   0  12  -8    0.20    3.46
   0 -12  -8    0.36    4.22
   0 -12   8   -0.99    4.51
   0  12   8   -0.53    4.78
   0  12  -8   -3.13    4.98
   0  12   8    3.66    4.71
   0 -12  -8   -0.07    4.58
   0 -12   8    6.66    4.18
   0  12   8    8.50    5.63
   0 -13   0   -0.79    3.66
   0  13   0    0.10    3.16
   0 -13   0    0.96    1.81
   0  13   0   -1.19    2.67
   0 -13  -1  106.49   21.91
   0 -13   1   91.37   23.46
   0  13  -1  130.05   21.35
   0  13   1  125.57   22.44
   0 -13  -1   84.02   15.45
   0 -13   1   61.48   11.89
   0  13  -1  108.30   18.06
   0  13   1  116.80   20.99
   0 -13  -2   20.82    4.45
   0 -13   2   23.16    5.90
   0  13   2   11.93    3.00
   0  13  -2   27.22    6.69
   0  13   2   30.35    6.56
   0 -13  -2   21.88    3.76
   0 -13   2   17.43    3.59
   0  13  -2   19.51    3.33
   0  13   2   29.82    6.39
   0 -13  -3  130.71   20.36
   0 -13   3   99.18   24.81
   0  13   3  101.78   14.50
   0  13  -3   87.18   12.85
   0  13   3  162.34   23.79
   0 -13  -3  119.97   17.83
   0 -13   3   90.74   15.06
   0  13  -3  131.70   19.31
   0  13   3  164.48   22.54
   0 -13  -4   79.84   16.41
   0 -13   4   72.49   17.63
   0  13   4   66.66   11.83
   0  13  -4   98.29   17.69
   0 -13  -4   80.86   16.24
   0 -13   4   76.80   13.58
   0  13  -4   62.27   11.83
   0  13   4  118.22   18.58
   0 -13  -5    1.25    3.43
   0 -13   5   -1.38    4.25
   0 -13   5    0.23    2.70
   0  13   5   -0.63    3.95
   0  13  -5    2.04    4.42
   0  13   5   -1.22    3.99
   0 -13  -5    1.09    4.02
   0 -13   5   -1.22    3.72
   0  13  -5    0.76    2.77
   0  13   5   -2.41    6.03
   0 -13  -6   32.36    7.91
   0 -13   6   23.16    8.93
   0 -13   6   24.61    4.88
   0  13   6   37.59    9.72
   0  13  -6   45.40   11.04
   0  13   6   38.29    9.65
   0 -13  -6   24.35    6.75
   0 -13   6   26.79    6.52
   0  13  -6   44.51    9.32
   0  13   6   25.04    7.97
   0 -13  -7  123.26   31.80
   0 -13   7   87.08   27.91
   0 -13   7   96.51   24.65
   0  13   7  112.39   27.81
   0  13  -7   80.03   19.93
   0  13   7  100.59   26.75
   0 -13  -7   94.50   22.31
   0 -13   7   86.43   20.66
   0  13  -7   84.81   18.06
   0  13   7  179.28   40.30
   0 -13  -8   10.18    5.27
   0 -13   8    2.67    5.90
   0 -13   8    8.83    4.98
   0  13   8   16.38    7.28
   0  13  -8    8.53    5.60
   0  13   8    8.90    5.30
   0 -13  -8    2.67    5.11
   0 -13   8   10.41    6.06
   0  13   8   12.72    7.31
   0 -14   0   20.43    6.85
   0  14   0   11.70    4.05
   0 -14   0   16.01    3.76
   0  14   0   22.27    5.24
   0 -14  -1   85.90   15.58
   0 -14   1   74.83   12.42
   0  14  -1   90.61   14.56
   0  14   1   91.83   14.23
   0 -14  -1   66.82   10.81
   0 -14   1   48.37    8.34
   0  14  -1   88.57   11.30
   0  14   1   98.78   14.73
   0 -14  -2   15.29    5.30
   0 -14   2   13.34    6.06
   0  14  -2   18.65    4.91
   0  14   2   12.19    3.66
   0 -14  -2   10.68    3.62
   0 -14   2   10.35    3.36
   0  14  -2   20.72    4.38
   0  14   2   18.52    5.04
   0 -14  -3   23.33    6.75
   0 -14   3   26.33    7.55
   0  14   3   19.60    4.65
   0  14  -3   33.34    6.10
   0  14   3   35.59    7.08
   0 -14  -3   18.48    5.30
   0 -14   3   17.23    4.05
   0  14  -3   28.24    5.14
   0  14   3   34.46    7.64
   0 -14  -4  268.60   62.27
   0 -14   4  237.69   64.12
   0  14   4  238.26   48.30
   0  14  -4  364.55   69.00
   0 -14  -4  263.82   51.76
   0 -14   4  221.75   45.50
   0  14  -4  345.37   55.49
   0  14   4  416.08   79.11
   0 -14  -5    5.80    4.58
   0 -14   5    0.49    5.27
   0  14   5    5.24    3.10
   0  14  -5   -1.78    5.11
   0  14   5    8.20    4.81
   0 -14  -5    5.57    4.02
   0 -14   5   -2.41    3.03
   0  14  -5    7.12    2.73
   0  14   5    4.91    6.69
   0 -14  -6   40.79    8.76
   0 -14   6   28.37   10.61
   0  14   6   38.02    9.69
   0  14  -6   49.46   10.25
   0  14   6   51.17   11.07
   0 -14  -6   40.82    7.71
   0 -14   6   39.93    8.40
   0  14  -6   34.86    7.12
   0  14   6   69.52   13.87
   0 -14  -7   21.55    6.16
   0 -14   7   19.28    7.55
   0  14   7   21.94    6.43
   0  14  -7   29.23    9.06
   0  14   7   31.10    9.13
   0 -14  -7   27.02    7.94
   0 -14   7   19.87    5.21
   0  14  -7   17.23    4.42
   0  14   7   22.27    6.95
   0 -14  -8    0.16    5.30
   0 -14   8    4.78    5.11
   0  14   8    3.53    4.42
   0  14  -8   -4.35    5.24
   0  14   8   -0.46    5.01
   0 -14  -8    0.40    4.98
   0 -14   8    4.45    4.98
   0  14   8   -5.60    7.18
   0 -15   0   -0.72    3.16
   0  15   0   -2.64    3.66
   0  15   0   -1.55    4.25
   0 -15  -1    6.49    5.11
   0 -15   1    1.91    4.65
   0  15  -1    7.58    3.36
   0  15   1    6.43    4.78
   0 -15  -1    3.33    2.87
   0  15  -1    7.87    3.56
   0  15   1    7.74    4.02
   0 -15  -2   16.54    4.15
   0 -15   2   14.46    5.34
   0  15  -2   12.09    4.28
   0  15   2   19.37    5.14
   0 -15  -2   10.94    3.76
   0  15  -2   15.58    3.49
   0  15   2    9.59    5.11
   0 -15  -3  189.79   46.89
   0 -15   3  178.12   44.42
   0  15  -3  135.85   31.57
   0  15   3  301.25   55.09
   0 -15  -3  165.21   33.34
   0  15  -3  131.86   26.66
   0  15   3  276.54   51.70
   0 -15  -4   18.65    5.86
   0 -15   4   21.65    6.89
   0  15   4   14.07    4.71
   0  15  -4   20.20    5.47
   0  15   4   13.31    4.55
   0 -15  -4   11.14    4.71
   0 -15   4    9.16    3.13
   0  15  -4   19.51    3.82
   0  15   4   25.60    6.56
   0 -15  -5    3.10    4.91
   0 -15   5    1.42    5.14
   0  15   5    0.92    3.69
   0  15  -5   -0.46    3.99
   0  15   5    0.99    3.79
   0 -15  -5    3.06    4.51
   0 -15   5   -1.15    3.20
   0  15  -5    1.45    3.43
   0  15   5   -0.43    4.65
   0 -15  -6   10.31    5.54
   0 -15   6   -0.76    6.03
   0  15   6    1.19    3.92
   0  15  -6    8.73    5.17
   0  15   6    7.87    4.51
   0 -15  -6    4.05    4.65
   0 -15   6    8.27    4.58
   0  15  -6    4.71    2.83
   0  15   6   13.77    8.30
   0 -15  -7   63.89   15.49
   0 -15   7   33.87   11.63
   0  15   7   49.56   12.82
   0  15  -7   81.48   15.72
   0  15   7   72.32   14.33
   0 -15  -7   54.43   10.31
   0 -15   7   55.68   10.35
   0  15   7   79.08   17.43
   0 -16   0  546.69  107.38
   0  16   0  776.02   96.61
   0  16   0  724.02   96.90
   0 -16  -1  141.85   32.39
   0 -16   1  110.91   22.90
   0  16  -1   87.05   20.76
   0  16   1  171.96   33.38
   0  16  -1  149.39   24.09
   0  16   1  165.60   30.84
   0 -16  -2    0.96    4.55
   0 -16   2    0.16    4.65
   0  16  -2    0.07    4.25
   0  16   2   -2.90    4.51
   0 -16  -2    0.07    2.67
   0  16  -2   -1.19    2.57
   0  16   2   -2.90    3.82
   0 -16  -3   44.15    9.16
   0 -16   3   39.70    7.48
   0  16  -3   67.18   13.31
   0  16   3   75.12   14.89
   0 -16  -3   45.63    7.38
   0  16  -3   58.75   11.33
   0  16   3   41.35    8.57
   0 -16  -4    4.78    4.88
   0 -16   4    1.78    3.79
   0  16  -4    4.78    5.24
   0  16   4   -3.62    3.46
   0 -16  -4    2.80    3.56
   0  16  -4   -1.98    3.53
   0  16   4    0.63    6.82
   0 -16  -5   16.21    5.34
   0 -16   5    8.24    6.10
   0  16   5   17.17    5.07
   0  16  -5   22.83    6.72
   0  16   5   21.65    5.90
   0 -16  -5   14.93    5.01
   0  16  -5   17.43    3.82
   0  16   5   26.82    7.97
   0 -16  -6    6.59    4.38
   0 -16   6    0.69    6.36
   0  16   6    3.26    4.84
   0  16  -6    2.97    6.23
   0  16   6    1.45    3.86
   0 -16  -6    0.46    5.01
   0  16   6    6.49    5.70
   0 -16  -7    5.44    5.90
   0 -16   7    6.43    7.61
   0  16   7    2.60    6.66
   0  16  -7    2.57    4.45
   0  16   7    9.36    6.19
   0 -16  -7    3.53    5.47
   0  16   7   14.63    8.30
   0 -17   0    6.23    5.34
   0  17   0   -1.35    5.50
   0  17   0   -6.19    5.01
   0 -17  -1   34.63    8.07
   0 -17   1   34.83    8.67
   0  17  -1   49.09    8.67
   0  17   1   53.48    8.24
   0  17  -1   43.03    5.14
   0  17   1   44.55    7.68
   0 -17  -2    1.05    5.90
   0 -17   2    4.78    5.40
   0  17  -2    8.83    4.48
   0  17   2   12.26    4.78
   0  17  -2    7.61    2.83
   0  17   2    6.26    3.49
   0 -17  -3   50.08   14.37
   0 -17   3   47.22   12.85
   0  17  -3   77.53   18.55
   0  17   3   73.94   17.46
   0 -17  -3   42.27   10.64
   0  17  -3   46.36   11.37
   0  17   3   82.04   18.02
   0 -17  -4  154.83   28.80
   0 -17   4  121.32   33.97
   0  17  -4  205.24   38.12
   0  17   4  121.02   25.44
   0 -17  -4  145.90   26.56
   0  17  -4  127.15   24.84
   0  17   4  137.66   26.06
   0 -17  -5   -3.53    4.84
   0 -17   5   -1.42    4.55
   0  17  -5   -5.44    5.17
   0  17   5    0.69    5.11
   0 -17  -5   -0.96    4.38
   0  17  -5   -0.07    3.43
   0  17   5   10.51    7.51
   0 -17  -6  121.85   26.06
   0 -17   6  114.89   27.41
   0  17  -6  183.79   29.98
   0  17   6  156.15   26.82
   0 -17  -6  109.69   23.95
   0  17   6  172.09   32.03
   0 -18   0   13.38    5.60
   0  18   0   13.97    5.37
   0  18   0   13.05    4.65
   0 -18  -1   86.82   17.79
   0 -18   1   85.47   15.09
   0  18  -1  134.47   23.20
   0  18   1   67.22   16.94
   0  18  -1  101.68   14.20
   0  18   1   67.91   13.15
   0 -18  -2   -2.44    3.59
   0 -18   2   -1.38    5.01
   0  18  -2    0.26    3.46
   0  18   2   -6.52    5.07
   0  18  -2   -0.03    2.87
   0  18   2   -2.11    4.28
   0 -18  -3    9.72    5.96
   0 -18   3    9.00    5.11
   0  18  -3   12.62    4.84
   0  18   3    9.46    5.01
   0  18  -3   19.57    4.32
   0  18   3   25.34    6.82
   0 -18  -4  131.10   32.26
   0 -18   4  109.95   35.95
   0  18  -4   96.44   28.11
   0  18   4   98.32   26.99
   0 -18  -4  104.94   26.56
   0  18  -4   74.33   19.67
   0  18   4  194.14   43.16
   0 -18  -5   -0.46    5.21
   0 -18   5    4.55    5.63
   0  18  -5   -2.54    5.63
   0  18   5   -5.21    5.04
   0 -18  -5    0.79    3.82
   0  18   5    1.29    5.57
   0 -18  -6   -4.18    6.66
   0 -18   6    7.41    5.27
   0  18  -6    6.75    5.01
   0  18   6    6.92    5.30
   0 -18  -6    0.30    4.58
   0  18   6    6.62    8.04
   0 -19   0   -2.97    5.54
   0  19   0   -6.66    5.34
   0  19   0    2.97    4.74
   0 -19  -1   37.56    8.24
   0 -19   1   28.80    8.86
   0  19  -1   46.49   10.31
   0  19   1   41.02    9.88
   0  19  -1   71.24   11.33
   0  19   1   41.85    9.59
   0 -19  -2   48.80   13.81
   0 -19   2   46.82   12.95
   0  19  -2   55.85   13.25
   0  19   2   60.73   15.12
   0  19  -2   44.09   10.25
   0  19   2   66.75   14.93
   0 -19  -3   27.45    9.56
   0 -19   3   29.69    9.75
   0  19  -3   31.73    8.50
   0  19   3   15.52    5.27
   0  19  -3   21.32    4.09
   0  19   3   39.31   10.25
   0 -19  -4   -2.04    5.44
   0 -19   4   -5.54    6.79
   0  19  -4    4.51    5.80
   0  19   4    1.58    5.80
   0  19   4   -8.01    6.16
   0 -19  -5    1.91    4.94
   0 -19   5   -2.54    6.82
   0  19  -5   -3.23    6.82
   0  19   5    0.72    5.24
   0  19   5    2.24    6.16
   0 -20   0  190.61   51.30
   0  20   0  150.25   44.22
   0  20   0  243.07   27.87
   0 -20  -1   48.40   11.17
   0 -20   1   30.54   11.40
   0  20  -1   73.81   16.38
   0  20   1   70.61   16.08
   0  20  -1   51.04   11.37
   0  20   1   51.24   11.37
   0 -20  -2    1.52    5.01
   0 -20   2   -0.40    6.23
   0  20  -2   -1.05    5.17
   0  20   2   -0.46    4.12
   0  20  -2    0.26    3.39
   0  20   2    3.36    5.17
   0 -20  -3    9.69    5.14
   0 -20   3    2.01    7.48
   0  20  -3   13.08    5.34
   0  20   3   11.76    6.59
   0  20   3    3.10    4.84
   0 -20  -4   10.84    4.88
   0 -20   4    7.45    6.75
   0  20  -4   21.12    7.61
   0  20   4    8.40    7.28
   0  20   4   15.45    7.22
   0 -21   0   -2.70    4.91
   0  21   0    1.71    5.34
   0  21   0    0.92    4.48
   0 -21  -1   13.84    5.57
   0 -21   1   10.84    5.86
   0  21  -1   17.43    7.02
   0  21   1    7.78    5.21
   0  21  -1   11.66    4.74
   0  21   1   12.92    6.43
   0 -21  -2   -0.89    5.01
   0 -21   2   -4.02    4.84
   0  21  -2   -2.37    6.16
   0  21   2    0.72    5.54
   0  21  -2    0.63    4.45
   0  21   2   -0.92    6.03
   0 -21  -3   -3.92    6.06
   0 -21   3    1.65    7.51
   0  21  -3   -2.27    6.43
   0  21   3   -2.08    5.01
   0  21   3    3.46    5.14
   0 -22   0   -0.92    4.91
   0  22   0    0.63    5.86
   0  22   0    1.68    5.57
   0 -22  -1    2.77    5.07
   0 -22   1    6.03    6.59
   0  22  -1   -2.90    6.06
   0  22   1    2.08    6.69
   0  22  -1    4.51    5.44
   0  22   1    2.41    5.27
   1   0 -10    7.58    4.65
  -1   0  10   14.04    4.55
   1   0 -10    6.56    4.88
  -1   0  10    6.29    5.07
   1   0  -9    0.69    3.39
  -1   0   9    3.39    4.58
   1   0  -9   -0.33    3.76
  -1   0   9    5.21    5.14
   1   0  -8   -1.45    3.36
  -1   0   8    3.76    4.55
   1   0  -8    3.66    4.94
  -1   0   8    1.78    5.30
   1   0  -7   -2.97    3.00
  -1   0   7   -2.67    4.18
  -1   0   7    2.41    2.87
   1   0  -7   -0.16    2.54
   1   0  -6   12.42    2.47
  -1   0   6   21.05    4.12
  -1   0   6   14.14    3.23
   1   0  -6   18.42    4.58
   1   0  -5   -0.49    2.83
  -1   0   5    0.13    2.64
  -1   0   5   -0.53    1.98
   1   0  -5    5.04    2.97
  -1   0   5   -2.70    2.90
   1   0  -4  638.16   49.06
  -1   0   4  592.10   44.51
  -1   0   4  712.29   81.55
   1   0  -3   -1.61    2.64
  -1   0   3   -0.20    2.34
  -1   0   3    0.10    2.47
   1   0  -3    1.78    2.47
  -1   0   3    1.25    2.67
   1   0  -2  947.25   64.91
  -1   0   2 1013.42   68.14
   1   0  -2 1033.38   68.67
  -1   0   2 1115.20   75.82
   1   0  -1   -0.56    2.34
  -1   0   1   -0.16    2.14
   1   0  -1    0.16    1.78
  -1   0   1    1.61    1.94
  -1   0   1    0.36    2.21
  -1   0   1    1.98    3.13
   1   0   0  232.55   25.80
  -1   0   0  258.88   28.20
   1   0   0  282.77   36.18
  -1   0   0  278.78   30.18
  -1   0   0  237.56   27.22
  -1   0  -1    0.53    1.22
   1   0   1   -0.53    1.29
  -1   0  -1    1.42    1.75
   1   0   1    0.07    2.21
  -1   0  -1    1.71    2.04
  -1   0  -1    0.07    2.01
  -1   0  -2 2347.69  209.10
  -1   0  -2 1781.03  203.86
   1   0   2 1431.84  201.42
  -1   0  -2 2025.12  216.71
  -1   0  -2 1698.63  225.44
  -1   0  -3    3.53    2.04
   1   0   3    1.55    2.57
  -1   0  -3    4.18    2.87
  -1   0  -4 2775.47  394.20
  -1   0  -4 3374.22  442.64
   1   0   4 2616.39  543.13
  -1   0  -4 3926.38  472.29
   1   0   4 3353.16  700.89
  -1   0  -5   -0.49    1.68
  -1   0  -5   -2.11    2.41
  -1   0  -5    1.61    2.57
   1   0   5    3.10    3.99
  -1   0  -6  332.75   49.19
  -1   0  -6  275.88   60.40
   1   0   6  256.87   54.17
  -1   0  -6  343.33   61.22
   1   0   6  329.56   81.78
   1   0   7   14.73   11.24
   1   0   7  104.58   38.75
  -1   0  -8  153.91   23.69
  -1   0  -8  233.28   44.22
   1   0   8  183.46   35.72
  -1   0  -8  229.98   46.29
   1   0   8  270.45   64.42
  -1   0  -9    5.11    3.59
  -1   0  -9    9.62    4.61
   1   0   9    9.06    8.50
  -1   0  -9   17.03    7.55
   1   0   9   63.23   16.64
  -1   0 -10    4.94    5.57
  -1   0 -10   21.98    7.08
   1   0  10   68.50   17.66
   1   1 -10    5.34    4.25
   1  -1 -10    1.91    4.65
  -1   1  10    0.20    6.52
  -1  -1  10    3.49    4.61
   1   1 -10    1.12    6.06
   1  -1 -10   10.21    4.84
  -1   1  10    6.16    7.22
  -1  -1  10    0.49    6.10
   1   1  -9   11.96    4.18
   1  -1  -9   16.01    5.40
  -1   1   9   10.64    4.78
  -1  -1   9   10.48    6.19
   1   1  -9   13.77    5.80
   1  -1  -9   15.88    4.65
  -1   1   9    7.41    8.67
  -1  -1   9   11.89    8.01
   1  -1  -8   14.66    8.07
  -1   1   8   24.94    8.63
   1   1  -8   17.92    6.39
   1  -1  -8   31.43   13.54
  -1  -1   8   79.87   50.08
   1   1  -7    1.45    2.93
   1  -1  -7    3.76    3.82
  -1   1   7   -0.33    3.59
  -1  -1   7    4.25    4.48
  -1   1   7    3.62    2.60
  -1  -1   7    3.33    3.53
   1   1  -7    4.15    4.18
   1  -1  -7    1.75    4.18
  -1   1   7    6.59    5.17
   1   1  -6  134.43   18.48
   1  -1  -6  133.35   17.66
  -1  -1   6  173.25   23.53
  -1   1   6  137.27   20.66
  -1   1   6   74.07   14.04
  -1  -1   6   67.94   14.60
   1   1  -6  140.66   21.05
   1  -1  -6  138.35   21.38
  -1   1   6  115.12   19.60
  -1  -1   6  144.84   23.99
   1   1  -5   20.56    3.39
   1  -1  -5   29.49    5.30
  -1   1   5   28.47    6.85
  -1  -1   5   26.03    4.81
  -1   1   5   11.93    3.53
  -1  -1   5    8.83    2.70
   1   1  -5   20.86    4.38
   1  -1  -5   43.92   11.86
  -1  -1   5   24.09    4.71
   1   1  -4  231.43   26.85
   1  -1  -4  254.53   30.94
  -1   1   4  225.57   25.37
  -1  -1   4  266.06   28.53
   1   1  -4  212.03   26.49
   1  -1  -4  229.03   24.88
  -1   1   4  198.52   29.56
  -1  -1   4  229.42   37.00
   1   1  -3  174.04   18.68
   1  -1  -3  187.58   21.91
  -1   1   3  185.54   23.62
  -1  -1   3  206.49   22.24
   1   1  -3  171.93   18.65
   1   1  -3  194.04   21.25
   1  -1  -3  203.26   22.44
  -1   1   3  211.04   24.25
  -1  -1   3  176.74   23.33
   1  -1  -2 7302.15  565.01
  -1   1   2 7640.04  508.17
   1   1  -1   35.91    4.55
   1  -1  -1   35.12    5.27
  -1  -1   1   36.08    4.71
  -1   1   1   41.02    5.24
  -1   1   1   33.74    4.61
   1   1  -1   33.38    4.94
  -1  -1   1   34.43    4.58
  -1  -1   1   38.95    4.84
  -1   1   1   38.25    6.33
   1  -1   0  591.24   47.08
  -1  -1   0  545.04   41.75
  -1   1   0  593.68   40.00
  -1   1   0  573.64   52.45
   1   1   0  598.69   54.70
  -1  -1   0  541.55   38.42
  -1   1   0  586.26   42.60
  -1  -1   0  474.10   44.81
  -1   1   0  684.19   48.80
  -1   1  -1   12.88    1.98
  -1  -1  -1   19.18    3.62
   1   1   1   18.55    3.03
  -1  -1  -1   14.46    2.67
  -1   1  -1   19.11    2.83
  -1   1  -1   14.66    2.83
   1   1   1   19.80    4.15
  -1   1  -1   16.24    2.80
  -1  -1  -1   16.28    2.93
  -1  -1  -1   14.10    2.67
  -1   1  -1   16.61    2.83
  -1  -1  -2    1.58    3.06
  -1   1  -2    2.80    2.73
   1   1   2   -2.21    2.77
   1  -1   2    1.85    2.64
  -1   1  -2    2.93    3.43
  -1  -1  -2    1.25    2.08
  -1   1  -2    1.09    2.21
  -1  -1  -3 1080.34  172.22
  -1  -1  -3 1546.83  182.87
  -1   1  -3 1985.97  157.69
   1   1   3 1406.33  213.84
   1  -1   3 1335.33  191.73
  -1   1  -3 1917.44  194.50
  -1  -1  -3 1746.30  175.52
  -1   1  -3 1955.40  184.58
   1   1   3 1656.19  364.32
  -1  -1  -4    2.04    2.34
  -1   1  -4   29.56   15.52
   1   1   4    2.70    3.06
  -1   1  -5    6.59    2.50
  -1  -1  -5    9.03    2.93
  -1  -1  -5   12.72    4.58
  -1   1  -5   10.41    4.35
  -1  -1  -5   13.18    6.92
   1   1   5   13.21    6.36
   1  -1   5   25.17   37.50
  -1   1  -6   13.84    4.42
  -1   1  -6   32.82    9.95
   1  -1   6   16.80    4.74
  -1   1  -6   36.31   14.93
   1   1   6  106.13   67.38
   1  -1   6   13.41   10.77
  -1   1  -7  130.28   22.54
  -1  -1  -7  142.80   25.96
  -1  -1  -7  173.71   37.69
  -1   1  -7  169.13   40.26
   1   1   7  141.02   41.71
   1  -1   7  145.14   36.87
  -1   1  -7  231.24   42.14
  -1  -1  -7  208.04   43.66
   1   1   7  212.82   59.01
   1  -1   7  197.27   52.42
  -1   1  -8  109.42   21.19
  -1  -1  -8  110.25   21.91
  -1  -1  -8  146.62   33.18
  -1   1  -8  163.72   33.61
   1   1   8  146.85   32.59
   1  -1   8  131.57   26.95
  -1   1  -8  181.22   27.84
  -1  -1  -8  121.45   29.49
   1   1   8  363.20   64.28
   1  -1   8  141.29   29.65
  -1   1  -9   40.23    9.36
  -1  -1  -9   33.48    8.86
  -1  -1  -9   22.60    8.76
  -1   1  -9   19.80    8.30
   1   1   9   61.98   17.03
   1  -1   9   40.43   13.64
  -1   1  -9   62.47   14.43
  -1  -1  -9   66.26   17.53
   1   1   9   79.41   20.46
  -1  -1 -10   11.86   10.08
  -1   1 -10   22.73   10.41
  -1   1 -10   55.12   12.19
  -1  -1 -10   66.49   14.66
   1   1  10   73.94   20.30
   1  -1  10   52.03   14.00
   1  -2 -10   -3.16    5.44
  -1  -2  10    4.15    6.43
  -1   2  10   -1.42    6.52
   1   2 -10   -1.02    7.25
   1  -2 -10    4.81    4.35
  -1   2  10    2.08    7.28
  -1  -2  10    2.24    8.20
   1   2  -9   63.16    9.98
   1  -2  -9   74.56   12.03
  -1  -2   9   72.42   12.62
  -1   2   9   60.46   10.54
   1   2  -9   61.19   10.28
   1  -2  -9   57.69   11.20
  -1   2   9   75.85   15.32
  -1  -2   9   44.74   11.99
   1   2  -8  189.33   34.04
   1  -2  -8  408.14   67.58
  -1   2   8  348.63   63.69
  -1  -2   8  299.28   49.72
   1   2  -8  400.07   68.40
   1  -2  -8  331.67   58.42
  -1   2   8  339.01   73.64
  -1  -2   8  327.12   70.48
   1   2  -7   50.05    7.12
   1  -2  -7   67.48    9.98
  -1  -2   7   69.69    9.62
  -1   2   7   62.31    9.85
  -1   2   7   35.78    7.05
  -1  -2   7   30.38    7.81
   1   2  -7   62.27    9.13
   1  -2  -7   57.46    8.43
  -1   2   7   56.71   12.32
  -1  -2   7   43.62   10.31
   1   2  -6   -1.35    2.08
  -1  -2   6    4.74    3.36
  -1   2   6    2.44    2.37
  -1  -2   6   -0.36    2.47
   1   2  -6   -1.91    3.69
   1   2  -5 1424.29  103.92
   1  -2  -5 1584.29  163.53
  -1  -2   5 1550.62  132.59
  -1   2   5 1515.26  153.08
   1   2  -5 1793.09  157.63
   1  -2  -5 1357.83  145.60
  -1   2   5 1706.90  189.56
  -1  -2   5 1312.49  161.22
   1   2  -4  606.40   55.98
   1  -2  -4  631.57   60.99
  -1  -2   4  686.13   52.42
  -1   2   4  630.38   51.40
   1   2  -4  496.21   47.48
  -1   2   4  451.14   38.39
   1   2  -4  700.40   55.59
   1  -2  -4  431.11   58.22
  -1   2   4  744.75   73.25
  -1  -2   4  635.13   65.27
   1   2  -3 3729.74  247.71
   1  -2  -3 3868.52  333.41
  -1  -2   3 4876.01  323.96
  -1   2   3 3977.52  287.68
   1   2  -3 4068.42  271.24
   1   2  -3 4503.48  322.24
   1  -2  -3 4114.75  302.21
  -1   2   3 4159.07  369.62
  -1  -2   3 4600.78  390.61
   1   2  -2  316.21   34.76
   1  -2  -2  361.35   28.83
  -1  -2   2  353.08   31.57
  -1   2   2  333.41   31.50
   1   2  -2  360.86   25.24
   1  -2  -2  327.51   30.15
  -1  -2   2  352.29   31.89
  -1   2   2  375.55   26.82
  -1  -2   2  418.49   30.51
   1   2  -1  358.09   25.01
   1  -2  -1  328.04   37.59
  -1  -2   1  376.38   25.47
  -1   2   1  348.07   30.68
  -1   2   1  326.59   30.84
   1   2  -1  393.12   40.49
  -1  -2   1  369.26   25.93
  -1   2   1  385.14   28.14
   1   2   0   25.40    3.49
   1  -2   0   27.22    5.27
  -1  -2   0   27.41    4.68
  -1   2   0   29.06    4.65
  -1   2   0   33.15    4.65
  -1  -2   0   24.28    3.69
  -1   2   0   36.11    4.61
  -1   2   0   32.26    4.25
  -1  -2  -1   21.42    5.44
  -1  -2  -1   13.31    3.03
  -1   2  -1   23.03    5.70
  -1   2  -1   15.02    3.43
   1   2   1   11.57    3.10
  -1   2  -1   15.75    2.80
  -1  -2  -1   21.35    5.96
  -1   2  -1   18.35    3.39
   1   2   1   16.61    3.99
  -1  -2  -2  446.99   38.95
  -1  -2  -2  502.44   59.01
  -1   2  -2  613.55   45.47
  -1   2  -2  542.51   53.18
   1   2   2  465.21   65.83
  -1   2  -2  552.69   55.75
  -1  -2  -2  538.59   50.35
  -1   2  -2  526.23   56.24
   1   2   2  427.05   63.95
  -1   2  -3  717.20   68.37
  -1  -2  -3  813.12  107.81
  -1  -2  -3  473.51  157.56
  -1   2  -3  885.77   85.54
   1   2   3  900.37  135.55
  -1   2  -3  773.45   95.52
  -1  -2  -3  648.24   97.89
  -1   2  -3  887.19   90.94
   1   2   3  914.04  187.55
  -1   2  -4  286.43   30.12
  -1  -2  -4  275.22   40.79
  -1   2  -4  294.60   39.54
   1   2   4  231.86   55.82
   1  -2   4  243.30   33.87
  -1   2  -4  279.11   39.70
  -1  -2  -4  238.72   42.31
  -1   2  -4  420.96   50.15
   1   2   4  322.57   66.39
  -1   2  -5  161.81   23.62
  -1  -2  -5  154.00   32.16
  -1   2  -5  278.52   36.11
  -1  -2  -5  157.30   42.37
   1  -2   5  163.95   33.67
  -1   2  -5  192.98   30.74
  -1  -2  -5  256.44   40.13
   1   2   5  237.76   53.28
  -1   2  -6   12.95    3.06
  -1  -2  -6   24.15    5.24
  -1  -2  -6   13.21    5.57
  -1   2  -6   24.48    5.50
   1   2   6   18.98    5.40
   1  -2   6   15.26    4.98
  -1   2  -6   19.93    5.77
  -1  -2  -6   16.01    4.78
   1   2   6   28.40    9.52
   1  -2   6   16.18    6.49
  -1   2  -7  128.40   23.00
  -1  -2  -7   93.97   25.70
  -1  -2  -7  156.21   35.88
  -1   2  -7  168.37   39.90
   1   2   7  147.94   35.02
   1  -2   7   99.14   38.12
  -1   2  -7  194.56   45.80
  -1  -2  -7  141.65   40.76
   1   2   7  233.74   65.17
   1  -2   7  278.26   78.98
  -1   2  -8   41.02    7.05
  -1  -2  -8   24.65    8.76
  -1  -2  -8   18.02   11.76
  -1   2  -8   40.76    8.93
   1   2   8  115.16   25.11
   1  -2   8   31.83   11.40
  -1   2  -8   73.28   19.18
  -1  -2  -8   35.55    9.19
   1   2   8  109.49   25.21
   1  -2   8   53.18   16.90
  -1   2  -9   40.49    9.98
  -1  -2  -9   38.02   11.50
  -1   2  -9   50.58   17.46
   1   2   9   72.65   19.51
   1  -2   9   35.52   15.65
  -1   2  -9   81.45   21.19
  -1  -2  -9   78.62   19.70
   1   2   9  140.53   34.37
   1  -2   9  153.02   32.69
  -1  -2 -10    7.35    7.58
  -1   2 -10   12.75    7.71
  -1   2 -10   23.20    8.86
  -1  -2 -10   29.00    9.03
   1   2  10   76.57   19.21
   1  -2  10   59.31   15.35
   1   3 -10   28.40    6.23
   1  -3 -10   38.88    8.43
  -1   3  10   41.61    8.53
  -1  -3  10   48.04    9.42
   1   3 -10   41.61    7.91
   1  -3 -10   29.09    6.43
  -1   3  10   42.57   11.43
  -1  -3  10   28.96    8.70
   1  -3  -9   -7.78    6.59
  -1  -3   9    3.59    4.71
  -1   3   9    0.36    6.49
   1   3  -9   -1.32    7.61
   1   3  -8   35.82    7.08
  -1  -3   8   47.97    9.69
  -1   3   8   37.40   12.82
  -1  -3   8   17.40    5.70
   1   3  -8   41.71   12.26
   1  -3  -8   26.26   12.45
  -1  -3   8   25.90   13.48
   1   3  -7   14.76    3.56
   1  -3  -7   16.47    4.74
  -1  -3   7   16.51    4.84
  -1   3   7   17.92    5.04
  -1   3   7    7.84    3.16
  -1  -3   7    6.66    3.62
   1   3  -7   19.84    5.57
   1  -3  -7   13.34    3.49
  -1  -3   7    9.65    5.04
   1   3  -6  719.41   95.09
   1  -3  -6  828.70  118.29
  -1  -3   6  928.97  131.99
  -1   3   6  826.76  113.61
  -1   3   6  460.99   77.20
   1   3  -6  864.98  113.28
   1  -3  -6  627.35  101.68
  -1   3   6  826.23  143.63
  -1  -3   6  565.80  129.23
   1   3  -5  246.85   23.62
   1  -3  -5  217.10   28.24
  -1  -3   5  298.75   31.80
  -1   3   5  279.77   31.10
   1   3  -5  185.60   23.56
  -1   3   5  163.13   24.68
   1   3  -5  243.40   29.79
   1  -3  -5  216.08   26.46
   1   3  -4    0.26    2.11
   1  -3  -4    4.88    2.73
  -1  -3   4    4.51    2.80
  -1   3   4    1.02    3.00
   1   3  -4    0.26    2.14
  -1   3   4   -0.23    2.11
   1   3  -4   -0.30    3.00
   1  -3  -4    0.63    2.17
  -1  -3   4    1.61    3.20
   1   3  -3  421.06   29.26
   1  -3  -3  396.38   40.86
  -1  -3   3  350.18   32.72
  -1   3   3  348.14   33.81
   1   3  -3  333.51   34.37
   1  -3  -3  361.95   31.89
  -1  -3   3  404.32   32.39
  -1   3   3  387.18   41.71
  -1  -3   3  351.27   39.04
   1  -3  -2 3478.73  359.51
  -1  -3   2 4388.79  318.52
  -1   3   2 3314.02  319.94
   1   3  -2 3810.33  312.29
   1  -3  -2 4078.80  304.78
  -1  -3   2 4017.19  313.77
  -1   3   2 4359.00  347.35
  -1   3   1 7875.66  588.31
  -1   3   1 8019.48  541.95
   1   3  -1 8707.07  762.74
  -1   3   1 8134.25  793.78
   1  -3   0 1183.40  114.23
  -1  -3   0 1482.58  117.83
  -1  -3   0 1176.78  115.19
  -1   3   0 1489.96  105.83
  -1   3   0 1374.57  116.64
   1   3   0 1369.27  123.36
  -1   3   0 1637.44  107.97
  -1  -3   0 1065.34   97.76
  -1   3   0 1362.18   99.14
   1   3   0 1408.90  145.31
  -1   3  -1 9999.00 1060.10
   1   3   1 8571.94  861.55
   1   3   1 8018.63  990.05
  -1   3  -2  115.68   13.25
  -1  -3  -2  125.50   20.53
  -1  -3  -2   91.40   14.53
  -1   3  -2  144.02   17.00
  -1   3  -2  114.70   19.28
   1   3   2   93.11   18.02
  -1   3  -2  122.44   19.84
  -1  -3  -2  122.24   15.82
  -1   3  -2  129.16   16.24
   1   3   2  114.83   17.76
  -1   3  -3    6.66    1.61
  -1  -3  -3    2.77    3.03
  -1  -3  -3    6.85    4.12
  -1   3  -3    7.74    3.06
   1   3   3    6.10    2.67
  -1   3  -3    4.94    3.06
  -1   3  -4  584.75   61.22
  -1  -3  -4  665.28  103.26
  -1  -3  -4  622.05  127.45
  -1   3  -4  663.60   93.25
   1   3   4  590.42  102.08
  -1   3  -4  723.27  117.73
  -1  -3  -4  696.71  113.91
  -1   3  -4  802.94  123.36
   1   3   4  733.71  140.69
  -1   3  -5    0.89    1.65
   1  -3   5   -0.33    3.56
  -1   3  -5    5.17    8.30
   1   3   5   33.05   49.03
  -1   3  -6   13.41    3.53
  -1  -3  -6   10.38    4.22
  -1  -3  -6   14.07    5.73
  -1   3  -6   10.84    4.09
   1   3   6   17.56    5.77
  -1   3  -6   26.89    7.55
  -1  -3  -6   16.57    5.27
   1   3   6   24.12    9.16
  -1   3  -7  217.07   47.81
  -1  -3  -7  208.47   45.67
  -1  -3  -7  164.98   66.62
  -1   3  -7  221.91   61.15
   1   3   7  282.93   67.32
   1  -3   7  177.07   77.17
  -1   3  -7  359.01   77.56
  -1  -3  -7  252.75   64.32
   1   3   7  296.64   73.54
   1  -3   7  179.05  101.85
  -1  -3  -8   -3.69    4.98
  -1   3  -8    3.95    5.37
   1   3   8   18.35    6.29
  -1   3  -8    8.80    6.66
  -1  -3  -8    5.96    4.81
   1   3   8   40.40   15.42
  -1   3  -9   76.08   16.01
  -1  -3  -9   52.13   14.20
  -1  -3  -9   67.18   19.84
  -1   3  -9  103.43   23.72
   1   3   9  100.99   23.56
   1  -3   9   58.09   18.12
  -1   3  -9   94.89   22.37
  -1  -3  -9   75.68   19.54
   1   3   9  164.78   37.86
   1  -3   9  102.41   22.97
  -1   3 -10   53.44   11.57
  -1  -3 -10   47.51   14.96
  -1   3 -10   54.76   13.97
  -1   3 -10   59.14   13.44
  -1  -3 -10   51.50   11.76
   1   3  10   85.11   21.55
   1  -3  10   77.46   17.23
   1   4 -10    4.61    3.66
   1  -4 -10   -4.45    6.89
  -1  -4  10    3.23    6.89
  -1   4  10    5.57    6.26
   1   4 -10    6.43    6.95
   1  -4 -10   -1.85    5.37
  -1   4  10    2.57    8.24
  -1  -4  10   -1.38    6.26
   1   4  -9   84.65   12.82
   1  -4  -9   52.36   12.32
  -1  -4   9  109.46   18.62
  -1   4   9   97.13   18.88
   1   4  -9   88.60   16.90
   1  -4  -9   66.00   11.80
  -1   4   9  128.77   24.32
  -1  -4   9   62.77   17.66
   1   4  -8   12.65    3.10
   1  -4  -8    7.97    5.04
  -1  -4   8    2.50    5.70
  -1   4   8   15.16    4.22
  -1  -4   8    2.01    3.53
   1   4  -8    9.29    4.78
   1  -4  -8    5.67    5.01
  -1   4   8   -3.62    9.46
  -1  -4   8    1.78    6.52
   1   4  -7   13.44    3.59
   1  -4  -7   13.44    6.82
  -1  -4   7   12.88    4.32
  -1   4   7   11.53    4.94
  -1   4   7    2.54    3.43
  -1  -4   7    7.58    3.36
   1   4  -7    9.46    4.74
   1  -4  -7    6.72    5.67
  -1   4   7    9.36    6.13
   1   4  -6    4.94    2.44
   1  -4  -6   11.30    5.44
  -1  -4   6   23.56    6.13
  -1   4   6   14.60    4.61
   1   4  -6    8.86    4.84
  -1  -4   6   12.03    7.87
   1   4  -5    6.06    2.31
   1  -4  -5    2.90    4.74
  -1  -4   5    8.01    3.92
  -1   4   5    8.80    3.16
   1   4  -5    5.07    2.73
  -1   4   5    2.67    2.70
   1   4  -5    6.59    2.93
   1  -4  -5    4.09    3.43
  -1  -4   5    2.24    4.12
   1  -4  -4  227.45   31.01
  -1  -4   4  234.00   23.03
  -1   4   4  232.72   22.90
   1   4  -4  229.46   27.81
   1  -4  -4  194.80   21.38
  -1   4   4  240.69   31.70
  -1  -4   4  185.11   35.22
   1   4  -3  147.35   16.67
   1  -4  -3  120.20   16.08
  -1  -4   3  141.48   16.84
  -1   4   3  134.23   16.61
   1   4  -3  124.84   16.08
  -1   4   3   92.95   13.31
   1  -4  -3  129.75   15.52
  -1  -4   3  114.96   16.71
   1   4  -3  154.27   17.07
  -1   4   3  131.07   17.66
   1   4  -2 1802.38  126.66
   1  -4  -2 1835.27  196.97
  -1  -4   2 1896.06  140.86
  -1   4   2 1556.32  154.23
   1   4  -2 1558.99  145.21
  -1   4   2 1515.43  147.84
   1  -4  -2 1814.38  143.36
  -1  -4   2 1299.97  146.76
   1   4  -2 2268.08  151.63
  -1   4   2 1936.32  182.93
   1   4  -1  911.44   62.24
   1  -4  -1  920.27   84.12
  -1  -4   1  998.92   70.77
  -1   4   1  743.10   64.38
  -1   4   1  751.54   70.08
   1   4  -1  843.33   91.27
   1  -4  -1  928.64   73.87
  -1  -4   1  792.95   63.43
   1   4  -1  662.61   62.08
  -1   4   1  784.95   97.23
   1  -4   0 1522.15  155.49
  -1  -4   0 1437.47  140.73
  -1  -4   0 1054.93  114.00
  -1   4   0 1328.05  114.23
  -1   4   0 1450.49  129.75
   1   4   0 1497.34  186.36
  -1   4   0 1141.52   81.61
  -1  -4   0 1227.98  121.91
  -1  -4  -1  509.00   57.36
   1  -4   1  583.40   65.50
  -1  -4  -1  442.01   47.41
  -1   4  -1  646.66   46.06
  -1   4  -1  719.41   63.03
   1   4   1  633.41   67.32
  -1   4  -1  772.03   65.17
  -1  -4  -1  434.63   58.32
  -1   4  -1  594.01   42.77
   1   4   1  619.74   62.67
  -1  -4  -2  112.32   16.80
  -1  -4  -2  104.02   16.44
  -1   4  -2  128.57   15.62
  -1   4  -2  114.76   18.95
   1   4   2  121.62   18.35
  -1   4  -2  108.20   17.50
  -1  -4  -2  102.41   15.98
  -1   4  -2  122.41   15.12
   1   4   2  103.62   16.84
  -1   4  -3  985.47   80.99
  -1  -4  -3  912.82  149.98
  -1  -4  -3  913.05  131.47
  -1   4  -3  993.28  125.34
  -1   4  -3 1254.97  129.89
   1   4   3  739.05  137.60
  -1   4  -3  754.70  100.96
  -1  -4  -3  950.35  129.13
  -1   4  -3 1006.30   83.43
   1   4   3  963.86  129.59
  -1   4  -4  140.79   18.29
  -1  -4  -4  123.46   27.05
  -1  -4  -4  115.12   29.13
  -1   4  -4  194.04   24.32
  -1   4  -4  152.88   26.10
   1   4   4  134.53   30.68
  -1   4  -4  188.83   32.65
  -1  -4  -4  143.00   29.06
  -1   4  -4  218.49   28.60
   1   4   4  171.70   73.21
  -1   4  -5  270.02   28.14
  -1  -4  -5  226.76   35.75
  -1  -4  -5   81.29   48.30
  -1   4  -5  252.09   34.50
  -1   4  -5  238.95   45.70
  -1  -4  -5  173.94   25.01
  -1   4  -5  285.54   31.50
   1   4   5  250.02   50.77
  -1   4  -6   80.10   10.51
  -1  -4  -6   72.49   15.35
  -1  -4  -6   50.71   21.22
  -1   4  -6   90.64   13.61
   1   4   6   82.11   16.90
   1  -4   6   78.42   13.64
  -1   4  -6   83.95   17.30
  -1  -4  -6   77.27   14.56
  -1   4  -6  113.02   11.86
   1   4   6  106.16   22.73
  -1   4  -7  477.43   90.97
  -1  -4  -7  453.18   91.80
  -1  -4  -7  532.03  127.28
  -1   4  -7  709.43   87.12
   1   4   7  619.15  144.32
   1  -4   7  561.58  109.06
  -1   4  -7  825.41  113.31
  -1  -4  -7  522.84  107.58
   1   4   7  938.65  185.96
   1  -4   7  545.93  150.21
  -1   4  -8   37.50    8.70
  -1  -4  -8   33.02   10.05
  -1  -4  -8   45.40   13.71
  -1   4  -8   43.86   12.36
   1   4   8   27.87   10.97
   1  -4   8   24.78   16.90
  -1   4  -8   43.95   14.17
  -1  -4  -8   37.76   12.13
   1   4   8   53.84   20.16
   1  -4   8   61.52   22.08
  -1   4  -9    3.92    3.10
  -1  -4  -9    0.23    7.94
  -1   4  -9    4.55    4.38
   1   4   9   36.01   11.70
   1  -4   9    2.37    5.04
  -1   4  -9   10.61    6.06
  -1  -4  -9    0.46    7.05
   1   4   9   38.16   16.97
   1  -4   9    2.90    6.43
   1   5 -10    0.13    3.39
   1  -5 -10    1.81    5.17
  -1   5  10   -1.42    6.36
   1   5 -10   -0.40    4.78
   1  -5 -10   -1.25    5.67
  -1  -5  10   -0.13    6.29
   1   5  -9   20.72    3.86
   1  -5  -9   11.53    8.76
  -1  -5   9   18.72    7.91
  -1   5   9   26.00    8.24
   1   5  -9   21.35    6.69
   1  -5  -9   20.03    6.92
  -1  -5   9   21.88    7.71
  -1  -5   8   -3.33    3.56
   1   5  -7  125.87   15.16
   1  -5  -7  114.40   23.36
  -1  -5   7  109.82   15.29
  -1   5   7  106.76   19.28
  -1   5   7   86.56   14.89
   1   5  -7   80.17   13.84
   1  -5  -7  104.78   18.48
  -1   5   7  133.54   25.70
  -1  -5   7   67.91   25.11
   1   5  -6   14.10    2.70
   1  -5  -6   15.06    6.72
  -1  -5   6   13.18    4.15
  -1   5   6   16.74    4.65
   1   5  -6   15.52    3.59
  -1   5   6    8.01    3.13
   1   5  -6   16.15    4.25
   1  -5  -6   10.97    4.05
  -1   5   6   11.76    6.39
  -1  -5   6    7.71    5.93
   1   5  -5  228.30   24.18
   1  -5  -5  218.58   28.34
  -1  -5   5  212.32   24.61
  -1   5   5  206.59   27.55
   1   5  -5  160.50   25.63
  -1   5   5  151.53   20.56
   1  -5  -5  179.80   23.23
  -1   5   5  210.48   39.77
  -1  -5   5  159.31   25.44
   1   5  -4   20.00    2.90
   1  -5  -4   19.84    4.51
  -1  -5   4   21.88    3.69
  -1   5   4   21.19    3.76
   1   5  -4   23.36    3.92
  -1   5   4   13.61    3.33
   1  -5  -4   19.57    3.72
  -1  -5   4   23.16    4.32
   1   5  -4   21.48    2.77
  -1   5   4   19.11    4.88
   1   5  -3  326.89   29.09
   1  -5  -3  297.83   40.86
  -1  -5   3  222.47   27.81
  -1   5   3  276.15   35.62
   1   5  -3  270.81   36.24
  -1   5   3  240.26   34.73
   1  -5  -3  292.56   36.84
  -1  -5   3  319.77   38.91
   1   5  -3  352.32   31.27
  -1   5   3  275.03   47.84
   1   5  -2   25.80    3.29
   1  -5  -2   19.28    3.82
  -1  -5   2   15.98    2.90
  -1   5   2   20.86    3.56
   1   5  -2   24.84    4.15
  -1   5   2   31.24    4.42
   1  -5  -2   22.87    3.46
  -1  -5   2   13.90    3.69
   1   5  -2   28.96    4.02
  -1   5   2   25.60    4.94
   1   5  -1  361.88   25.90
   1  -5  -1  348.93   42.01
  -1  -5   1  445.01   32.98
  -1   5   1  303.89   38.88
  -1   5   1  369.66   32.52
   1   5  -1  398.06   42.54
   1  -5  -1  418.59   33.41
  -1  -5   1  294.07   37.56
   1   5  -1  340.27   34.53
  -1   5   1  296.61   47.41
   1  -5   0   37.73    5.96
  -1  -5   0   42.47    6.16
  -1  -5   0   27.87    5.54
  -1   5   0   36.94    5.80
  -1   5   0   40.69    5.67
   1   5   0   46.16    7.28
  -1  -5   0   34.33    5.30
  -1   5   0   29.19    4.55
   1   5   0   36.01    5.80
  -1  -5  -1   -0.49    1.91
   1  -5   1   -1.09    2.31
  -1  -5  -1   -1.68    1.75
  -1   5  -1   -1.32    1.15
  -1   5  -1    2.57    2.47
   1   5   1   -2.90    3.23
  -1   5  -1   -1.88    2.37
  -1  -5  -1   -1.42    2.21
  -1   5  -1    1.94    2.41
  -1  -5  -2  286.00   43.16
   1  -5   2  271.80   49.13
  -1  -5  -2  251.53   43.06
  -1   5  -2  354.04   35.95
  -1   5  -2  462.01   42.57
   1   5   2  275.29   53.54
  -1   5  -2  246.49   38.88
  -1  -5  -2  307.05   46.10
  -1   5  -2  371.11   31.53
   1   5   2  424.42   51.04
  -1   5  -3  128.01   13.51
  -1  -5  -3   92.82   16.18
  -1  -5  -3   89.03   16.15
  -1   5  -3  110.58   14.73
  -1   5  -3  120.53   22.83
   1   5   3   99.57   21.05
  -1   5  -3   98.19   15.68
  -1  -5  -3   77.04   18.62
  -1   5  -3  174.10   18.22
  -1   5  -4   13.90    2.34
  -1  -5  -4   13.97    4.91
  -1   5  -4   13.71    5.24
  -1   5  -4   12.72    7.35
  -1   5  -4   17.76    5.01
  -1   5  -5   54.37    8.80
  -1  -5  -5   50.97   12.03
  -1   5  -5   55.85   11.57
  -1  -5  -5   37.99   15.16
  -1   5  -5   62.17   12.03
   1   5   5   50.28   19.08
  -1   5  -5   67.88   14.50
  -1  -5  -5   60.73   15.49
  -1   5  -5   73.94   16.18
  -1   5  -6   16.51    3.89
  -1  -5  -6   16.44    6.59
  -1   5  -6   26.23    6.29
  -1  -5  -6   21.91    7.15
   1   5   6   23.20    9.79
   1  -5   6   18.62    6.00
  -1   5  -6   26.52    7.91
  -1  -5  -6   17.00    7.12
   1   5   6   24.15   16.41
  -1   5  -7  177.93   32.06
  -1  -5  -7  140.43   43.76
  -1  -5  -7   73.18   50.51
  -1   5  -7   78.19   28.83
   1   5   7  271.70   70.05
   1  -5   7   86.16   23.13
  -1   5  -7  195.32   55.32
  -1  -5  -7  113.11   48.80
   1   5   7  279.08  171.70
  -1   5  -8   99.28   20.33
  -1  -5  -8   91.80   23.89
  -1   5  -8  108.34   25.54
   1   5   8   99.08   25.96
   1  -5   8   69.29   23.92
  -1   5  -8  120.56   29.00
  -1  -5  -8   86.92   21.52
   1   5   8  104.19   30.77
   1  -5   8   98.95   25.83
  -1   5  -9    3.72    6.69
   1   5   9    3.99    7.35
  -1   5  -9   14.40    6.23
  -1  -5  -9    3.69    8.80
   1   5   9    2.93    7.38
   1  -5   9   20.00   12.03
   1   6 -10    2.80    3.33
   1  -6 -10    2.83    4.02
  -1  -6  10    4.42    5.86
  -1   6  10    1.81    5.30
   1  -6 -10    8.57    4.28
  -1  -6  10    6.89    5.67
  -1   6  10    8.90    8.34
  -1  -6  10    1.15    6.89
   1   6  -9    7.94    2.87
   1  -6  -9   13.64    5.04
  -1  -6   9    2.83    5.60
  -1   6   9   12.32    6.62
   1  -6  -9   10.48    5.67
  -1  -6   9    9.46    5.24
  -1   6   9   14.73    8.07
  -1  -6   9    5.11    5.30
   1   6  -8  257.00   39.64
   1  -6  -8  364.05   58.29
  -1   6   8  298.82   46.26
  -1  -6   8  183.95   41.22
   1  -6  -8  255.03   45.57
  -1   6   8  275.52   51.37
  -1  -6   8  219.67   51.86
   1   6  -7  199.28   30.61
   1  -6  -7  195.92   34.56
  -1   6   7  165.11   27.94
   1   6  -7  151.37   26.46
  -1   6   7  148.14   27.38
   1  -6  -7  144.65   26.26
  -1   6   7  127.18   31.30
  -1  -6   7  170.61   35.39
   1   6  -6   91.63    9.49
   1  -6  -6   99.05   19.37
  -1  -6   6   69.26    9.36
  -1   6   6  106.69   16.18
   1   6  -6   88.63   12.92
  -1   6   6   83.99   12.19
   1  -6  -6   81.32   14.07
  -1  -6   6  120.00   15.88
  -1   6   6  124.91   23.33
  -1  -6   6   82.08   16.74
   1   6  -5   49.06    6.00
   1  -6  -5   38.91    7.15
  -1  -6   5   36.71    6.46
  -1   6   5   46.33    7.28
   1   6  -5   29.59    6.06
  -1   6   5   26.39    4.81
   1  -6  -5   38.09    6.52
  -1  -6   5   32.75    7.84
  -1   6   5   45.67   14.20
  -1  -6   5   29.32    7.61
   1   6  -4   44.45    4.81
   1  -6  -4   40.59    7.08
  -1  -6   4   38.45    4.94
  -1   6   4   39.77    5.83
   1   6  -4   49.59    6.43
  -1   6   4   26.56    4.81
   1  -6  -4   34.17    4.84
  -1  -6   4   28.27    4.58
   1   6  -4   53.02    5.57
  -1   6   4   45.27    6.75
   1   6  -3  394.93   30.58
   1  -6  -3  261.25   37.86
  -1   6   3  327.32   31.96
   1   6  -3  340.10   34.33
  -1   6   3  289.82   33.54
   1  -6  -3  324.02   32.42
  -1  -6   3  256.44   37.36
   1   6  -3  358.78   27.68
  -1   6   3  311.34   45.11
   1   6  -2   19.24    2.64
   1  -6  -2   17.53    4.15
  -1  -6   2   17.46    3.29
  -1   6   2   17.53    3.36
   1   6  -2   19.87    3.62
  -1   6   2   17.73    3.39
   1  -6  -2   21.09    3.29
  -1  -6   2   16.77    3.36
   1   6  -2   25.50    3.49
  -1   6   2   17.79    3.76
   1  -6  -1  316.61   42.31
  -1  -6   1  256.08   37.66
  -1  -6   1  349.79   32.59
  -1   6   1  249.42   30.51
  -1   6   1  345.74   36.87
   1   6  -1  265.50   35.62
   1  -6  -1  340.59   32.26
  -1  -6   1  249.42   35.16
   1   6  -1  245.44   27.08
  -1   6   1  250.68   32.72
   1  -6   0   70.97   10.74
  -1  -6   0   77.99   10.44
  -1  -6   0   44.58    7.74
  -1   6   0   65.96    9.26
  -1   6   0   83.13   10.91
   1   6   0   65.93    9.65
  -1  -6   0   57.63    8.80
  -1   6   0   61.09    7.71
   1   6   0   73.28   10.28
  -1  -6  -1   51.33    7.55
   1  -6   1   50.12    8.30
  -1  -6  -1   31.53    6.29
  -1   6  -1   53.61    6.10
  -1   6  -1   47.64    6.75
   1   6   1   65.93   10.02
  -1   6  -1   55.95    6.62
  -1  -6  -1   44.48    7.15
  -1   6  -1   50.84    7.91
   1   6   1   56.67    8.76
  -1  -6  -2    7.74    2.77
   1  -6   2    4.68    2.83
  -1  -6  -2    9.69    2.77
  -1   6  -2    9.56    2.17
  -1   6  -2   11.66    3.86
   1   6   2    5.80    3.46
  -1   6  -2    6.16    1.94
  -1  -6  -2    7.38    2.77
  -1   6  -2   14.76    3.36
  -1   6  -3  221.68   19.28
  -1  -6  -3  235.45   36.64
  -1  -6  -3  262.60   32.72
  -1   6  -3  289.23   38.09
  -1   6  -3  272.79   29.88
   1   6   3  228.54   45.83
  -1   6  -3  203.63   27.87
  -1  -6  -3  240.76   40.96
   1   6   3  274.37   40.76
  -1   6  -4  454.70   53.15
  -1  -6  -4  505.90   98.42
  -1  -6  -4  297.70   83.10
  -1   6  -4  371.24   74.23
  -1   6  -4  586.86   81.29
   1   6   4  436.54   96.28
  -1   6  -4  447.75   72.59
  -1  -6  -4  452.59   72.29
  -1   6  -4  775.52   93.71
   1   6   4  610.09  110.21
  -1   6  -5   80.26   11.63
  -1  -6  -5   91.07   19.90
  -1   6  -5   86.29   16.67
  -1  -6  -5   53.87   21.48
  -1   6  -5  104.38   17.33
   1   6   5   82.93   18.39
  -1   6  -5   91.50   17.69
  -1  -6  -5   83.76   18.22
  -1   6  -5  100.79   26.66
   1   6   5  122.24   27.51
  -1   6  -6  104.61   14.07
  -1  -6  -6  108.34   19.60
  -1  -6  -6   96.15   19.57
  -1   6  -6  102.90   16.54
  -1   6  -6  111.43   22.34
   1   6   6   96.71   19.31
  -1   6  -6  107.02   18.98
  -1  -6  -6   83.39   16.34
  -1   6  -6  102.93   16.71
   1   6   6   87.35   21.09
  -1   6  -7    7.87    4.35
  -1   6  -7    9.00    3.99
   1   6   7    6.49   17.00
   1  -6   7   10.94    5.14
  -1   6  -7    8.60    2.64
   1   6   7   25.50   34.50
  -1   6  -8   34.99    8.53
  -1  -6  -8   20.33   15.39
  -1   6  -8   40.79   11.89
  -1  -6  -8   22.87   11.89
   1   6   8   41.12   16.61
   1  -6   8   26.49    8.93
  -1   6  -8   51.14   16.41
  -1  -6  -8   28.53   13.64
   1   6   8   54.10   31.89
   1  -6   8   28.07   16.08
  -1   6  -9   49.16   11.50
  -1  -6  -9   66.49   13.67
  -1   6  -9   75.52   15.68
  -1  -6  -9   60.03   18.22
   1   6   9   68.53   17.07
   1  -6   9   65.07   15.58
  -1   6  -9  115.59   19.67
  -1  -6  -9   67.28   16.11
   1   6   9   77.20   20.79
   1  -6   9   90.61   19.74
   1   7 -10   18.25    4.84
   1  -7 -10    9.26    6.10
  -1  -7  10   16.08    6.95
  -1   7  10   19.80    8.96
   1  -7 -10   13.18    5.54
  -1   7  10   20.30    7.91
  -1  -7  10   21.65    9.29
   1   7  -9   13.67    3.72
   1  -7  -9   12.62    6.56
  -1  -7   9   11.63    6.19
  -1   7   9   11.60    4.84
   1  -7  -9    8.17    4.18
  -1   7   9    3.26    7.55
  -1  -7   9    7.84    5.47
   1   7  -8  -10.38    6.10
  -1  -7   8   -5.24    5.37
   1   7  -7   66.06   10.77
   1  -7  -7   48.80   12.75
  -1  -7   7   67.84   12.26
  -1   7   7   63.62   12.92
   1   7  -7   45.63    8.20
  -1   7   7   33.87    7.55
   1  -7  -7   46.79   11.07
  -1  -7   7   70.18   12.75
  -1   7   7   54.20   22.50
  -1  -7   7   29.65   11.89
   1   7  -6  743.23   86.99
   1  -7  -6  713.64  127.97
  -1  -7   6  746.46   97.33
  -1   7   6  725.87  111.04
   1   7  -6  627.91   94.43
  -1   7   6  570.35   79.47
   1  -7  -6  589.13   97.20
  -1  -7   6  749.03  110.41
  -1   7   6  852.95  128.63
  -1  -7   6  572.75   96.90
   1   7  -5    2.17    1.52
   1  -7  -5    4.91    3.76
  -1  -7   5   -0.13    2.87
  -1   7   5    3.03    3.26
   1   7  -5    3.26    2.73
  -1   7   5    4.45    2.50
   1  -7  -5    3.26    2.47
  -1  -7   5    1.05    2.87
   1   7  -5    6.06    2.41
  -1   7   5    1.32    4.09
   1   7  -4   58.91    6.82
   1  -7  -4   46.59    8.50
  -1   7   4   43.03    6.95
   1   7  -4   37.76    6.92
  -1   7   4   49.98    7.61
   1  -7  -4   47.12    6.72
  -1  -7   4   41.42    6.29
   1   7  -4   60.13    7.02
  -1   7   4   46.69   10.64
   1   7  -3  934.96   74.63
   1  -7  -3  882.48  112.19
  -1   7   3  615.85   73.18
   1   7  -3  665.87   92.62
  -1   7   3  602.74   71.73
   1  -7  -3  806.69   82.50
  -1  -7   3  889.86  106.56
   1   7  -3  868.77   67.32
  -1   7   3  886.23  111.57
   1   7  -2  683.63   52.26
   1  -7  -2  782.31   96.05
  -1   7   2  672.43   69.72
   1   7  -2  655.23   80.96
  -1   7   2  860.66   86.52
   1  -7  -2  754.47   65.34
  -1  -7   2  689.92   75.52
   1   7  -2  915.10   79.84
  -1   7   2  670.75   75.55
   1  -7  -1 1527.49  184.75
  -1  -7   1 1037.93  183.92
  -1   7   1 1300.67  128.04
  -1   7   1 1525.18  183.63
   1   7  -1 1879.32  180.53
   1  -7  -1 1756.55  130.51
  -1  -7   1 1329.04  187.55
   1   7  -1 1267.82  119.14
  -1   7   1 1909.24  205.96
   1  -7   0   24.55    4.74
  -1  -7   0   32.39    5.37
  -1  -7   0   12.36    3.59
  -1   7   0   25.07    3.69
  -1   7   0   27.64    4.38
   1   7   0   25.93    5.07
  -1  -7   0   22.57    4.38
  -1   7   0   42.01    5.80
   1   7   0   25.83    4.45
  -1  -7  -1  552.69   81.32
   1  -7   1  543.96   75.82
  -1  -7  -1  576.94   69.03
  -1   7  -1  677.80   47.22
  -1   7  -1  788.67   73.48
   1   7   1  622.24   97.92
  -1  -7  -1  372.85   92.32
  -1   7  -1  547.84   52.32
   1   7   1  707.91   79.90
  -1  -7  -2   72.75   13.51
   1  -7   2   81.45   11.89
  -1  -7  -2   70.15   11.07
  -1   7  -2   69.13    8.63
  -1   7  -2   85.17   14.07
   1   7   2   74.99   11.99
  -1   7  -2   63.49    8.04
  -1  -7  -2   73.34   12.52
  -1   7  -2   97.89   12.19
   1   7   2  109.85   15.06
  -1  -7  -3   84.61   15.68
   1  -7   3   84.18   19.18
  -1  -7  -3  106.56   16.90
  -1   7  -3  102.01   15.29
  -1   7  -3  118.81   20.10
   1   7   3  133.31   18.29
  -1   7  -3   65.44   11.37
  -1  -7  -3   96.41   16.31
  -1   7  -3  133.31   17.76
   1   7   3  115.62   30.97
  -1   7  -4  533.54   66.03
  -1  -7  -4  543.99  104.38
  -1  -7  -4  411.34   94.07
  -1   7  -4  510.28   80.66
  -1   7  -4  609.26   96.11
   1   7   4  484.15  108.40
  -1   7  -4  611.77   85.54
  -1  -7  -4  384.22   98.25
  -1   7  -4  667.65   97.07
   1   7   4  655.95  131.96
  -1   7  -5  231.24   32.72
  -1  -7  -5  213.54   41.25
  -1  -7  -5   99.97   28.80
  -1   7  -5  170.38   40.46
  -1   7  -5  271.24   48.53
   1   7   5  222.34   40.10
  -1   7  -5  206.39   38.02
  -1  -7  -5  184.94   44.38
  -1   7  -5  260.83   39.34
   1   7   5  286.76   61.12
  -1   7  -6   34.14   11.14
  -1   7  -6   30.12   12.52
  -1  -7  -6   29.32   10.28
  -1   7  -6   44.71   12.75
   1   7   6   26.66   11.93
  -1   7  -6   24.18    7.51
   1   7   6   32.26   20.26
  -1   7  -7    2.67    3.92
  -1  -7  -7   -0.56    5.34
   1   7   7   -0.23    4.98
  -1   7  -7    3.39    5.11
   1   7   7    6.16    9.09
  -1   7  -8   43.92   10.02
  -1  -7  -8   71.80   16.80
  -1   7  -8   67.78   14.30
  -1  -7  -8   52.75   14.89
   1   7   8   73.05   18.02
   1  -7   8   65.11   15.72
  -1   7  -8   51.96   12.13
  -1  -7  -8   59.14   12.13
   1   7   8   89.36   25.01
   1  -7   8   68.50   17.59
  -1   7  -9   44.78    9.32
  -1  -7  -9   45.04   14.70
  -1   7  -9   46.10   12.19
  -1  -7  -9   33.87   14.60
   1   7   9   59.41   16.57
   1  -7   9   46.79   13.08
  -1   7  -9   47.05   12.36
  -1  -7  -9   57.13   11.01
   1   7   9   73.25   25.50
   1  -7   9   54.10   14.70
   1   8  -9    0.07    3.59
   1  -8  -9   -2.87    5.90
  -1  -8   9   -1.61    5.01
  -1   8   9    0.36    5.44
   1  -8  -9    2.47    6.06
  -1  -8   9   -3.36    5.77
  -1   8   9   -3.10    7.05
  -1  -8   9   -3.79    4.88
   1   8  -8    8.47    2.73
   1  -8  -8   11.66    5.01
  -1  -8   8   12.65    5.40
  -1   8   8    6.39    5.77
   1   8  -8    6.66    3.82
   1  -8  -8   11.47    4.38
  -1  -8   8    9.72    5.01
  -1   8   8    4.42    5.01
  -1  -8   8   13.34    5.14
   1   8  -7   55.98    9.52
   1  -8  -7   53.21   10.18
  -1  -8   7   50.08    6.82
  -1   8   7   61.61   12.78
   1   8  -7   48.60    8.04
  -1   8   7   45.67    6.79
   1  -8  -7   44.65    5.93
  -1   8   7   63.86   15.16
  -1  -8   7   42.83    8.37
   1   8  -6   72.13    9.26
   1  -8  -6   72.09   15.82
  -1  -8   6   81.19   11.43
  -1   8   6   72.52   12.22
   1   8  -6   65.47   13.51
  -1   8   6   55.68   10.51
   1  -8  -6   67.28   18.35
  -1   8   6   77.89   35.68
  -1  -8   6   54.60   15.45
   1   8  -5    8.40    2.31
   1  -8  -5    7.08    5.73
  -1  -8   5    7.91    2.83
  -1   8   5    8.24    3.23
   1   8  -5    8.37    3.46
  -1   8   5    7.87    3.26
   1  -8  -5    5.86    2.97
  -1  -8   5    4.48    3.69
   1   8  -5    8.47    2.60
  -1   8   5   10.25    5.14
   1   8  -4  975.56  100.76
   1  -8  -4  924.58  134.33
  -1  -8   4  595.39   91.43
  -1   8   4  965.67  111.17
   1   8  -4  749.46  110.77
  -1   8   4  902.44  111.57
   1  -8  -4  782.74  106.89
  -1  -8   4  687.29   94.07
   1   8  -4  913.58   99.21
  -1   8   4 1008.93  147.71
   1   8  -3  296.25   24.02
   1  -8  -3  249.13   32.06
  -1  -8   3  212.23   24.22
  -1   8   3  185.44   21.29
   1   8  -3  214.33   31.70
  -1   8   3  189.66   26.92
  -1  -8   3  199.34   26.69
   1   8  -3  308.07   23.95
  -1   8   3  261.09   30.91
   1  -8  -2   78.55   11.70
  -1  -8   2   56.47   15.42
  -1  -8   2   61.65    7.55
  -1   8   2   53.18    6.10
   1   8  -2   99.14   11.86
  -1   8   2   93.77   11.73
  -1  -8   2   55.85    8.14
   1   8  -2   67.74    8.50
  -1   8   2   76.51   10.64
   1  -8  -1    4.74    2.97
  -1  -8   1    9.62    3.36
  -1  -8   1    7.74    2.41
  -1   8   1    7.38    2.44
  -1   8   1    5.70    2.50
   1   8  -1    5.21    3.23
   1  -8  -1    4.38    1.81
  -1  -8   1    3.33    2.57
   1   8  -1    8.01    2.27
  -1   8   1    7.18    2.93
   1  -8   0  175.85   25.40
  -1  -8   0  165.57   26.66
  -1   8   0  136.51   17.36
  -1   8   0  149.33   21.55
   1   8   0  182.64   29.88
  -1  -8   0  111.86   23.33
  -1   8   0  160.89   20.26
   1   8   0  160.92   23.49
  -1  -8  -1   59.84   11.01
   1  -8   1   52.26   12.55
  -1   8  -1   75.32    7.22
  -1   8  -1   69.03   10.68
   1   8   1   78.06   13.67
  -1  -8  -1   60.13   10.12
   1  -8   1   67.91    6.85
  -1   8  -1   76.15   10.58
   1   8   1   87.71   11.73
  -1  -8  -2  773.61  118.98
   1  -8   2  629.30  129.52
  -1  -8  -2  719.05  124.51
  -1   8  -2  720.10   77.83
  -1   8  -2  861.59  109.95
   1   8   2  843.07  116.21
  -1  -8  -2  758.88  113.44
   1  -8   2  551.73   67.48
   1   8   2  901.82  153.05
  -1  -8  -3  361.78   59.77
   1  -8   3  298.88   55.95
  -1  -8  -3  381.78   52.06
  -1   8  -3  325.24   53.11
  -1   8  -3  427.19   47.97
   1   8   3  392.52   72.19
  -1  -8  -3  330.74   60.66
  -1   8  -3  470.48   58.58
   1   8   3  434.60   66.36
  -1  -8  -4  238.75   44.45
   1  -8   4  181.09   49.36
  -1  -8  -4  258.02   37.27
  -1   8  -4  182.54   31.24
  -1   8  -4  273.28   46.72
   1   8   4  244.22   45.44
  -1   8  -4  251.57   34.79
  -1  -8  -4  221.15   35.09
  -1   8  -4  300.59   37.13
   1   8   4  287.91   57.27
  -1   8  -5    2.54    3.29
  -1   8  -5   -1.91    5.40
  -1   8  -5   -0.69    3.26
  -1   8  -6  269.46   45.54
  -1  -8  -6  250.15   61.88
  -1   8  -6  165.08   43.62
  -1  -8  -6  254.37   63.16
  -1   8  -6  348.14   60.92
   1   8   6  278.39   60.00
  -1   8  -6  270.51   55.29
  -1  -8  -6  220.96   50.38
  -1   8  -6  320.96   55.59
   1   8   6  236.15   56.28
  -1   8  -7   52.59    9.23
  -1  -8  -7   84.48   17.03
  -1   8  -7   65.90   14.46
  -1  -8  -7   70.58   19.24
  -1   8  -7   98.32   18.78
   1   8   7   87.45   17.36
  -1   8  -7   78.52   16.61
  -1  -8  -7   72.26   17.03
  -1   8  -7   68.30   11.93
   1   8   7  101.42   22.57
  -1   8  -8    0.30    2.80
  -1   8  -8   -1.19    4.22
  -1  -8  -8   -2.17    5.86
   1  -8   8   -1.12    4.58
  -1   8  -8    1.35    5.47
  -1  -8  -8   -1.22    6.39
   1  -8   8   -2.44    7.18
  -1   8  -9    0.49    4.42
  -1   8  -9   -2.37    5.24
  -1  -8  -9   -3.92    6.62
   1   8   9  -11.37    8.86
   1  -8   9   -1.85    5.11
  -1   8  -9   -7.87    6.16
  -1  -8  -9   -5.04    7.68
   1  -8   9   -4.65    6.19
   1   9  -9    4.61    3.26
   1  -9  -9   -0.63    6.16
  -1  -9   9    1.88    4.35
  -1   9   9   10.54    7.31
   1  -9  -9    3.95    5.01
  -1  -9   9    3.92    6.79
  -1   9   9    9.72    6.46
  -1  -9   9    3.95    5.07
   1   9  -8    4.84    3.16
   1  -9  -8   -0.63    5.07
  -1  -9   8    5.17    4.18
  -1   9   8    1.55    4.88
   1   9  -8    1.52    3.36
  -1  -9   8    2.24    6.49
  -1   9   8   -2.77    5.86
  -1  -9   8    2.31    4.98
   1   9  -7   -0.59    2.90
  -1  -9   7    1.65    5.27
  -1   9   7    0.20    5.93
   1   9  -7   -0.36    3.56
  -1   9   7    0.20    2.90
  -1  -9   7    5.04    4.84
  -1   9   7   -5.67    7.51
   1   9  -6   58.81    7.25
   1  -9  -6   59.74   12.59
  -1  -9   6   67.22    9.65
  -1   9   6   64.28   11.80
   1   9  -6   97.99   13.74
  -1   9   6   50.25    9.65
  -1  -9   6   73.48   13.77
   1   9  -6   46.59    8.47
  -1   9   6   51.60   11.14
   1   9  -5  223.10   24.09
   1  -9  -5  240.36   34.89
  -1  -9   5  210.87   27.97
  -1   9   5  248.54   30.38
   1   9  -5  237.50   35.95
  -1   9   5  206.79   26.16
  -1  -9   5  234.99   31.53
   1   9  -5  252.42   23.00
  -1   9   5  276.25   40.96
   1   9  -4   18.68    3.46
   1  -9  -4   10.38    5.07
  -1  -9   4   11.93    3.26
  -1   9   4   16.97    3.66
   1   9  -4   14.37    4.09
  -1   9   4   13.21    3.56
   1  -9  -4   13.28    4.02
  -1  -9   4   14.30    3.82
   1   9  -4   18.42    2.83
  -1   9   4   12.95    5.04
   1   9  -3  198.91   20.72
   1  -9  -3  166.29   26.16
  -1  -9   3  137.23   19.44
  -1   9   3  120.49   19.21
   1   9  -3  149.23   18.81
  -1   9   3  144.45   19.84
   1  -9  -3  164.45   23.36
   1   9  -3  220.79   22.57
  -1   9   3  189.29   29.29
   1  -9  -2  255.92   36.80
  -1  -9   2  230.68   33.90
  -1  -9   2  177.99   19.28
  -1   9   2  215.36   23.72
   1   9  -2  254.14   34.99
  -1   9   2  328.24   33.74
   1  -9  -2  256.81   25.57
   1   9  -2  179.05   21.35
  -1   9   2  271.01   34.86
   1  -9  -1  149.75   23.00
  -1  -9   1  184.88   26.52
  -1  -9   1   98.22   12.42
  -1   9   1  131.14   15.42
  -1   9   1  165.08   22.34
   1   9  -1  149.42   22.50
   1  -9  -1  148.21   14.04
   1   9  -1  167.65   17.56
  -1   9   1  166.29   24.74
   1  -9   0   -3.69    3.06
  -1  -9   0   -1.12    2.90
  -1  -9   0   -0.66    2.54
  -1   9   0   -0.63    2.60
   1   9   0   -1.94    2.60
  -1  -9   0    0.66    1.94
  -1   9   0   -0.72    2.57
   1   9   0    0.69    2.54
  -1  -9  -1  187.05   26.23
   1  -9   1  160.07   28.27
  -1  -9  -1  122.87   16.90
  -1   9  -1  160.82   17.20
  -1   9  -1  187.02   20.16
  -1  -9  -1  154.43   23.99
   1  -9   1  137.99   13.90
  -1   9  -1  187.32   18.42
   1   9   1  171.50   20.30
  -1  -9  -2  188.14   30.38
   1  -9   2  170.61   34.89
  -1  -9  -2  212.39   25.96
  -1   9  -2  173.64   22.01
  -1   9  -2  215.06   31.70
   1   9   2  222.97   34.83
  -1  -9  -2  161.48   29.82
  -1   9  -2  245.44   27.78
   1   9   2  278.62   33.54
  -1  -9  -3    0.89    3.39
   1  -9   3    2.27    3.53
  -1  -9  -3    2.24    2.70
  -1   9  -3    1.85    2.37
  -1   9  -3    3.79    3.53
   1   9   3    1.61    4.02
  -1  -9  -3    1.94    3.03
   1  -9   3    5.96    2.57
  -1  -9  -4  134.66   27.55
   1  -9   4  113.87   32.62
  -1   9  -4  108.90   22.50
  -1   9  -4  184.45   32.92
   1   9   4  161.71   31.53
  -1   9  -4  107.38   19.80
  -1  -9  -4  142.41   30.51
  -1   9  -4  169.36   26.62
   1   9   4  110.41   25.30
  -1  -9  -5   29.32    7.25
  -1   9  -5   24.45    6.39
  -1   9  -5   37.83    7.97
   1   9   5   33.71    7.28
  -1   9  -5   25.11    5.63
  -1  -9  -5   28.86    8.14
  -1   9  -5   38.06   12.19
   1   9   5   37.92    8.40
  -1   9  -6   17.27    6.95
  -1  -9  -6   17.79   10.08
  -1   9  -6   30.84   11.27
  -1   9  -6   21.98    6.82
  -1  -9  -6   24.91   13.77
  -1   9  -6   22.21    7.68
  -1   9  -7   10.91    3.29
  -1  -9  -7    6.92    7.45
  -1   9  -7   14.93    5.47
  -1   9  -7    6.49    9.72
   1   9   7   13.90   10.28
  -1   9  -7   19.31    5.60
  -1  -9  -7   12.75    6.06
  -1   9  -7   18.42    4.25
  -1   9  -8    0.53    2.54
  -1  -9  -8    3.26    3.95
  -1   9  -8    2.34    3.99
  -1  -9  -8    5.27    5.30
   1   9   8    4.65    4.61
   1  -9   8    1.65    4.09
  -1   9  -8    5.67    4.35
  -1  -9  -8   -0.43    4.51
   1   9   8   -3.72    7.74
  -1   9  -9    2.47    3.86
  -1  -9  -9   -1.12    7.35
  -1   9  -9    7.51    4.94
  -1  -9  -9    1.58    4.88
   1   9   9    0.99    5.54
   1  -9   9    2.93    6.13
  -1   9  -9    7.61    6.16
  -1  -9  -9    7.31    6.92
   1   9   9    7.05    9.65
   1  10  -9    2.83    3.16
   1 -10  -9   10.18    5.40
  -1 -10   9    5.04    5.60
  -1  10   9    6.95    6.79
   1 -10  -9    4.18    5.83
  -1 -10   9    5.27    4.51
  -1  10   9    5.57    5.54
  -1 -10   9    0.99    5.96
   1  10  -8   10.58    3.66
   1 -10  -8    8.60    5.57
  -1 -10   8    4.98    4.71
  -1  10   8    9.49    6.56
   1  10  -8    8.37    4.02
   1 -10  -8   11.14    5.17
  -1 -10   8   11.73    5.83
  -1  10   8    8.17    5.04
  -1 -10   8    4.94    5.44
   1  10  -7  148.47   20.36
   1 -10  -7  176.11   32.32
  -1 -10   7  148.27   31.17
  -1  10   7  129.06   22.80
   1  10  -7  181.78   31.37
  -1  10   7  138.42   22.21
   1 -10  -7  151.14   29.82
  -1 -10   7  204.15   36.28
  -1  10   7  218.19   39.77
  -1 -10   7  124.58   29.98
   1  10  -6   54.10    9.32
   1 -10  -6   42.87   10.35
  -1 -10   6   41.38    8.04
  -1  10   6   47.48    8.17
   1  10  -6   56.47   11.93
  -1  10   6   48.40    7.87
   1 -10  -6   38.75    7.94
  -1 -10   6   28.24    5.63
   1  10  -6   53.87    9.23
  -1  10   6   63.99   13.11
   1  10  -5   10.94    3.10
  -1 -10   5    9.82    3.36
  -1  10   5   10.44    3.53
   1  10  -5   10.81    4.32
  -1  10   5   13.51    4.12
   1 -10  -5   10.15    4.38
  -1 -10   5    9.75    4.25
   1  10  -5   11.83    2.83
  -1  10   5   12.16    5.57
   1  10  -4   -0.66    2.21
   1 -10  -4    3.43    3.43
  -1 -10   4    3.06    2.27
  -1  10   4    0.86    2.90
   1  10  -4   -0.16    3.06
  -1  10   4    2.11    3.16
   1 -10  -4    0.53    2.44
  -1 -10   4    0.20    2.67
   1  10  -4    3.00    1.65
  -1  10   4    1.94    4.68
   1 -10  -3  356.38   66.26
  -1 -10   3  258.35   78.12
  -1 -10   3  296.48   38.12
  -1  10   3  310.55   44.81
   1  10  -3  390.35   63.89
  -1  10   3  524.29   64.22
   1 -10  -3  380.86   50.08
  -1 -10   3  459.48   64.38
   1  10  -3  385.31   41.22
  -1  10   3  428.24   70.05
   1 -10  -2   33.15    7.51
  -1 -10   2   28.80    7.61
  -1 -10   2   32.45    4.32
  -1  10   2   28.53    4.81
   1  10  -2   37.40    6.29
  -1  10   2   34.79    6.46
   1 -10  -2   36.54    5.60
  -1 -10   2   35.98    6.29
   1  10  -2   40.49    5.86
  -1  10   2   42.11    7.02
   1 -10  -1  251.96   37.30
  -1 -10   1  219.64   38.32
  -1  10   1  331.86   33.87
   1  10  -1  251.57   28.30
   1 -10  -1  221.12   17.63
  -1 -10   1  190.91   31.01
   1  10  -1  265.11   27.08
   1 -10   0  256.94   57.76
  -1 -10   0  329.92   63.69
  -1 -10   0  241.32   27.58
  -1  10   0  348.21   45.83
   1  10   0  433.12   59.24
  -1 -10   0  250.94   53.90
  -1  10   0  503.82   55.95
   1  10   0  433.64   48.83
  -1 -10  -1    3.59    2.83
   1 -10   1   -2.64    2.57
  -1 -10  -1    1.15    1.61
  -1  10  -1    2.37    2.54
   1  10   1   -2.01    2.80
  -1  10  -1    0.86    2.24
   1  10   1    1.85    2.87
  -1 -10  -2  289.99   48.50
   1 -10   2  248.77   47.91
  -1 -10  -2  227.28   35.75
  -1  10  -2  183.59   25.93
  -1  10  -2  316.48   38.35
   1  10   2  325.64   56.77
   1 -10   2  178.19   22.87
  -1  10  -2  289.19   33.41
   1  10   2  304.81   44.68
  -1 -10  -3  382.21   74.17
   1 -10   3  304.48   73.77
  -1  10  -3  241.71   40.69
  -1 -10  -3  378.91   54.99
  -1  10  -3  486.72   80.00
   1  10   3  501.75   87.41
  -1 -10  -3  407.91   77.46
   1 -10   3  337.53   59.31
  -1  10  -3  546.20   69.26
   1  10   3  535.23   80.66
  -1 -10  -4   62.77   11.01
   1 -10   4   41.09   13.28
  -1  10  -4   41.75    7.64
  -1 -10  -4   72.26    9.72
  -1  10  -4   74.00   12.62
   1  10   4   74.56   12.72
  -1 -10  -4   68.76   11.96
   1 -10   4   48.86    8.63
  -1  10  -4   74.37    8.24
   1  10   4   72.16   14.46
  -1 -10  -5  181.29   36.94
   1 -10   5   99.80   35.65
  -1  10  -5  117.92   25.07
  -1 -10  -5  110.28   34.50
  -1  10  -5  219.05   35.95
   1  10   5  175.36   31.30
  -1  10  -5  135.62   18.39
  -1 -10  -5  164.09   34.53
  -1  10  -5  222.34   28.37
   1  10   5  239.57   39.64
  -1 -10  -6   38.12    9.23
  -1  10  -6   27.55    6.66
  -1 -10  -6   33.84    8.73
  -1  10  -6   50.38    8.37
   1  10   6   46.49    8.73
  -1  10  -6   33.97    7.05
  -1 -10  -6   33.67    7.91
  -1  10  -6   50.64    6.36
   1  10   6   55.39   10.81
  -1  10  -7   -0.13    3.06
  -1 -10  -7   -0.63    4.55
  -1  10  -7   -0.16    3.59
  -1 -10  -7   -0.46    3.49
  -1  10  -7   -3.62    4.98
   1  10   7   -0.23    4.38
  -1  10  -7   -0.36    4.35
  -1 -10  -7   -3.33    4.12
  -1  10  -7   -3.76    4.09
   1  10   7   -7.61    7.91
  -1  10  -8   -1.45    3.06
  -1 -10  -8   -4.68    5.77
  -1 -10  -8   -3.76    4.91
  -1  10  -8    2.34    3.29
  -1  10  -8   -4.28    4.94
   1  10   8    5.14    5.17
  -1  10  -8    3.39    4.61
  -1 -10  -8    2.93    5.40
  -1  10  -8   -1.32    4.42
   1  10   8   -2.80    5.30
  -1  10  -9   39.44    8.93
  -1 -10  -9   48.30   13.11
  -1 -10  -9   10.18    9.39
   1 -10   9   38.62   12.45
   1  10   9   62.83   14.43
   1 -10   9   35.91   11.89
  -1  10  -9   42.44   11.47
  -1 -10  -9   39.41   11.27
   1  10   9   80.56   19.37
   1 -10   9   26.89   12.36
   1  11  -9   -2.60    3.33
  -1 -11   9   -0.46    5.34
  -1  11   9    0.72    6.23
   1 -11  -9    7.12    5.37
  -1 -11   9   -6.10    5.63
  -1  11   9   -2.37    6.85
   1  11  -8    1.45    3.36
   1 -11  -8   -0.72    6.03
  -1 -11   8    0.30    5.67
  -1  11   8   -0.10    6.26
   1  11  -8   -2.44    4.15
   1 -11  -8   -5.14    4.51
  -1 -11   8    1.65    4.28
  -1  11   8   -0.82    7.08
  -1 -11   8    1.38    5.80
   1  11  -7   13.64    3.66
  -1 -11   7   15.12    5.54
  -1  11   7   18.91    5.63
   1  11  -7   13.71    4.68
  -1  11   7    7.64    4.48
   1 -11  -7   11.83    6.46
  -1 -11   7   24.78    6.33
  -1  11   7    9.00    6.66
  -1 -11   7    2.77    5.24
   1  11  -6  194.76   31.63
   1 -11  -6  185.67   39.04
  -1 -11   6  149.62   27.02
  -1  11   6  196.61   36.44
   1  11  -6  116.51   22.08
  -1  11   6  182.24   31.70
   1 -11  -6  149.82   27.31
  -1 -11   6  195.59   39.37
   1  11  -6  164.61   27.61
  -1  11   6  261.15   50.38
   1  11  -5   65.17    9.36
   1 -11  -5   69.00   13.71
  -1 -11   5   49.46    8.11
  -1  11   5   65.27   10.74
   1  11  -5   78.29   13.74
  -1  11   5   61.15    9.69
   1 -11  -5   60.53   11.37
  -1 -11   5   59.64   10.54
   1  11  -5   66.89    8.63
  -1  11   5   78.35   13.08
   1 -11  -4   -1.78    2.80
  -1 -11   4    0.69    2.08
  -1  11   4   -2.64    3.06
   1  11  -4   -1.75    3.13
  -1  11   4    1.61    2.97
   1 -11  -4   -0.76    2.77
  -1 -11   4   -2.77    3.56
   1  11  -4    1.25    1.85
  -1  11   4   -0.16    4.94
   1 -11  -3   -0.30    2.57
  -1 -11   3    1.35    3.29
  -1 -11   3    0.13    1.85
  -1  11   3    3.29    2.77
   1  11  -3    0.99    2.83
  -1  11   3    5.21    3.23
   1 -11  -3    2.93    1.94
  -1 -11   3    0.03    2.31
   1  11  -3   -0.20    1.65
  -1  11   3    2.24    3.03
   1 -11  -2  826.30  172.69
  -1 -11   2  746.07  174.20
  -1  11   2  750.12   91.50
   1  11  -2 1070.45  137.69
  -1  11   2  970.98  143.30
   1 -11  -2  820.50  121.58
  -1 -11   2  775.72  126.76
   1  11  -2  946.63  133.11
  -1  11   2 1132.39  163.26
   1 -11  -1    2.83    3.36
  -1 -11   1   -0.76    2.67
  -1  11   1   -0.07    1.85
  -1  11   1    0.30    2.60
   1  11  -1    0.82    2.64
   1 -11  -1   -0.26    1.55
  -1 -11   1   -1.02    2.08
   1  11  -1   -0.13    2.08
  -1  11   1   -0.96    2.60
   1 -11   0   35.32    7.05
  -1 -11   0   35.09    7.38
  -1  11   0   36.21    7.05
   1  11   0   44.61    9.03
  -1 -11   0   26.43    4.94
  -1  11   0   37.53    5.70
   1  11   0   32.95    6.00
  -1 -11  -1   46.16    7.74
   1 -11   1   35.32    7.74
  -1 -11  -1   27.28    4.28
  -1  11  -1   42.14    7.38
   1  11   1   47.55    9.16
  -1 -11  -1   27.35    5.86
  -1  11  -1   39.70    6.26
   1  11   1   34.79    8.17
  -1 -11  -2   29.75    5.80
   1 -11   2   25.14    6.95
  -1 -11  -2   23.92    5.24
  -1  11  -2   15.12    2.90
  -1  11  -2   35.26    5.83
   1  11   2   41.98    8.34
  -1 -11  -2   25.30    5.73
   1 -11   2   16.34    3.43
  -1  11  -2   36.31    5.67
   1  11   2   36.90    7.25
  -1 -11  -3   43.30    8.04
   1 -11   3   32.03    8.83
  -1  11  -3   25.01    4.28
  -1 -11  -3   45.44    8.07
  -1  11  -3   54.17   10.18
   1  11   3   64.98   10.71
  -1 -11  -3   39.34    8.14
   1 -11   3   36.15    5.57
  -1  11  -3   51.76    7.84
   1  11   3   47.51    9.75
  -1 -11  -4   31.30    7.61
   1 -11   4   24.88    7.97
  -1 -11  -4   34.40    6.95
  -1  11  -4   18.68    4.61
  -1  11  -4   24.74    5.24
   1  11   4   39.21    7.18
  -1 -11  -4   27.51    6.49
   1 -11   4   20.53    5.27
  -1  11  -4   30.87    6.66
   1  11   4   41.22    8.73
  -1 -11  -5   11.37    5.14
   1 -11   5    4.78    5.37
  -1  11  -5    8.70    3.86
  -1 -11  -5    6.43    4.05
  -1  11  -5   11.63    5.14
   1  11   5    4.18    4.45
   1 -11   5    9.19    4.05
  -1  11  -5   10.68    4.42
   1  11   5   10.64    8.90
  -1 -11  -6    0.10    3.56
   1 -11   6    0.66    3.33
  -1  11  -6    0.10    3.00
  -1 -11  -6    1.09    3.23
  -1  11  -6   -3.33    4.32
   1  11   6    0.20    5.11
   1 -11   6   -1.85    3.76
  -1  11  -6    2.11    3.76
   1  11   6   -0.53    6.23
  -1 -11  -7   18.15    6.49
   1 -11   7    2.93    4.55
  -1  11  -7   10.02    4.88
  -1 -11  -7   13.34    7.02
  -1  11  -7   10.08    4.65
   1  11   7   15.09    5.90
   1 -11   7   20.59    5.30
  -1  11  -7   15.42    7.55
   1  11   7   24.28    6.75
  -1 -11  -8   23.23    6.95
   1 -11   8    8.90    6.19
  -1  11  -8   10.25    5.54
  -1 -11  -8   18.19    7.05
  -1  11  -8   35.22    8.73
   1  11   8   31.53    7.94
   1 -11   8   28.01    7.15
  -1  11  -8   20.23    5.30
   1  11   8   26.82    9.29
   1  12  -8   -0.82    3.03
   1 -12  -8    2.57    5.73
  -1 -12   8    3.56    4.45
  -1  12   8    7.81    5.44
   1  12  -8    4.94    4.94
   1 -12  -8   -0.72    3.36
  -1 -12   8    7.25    4.55
  -1  12   8   -4.51    6.39
   1  12  -7   13.81    4.12
   1 -12  -7   17.99    6.49
  -1 -12   7   13.21    5.34
  -1  12   7   14.33    4.55
   1  12  -7   21.35    6.13
  -1  12   7   12.88    4.78
   1 -12  -7   15.26    5.54
  -1 -12   7    7.05    4.32
  -1  12   7   21.15    6.19
   1  12  -6   29.59    3.43
   1 -12  -6   34.40    9.95
  -1 -12   6   23.86    4.98
  -1  12   6   28.83    7.25
   1  12  -6   38.02    8.07
  -1  12   6   26.72    5.44
   1 -12  -6   32.29    6.29
  -1 -12   6   32.39    6.19
   1  12  -6   28.07    4.42
  -1  12   6   50.05    9.98
   1 -12  -5    0.40    4.51
  -1 -12   5   -2.73    2.67
  -1  12   5    1.42    3.92
   1  12  -5   -2.57    3.82
  -1  12   5   -3.62    3.23
   1 -12  -5   -0.76    2.90
  -1 -12   5   -1.15    3.69
  -1  12   5   -3.62    5.24
   1 -12  -4  193.58   33.31
  -1 -12   4  170.94   35.95
  -1 -12   4  146.82   17.36
  -1  12   4  142.31   19.77
   1  12  -4  204.81   33.18
  -1  12   4  202.67   30.51
   1 -12  -4  161.75   28.30
  -1 -12   4  167.68   25.21
   1  12  -4  173.08   16.21
  -1  12   4  143.63   29.06
   1 -12  -3   30.61    5.83
  -1 -12   3   14.86    5.96
  -1  12   3   20.13    3.72
   1  12  -3   26.52    4.05
  -1  12   3   30.35    5.17
   1 -12  -3   24.22    4.12
  -1 -12   3   21.02    4.42
   1  12  -3   33.21    3.66
  -1  12   3   40.96    6.59
   1 -12  -2  181.98   35.35
  -1 -12   2  180.79   34.60
  -1  12   2  125.83   18.81
   1  12  -2  211.80   34.96
  -1  12   2  214.83   37.79
   1 -12  -2  148.63   23.53
  -1 -12   2  116.38   24.25
   1  12  -2  187.38   28.07
  -1  12   2  125.17   22.27
   1 -12  -1   51.27   10.05
  -1 -12   1   50.68   10.87
  -1  12   1   51.40    9.13
   1  12  -1   55.65    9.69
   1 -12  -1   35.72    4.78
  -1 -12   1   35.45    6.99
   1  12  -1   41.88    7.08
  -1  12   1   56.05    9.32
   1 -12   0   30.35    7.22
  -1 -12   0   29.49    7.71
  -1  12   0   35.45    7.18
   1  12   0   39.80    7.68
  -1 -12   0   21.25    5.60
  -1  12   0   37.23    7.35
   1  12   0   31.60    5.27
  -1 -12  -1  103.30   19.80
   1 -12   1   80.63   13.81
  -1 -12  -1   60.76    9.36
  -1  12  -1   99.67   18.65
   1  12   1  108.93   19.34
  -1 -12  -1   72.36   13.84
  -1  12  -1  103.56   16.97
   1  12   1   93.08   15.68
  -1 -12  -2   80.66   13.84
   1 -12   2   74.50   15.29
  -1 -12  -2   66.46   11.07
  -1  12  -2   83.30   15.09
   1  12   2  107.48   18.95
  -1 -12  -2   54.46   13.05
  -1  12  -2   59.11   10.15
   1  12   2   82.70   16.05
  -1 -12  -3   17.17    5.67
   1 -12   3   15.62    6.16
  -1  12  -3   10.18    2.73
  -1 -12  -3   16.47    4.15
  -1  12  -3   25.11    6.03
   1  12   3   36.67    6.10
  -1 -12  -3   17.30    5.01
   1 -12   3   13.25    3.56
  -1  12  -3   22.77    5.34
   1  12   3   25.44    6.52
  -1 -12  -4   13.44    4.78
   1 -12   4    6.13    4.61
  -1  12  -4    7.22    2.93
  -1 -12  -4    5.57    3.23
  -1  12  -4   15.68    5.67
   1  12   4   17.89    5.14
  -1 -12  -4    7.08    3.86
   1 -12   4    4.48    3.39
  -1  12  -4   10.68    4.65
   1  12   4   17.73    6.10
  -1 -12  -5   83.43   20.30
   1 -12   5   70.64   16.84
  -1  12  -5   49.13    9.79
  -1 -12  -5   46.00   14.14
  -1  12  -5   98.19   21.45
   1  12   5   81.29   17.30
  -1 -12  -5   72.29   13.64
   1 -12   5   93.15   17.86
  -1  12  -5   79.44   15.55
   1  12   5  102.47   20.76
  -1 -12  -6   17.79    5.44
   1 -12   6   12.26    8.14
  -1  12  -6   15.85    4.81
  -1 -12  -6   16.84    6.95
  -1  12  -6   24.55    5.67
   1  12   6   32.95    7.35
  -1 -12  -6   28.63    4.65
   1 -12   6   24.98    5.01
  -1  12  -6   38.52    8.86
   1  12   6   27.28    7.41
  -1 -12  -7   84.35   23.16
   1 -12   7   48.50   18.06
  -1  12  -7   47.38   12.72
  -1 -12  -7   45.11   19.77
  -1  12  -7  132.42   29.06
   1  12   7  104.12   24.74
  -1 -12  -7   70.02   19.24
   1 -12   7   96.01   22.44
  -1  12  -7  101.94   22.41
   1  12   7  137.96   32.78
  -1 -12  -8    4.28    4.98
   1 -12   8   -5.57    5.50
  -1 -12  -8   -1.58    4.61
   1 -12   8    2.34    4.91
  -1  12  -8   -2.24    5.86
   1  12   8    0.23    5.93
  -1 -12  -8   -0.86    5.63
   1 -12   8   -2.21    5.63
  -1  12  -8    0.13    4.38
   1  12   8    7.78    8.34
   1  13  -8    4.98    3.23
   1 -13  -8   -2.21    3.79
  -1 -13   8    0.59    4.51
  -1  13   8   12.49    7.02
   1  13  -8    4.32    5.73
   1 -13  -8    2.21    4.22
  -1 -13   8    3.53    3.99
  -1  13   8    2.77    5.47
   1  13  -7    1.85    3.00
   1 -13  -7    1.22    5.01
  -1 -13   7   -1.35    4.48
  -1  13   7    2.01    4.74
   1  13  -7   -3.13    4.05
  -1  13   7    5.44    4.55
   1 -13  -7    0.23    3.76
  -1 -13   7    3.10    4.12
  -1  13   7    7.84    6.23
   1 -13  -6  110.48   23.10
  -1 -13   6   75.88   13.08
  -1  13   6  101.65   19.47
   1  13  -6  134.99   22.44
  -1  13   6  112.39   19.04
   1 -13  -6   98.48   20.56
  -1 -13   6  105.90   22.90
  -1  13   6  102.11   21.32
   1 -13  -5  145.50   31.30
  -1 -13   5   57.07   23.33
  -1 -13   5  112.46   20.07
  -1  13   5  105.50   20.36
   1  13  -5  152.85   29.52
  -1  13   5  135.82   26.16
   1 -13  -5  114.00   24.94
  -1 -13   5  138.98   23.59
   1  13  -5  143.30   22.87
  -1  13   5  210.51   40.56
   1 -13  -4    0.79    4.05
  -1 -13   4    1.35    4.58
  -1  13   4    1.61    3.26
   1  13  -4    0.89    4.18
  -1  13   4   -0.56    3.56
   1 -13  -4    0.49    2.57
  -1 -13   4    2.01    3.10
   1  13  -4    1.48    2.31
  -1  13   4    0.66    5.01
   1 -13  -3   10.87    3.33
  -1 -13   3    5.90    3.33
  -1  13   3    7.15    3.16
   1  13  -3   13.84    3.99
  -1  13   3   13.74    4.32
   1 -13  -3    7.35    2.31
  -1 -13   3    6.03    3.10
   1  13  -3   11.01    2.73
  -1  13   3   12.36    4.84
   1 -13  -2   22.44    6.16
  -1 -13   2   27.74    7.55
  -1  13   2   19.60    3.86
   1  13  -2   32.39    6.33
  -1  13   2   28.86    6.13
   1 -13  -2   18.42    3.95
  -1 -13   2   22.77    5.73
   1  13  -2   18.81    4.32
  -1  13   2   29.98    7.35
   1 -13  -1   74.73   15.06
  -1 -13   1   65.21   15.52
  -1  13   1   42.24    6.39
   1  13  -1   74.96   13.74
  -1 -13   1   45.34   11.99
   1  13  -1   60.23    9.98
  -1  13   1   86.82   14.14
   1 -13   0   12.62    3.99
  -1 -13   0   12.52    4.22
  -1  13   0    9.72    3.82
   1  13   0   12.45    4.45
  -1 -13   0    9.29    2.47
  -1  13   0   14.79    3.49
   1  13   0   10.68    3.56
  -1 -13  -1  548.24  120.92
   1 -13   1  445.08  107.55
  -1  13  -1  549.62   96.94
   1  13   1  706.63  124.61
  -1 -13  -1  360.92   79.18
  -1  13  -1  578.29   97.36
   1  13   1  531.67   97.36
  -1 -13  -2   35.82    6.10
   1 -13   2   22.57    5.70
  -1 -13  -2   22.24    4.45
  -1  13  -2   38.19    7.51
   1  13   2   36.31    7.84
  -1 -13  -2   20.69    6.92
  -1  13  -2   37.66    6.03
   1  13   2   35.95    6.13
  -1 -13  -3   14.56    4.81
   1 -13   3   12.78    4.74
  -1 -13  -3   11.20    3.29
  -1  13  -3   16.80    5.24
   1  13   3   17.76    5.90
  -1 -13  -3    9.32    3.92
  -1  13  -3   17.59    4.58
   1  13   3   18.15    6.06
  -1 -13  -4  178.32   39.87
   1 -13   4  127.68   38.39
  -1 -13  -4  129.75   33.74
  -1  13  -4  238.12   47.08
   1  13   4  182.04   37.92
  -1 -13  -4  149.00   34.96
   1 -13   4  104.28   22.08
  -1  13  -4  175.98   36.28
   1  13   4  252.09   46.06
  -1 -13  -5   39.67    8.57
   1 -13   5   36.74    9.36
  -1  13  -5   25.27    5.40
  -1 -13  -5   24.09    7.61
  -1  13  -5   58.81   12.78
   1  13   5   49.79    9.23
  -1 -13  -5   40.63    8.43
   1 -13   5   34.99    5.83
  -1  13  -5   63.46   10.77
   1  13   5   55.03    9.39
  -1 -13  -6   20.00    6.43
   1 -13   6   19.14    6.82
  -1  13  -6   13.31    4.18
  -1 -13  -6   19.21    7.74
  -1  13  -6   40.79   10.58
   1  13   6   34.79    9.56
  -1 -13  -6   20.96    6.62
   1 -13   6   23.30    6.26
  -1  13  -6   26.06    4.98
   1  13   6   29.88    8.93
  -1 -13  -7   20.46    5.30
   1 -13   7   18.85    7.08
  -1 -13  -7   21.45    7.48
   1 -13   7   16.01    5.34
  -1  13  -7   35.19    9.29
   1  13   7   24.12    7.55
  -1 -13  -7   18.32    6.33
   1 -13   7   30.08    7.81
  -1  13  -7   17.27    4.68
   1  13   7   22.41    7.91
  -1 -13  -8    4.09    4.88
   1 -13   8   -0.03    4.78
   1 -13   8    0.00    5.27
   1  13   8    1.35    4.22
  -1  13  -8    2.44    5.34
   1  13   8    1.91    5.44
  -1 -13  -8    6.49    5.80
   1 -13   8    2.54    5.24
  -1  13  -8    0.99    3.76
   1  13   8    2.64    7.81
   1 -14  -8   56.38   15.32
  -1  14   8   48.86   11.73
   1  14  -8   57.69   13.90
   1 -14  -8   43.20   11.76
  -1 -14   8   56.54   13.54
  -1  14   8   65.17   15.16
   1 -14  -7   44.74   12.16
  -1 -14   7   30.97   13.05
  -1  14   7   40.30   10.87
   1  14  -7   26.72    7.87
  -1  14   7   44.35   10.28
   1 -14  -7   33.64    9.75
  -1 -14   7   44.65   12.09
  -1  14   7   58.72   14.33
   1 -14  -6   20.40    5.01
  -1 -14   6   14.23    6.79
  -1  14   6   25.04    5.96
   1  14  -6   25.27    6.59
  -1  14   6   20.03    5.14
   1 -14  -6   14.10    4.38
  -1 -14   6   17.69    5.93
  -1  14   6   18.58    5.80
   1 -14  -5    6.99    4.48
  -1 -14   5    3.99    4.45
  -1  14   5    2.97    3.82
   1  14  -5    7.02    4.65
  -1  14   5    5.44    4.35
   1 -14  -5    4.12    3.23
  -1 -14   5    3.36    2.90
  -1  14   5   13.08    5.90
   1 -14  -4   44.02   10.94
  -1 -14   4   39.21   11.43
  -1  14   4   45.44    7.45
   1  14  -4   61.45   12.95
  -1  14   4   50.94   10.77
   1 -14  -4   45.47    9.79
  -1 -14   4   44.94   10.21
   1  14  -4   36.24    6.39
  -1  14   4   79.67   15.26
   1 -14  -3   -2.57    3.79
  -1 -14   3    0.43    4.94
  -1  14   3    0.53    2.27
   1  14  -3    1.05    3.95
  -1  14   3   -1.38    3.26
   1 -14  -3   -1.42    2.54
  -1 -14   3    0.20    2.27
   1  14  -3    1.19    2.11
  -1  14   3   -2.77    4.51
   1 -14  -2   -0.89    3.29
  -1 -14   2    5.21    3.33
   1  14  -2    3.06    3.66
  -1  14   2    4.02    3.69
   1 -14  -2    1.35    1.91
  -1 -14   2    2.83    2.34
   1  14  -2    5.30    2.44
  -1  14   2    6.56    4.12
   1 -14  -1   37.10    6.66
  -1 -14   1   38.48    7.35
  -1  14   1   41.42    6.89
   1  14  -1   44.94    7.71
  -1 -14   1   21.25    6.19
   1  14  -1   26.59    5.34
  -1  14   1   47.55    7.71
   1 -14   0  158.85   24.84
  -1 -14   0  166.76   32.32
  -1  14   0  190.81   26.95
   1  14   0  190.87   29.98
  -1 -14   0  116.24   18.32
  -1  14   0  198.88   22.04
   1  14   0  232.26   26.00
  -1 -14  -1   29.88    6.03
   1 -14   1   35.32    8.34
  -1  14  -1   36.97    6.79
   1  14   1   45.17    8.37
  -1 -14  -1   24.65    6.39
  -1  14  -1   41.09    5.34
   1  14   1   34.33    7.18
  -1 -14  -2    6.26    3.95
   1 -14   2    7.58    4.61
  -1 -14  -2    4.84    2.44
  -1  14  -2    8.20    4.42
   1  14   2    0.07    4.61
  -1 -14  -2    3.10    2.80
  -1  14  -2    2.17    3.03
   1  14   2    9.49    4.22
  -1 -14  -3   34.83    8.43
   1 -14   3   37.76    9.19
  -1 -14  -3   21.45    5.07
  -1  14  -3   20.82    5.73
   1  14   3   47.94    9.16
  -1 -14  -3   36.24    7.48
  -1  14  -3   45.04    7.18
   1  14   3   49.23    7.68
  -1 -14  -4    1.71    4.15
   1 -14   4    3.23    4.25
  -1 -14  -4    0.53    3.23
  -1  14  -4    2.01    5.37
   1  14   4    8.24    5.07
  -1 -14  -4    3.89    4.22
  -1  14  -4    4.48    4.12
   1  14   4    0.56    6.16
  -1 -14  -5    7.18    3.20
   1 -14   5    3.33    5.01
  -1 -14  -5    3.36    3.99
  -1  14  -5    8.07    5.44
   1  14   5    3.72    4.78
  -1 -14  -5    6.69    3.03
   1 -14   5    1.19    3.76
  -1  14  -5    4.68    3.43
   1  14   5    5.83    5.21
  -1 -14  -6   -3.20    3.76
   1 -14   6   -2.27    4.22
  -1 -14  -6   -0.43    4.02
   1 -14   6   -0.69    4.18
  -1  14  -6   -4.42    5.63
   1  14   6   -4.12    3.33
  -1 -14  -6    2.73    3.95
   1 -14   6   -0.66    4.15
  -1  14  -6   -0.07    3.49
   1  14   6   -3.92    6.62
  -1 -14  -7   -1.81    5.73
   1 -14   7   -0.63    4.81
  -1  14  -7    1.35    5.80
   1  14   7   -4.15    5.24
  -1 -14  -7    4.12    3.36
   1 -14   7    2.73    4.74
  -1  14  -7   -1.52    3.95
   1  14   7   -0.16    7.64
   1 -15  -7   10.64    4.18
  -1 -15   7    3.26    5.77
  -1  15   7   11.01    5.63
   1  15  -7    8.17    6.36
  -1  15   7   10.68    5.07
   1 -15  -7   16.80    5.11
  -1 -15   7   11.30    5.01
  -1  15   7   12.49    6.46
   1 -15  -6   -0.16    5.83
  -1 -15   6   -1.71    4.78
  -1  15   6   -4.81    4.09
   1  15  -6   -0.49    3.23
  -1  15   6    0.13    3.86
   1 -15  -6   -1.45    3.95
  -1 -15   6    2.14    4.28
  -1  15   6   -1.91    5.67
   1 -15  -5   10.94    4.94
  -1 -15   5   15.02    6.13
  -1  15   5   10.71    4.91
   1  15  -5   12.72    4.94
  -1  15   5   15.19    4.38
   1 -15  -5    5.44    3.03
  -1 -15   5    4.51    3.56
  -1  15   5   17.89    6.95
   1 -15  -4   -1.68    4.98
  -1 -15   4   -0.82    4.05
  -1  15   4    3.26    3.59
   1  15  -4   -0.92    4.48
  -1  15   4    4.74    3.59
   1 -15  -4   -0.79    2.73
  -1 -15   4    1.45    2.80
   1  15  -4    1.88    2.70
  -1  15   4    0.30    5.01
   1 -15  -3   -0.10    3.16
  -1 -15   3   -1.94    3.59
   1  15  -3    1.75    4.09
  -1  15   3    2.04    3.82
   1 -15  -3   -0.26    1.94
  -1 -15   3   -1.52    3.10
   1  15  -3    1.45    2.21
  -1  15   3   -3.00    4.58
   1 -15  -2   22.08    5.47
  -1 -15   2   19.04    6.33
   1  15  -2   27.78    6.10
  -1  15   2   29.65    6.49
  -1 -15   2   18.29    5.11
   1  15  -2   19.57    4.45
  -1  15   2   38.88    6.62
   1 -15  -1  232.82   45.60
  -1 -15   1  218.22   33.94
  -1  15   1  303.13   47.02
   1  15  -1  152.13   33.58
  -1 -15   1  171.27   29.65
   1  15  -1  199.57   33.90
  -1  15   1  284.85   38.48
   1 -15   0   34.37    6.56
  -1 -15   0   35.59    9.65
  -1  15   0   45.73    8.20
   1  15   0   23.03    6.49
  -1 -15   0   18.35    5.37
  -1  15   0   43.79    6.62
   1  15   0   36.94    7.02
  -1 -15  -1   19.44    4.55
   1 -15   1   16.44    5.86
  -1  15  -1   23.46    5.40
   1  15   1   27.38    6.29
  -1 -15  -1   13.87    4.15
  -1  15  -1   25.80    4.71
   1  15   1   22.83    5.93
  -1 -15  -2    5.07    4.35
   1 -15   2   -1.02    4.09
  -1  15  -2    1.32    4.38
   1  15   2    1.58    3.20
  -1 -15  -2    0.86    3.06
  -1  15  -2    0.30    2.47
   1  15   2    0.10    4.51
  -1 -15  -3  169.42   45.34
   1 -15   3  191.70   49.36
  -1  15  -3  278.78   54.37
   1  15   3  162.77   36.15
  -1 -15  -3  173.91   37.73
  -1  15  -3  192.98   39.93
   1  15   3  264.94   48.80
  -1 -15  -4   11.27    4.18
   1 -15   4    7.61    5.44
  -1 -15  -4    9.98    3.49
  -1  15  -4    4.32    4.42
   1  15   4    8.60    5.77
  -1 -15  -4    2.34    4.78
  -1  15  -4    4.55    4.05
   1  15   4    9.75    5.77
  -1 -15  -5   11.93    4.18
   1 -15   5   10.64    4.35
  -1  15  -5   24.22    6.46
   1  15   5   19.08    6.62
  -1 -15  -5   14.73    5.17
  -1  15  -5   20.33    4.78
   1  15   5   24.25    7.25
  -1 -15  -6    5.14    4.28
   1 -15   6   -3.33    6.29
   1  15   6    3.23    3.99
  -1  15  -6   10.64    6.59
   1  15   6    8.60    5.30
  -1 -15  -6    2.90    4.38
  -1  15  -6    2.37    3.29
   1  15   6   11.20    6.99
  -1 -15  -7   22.87    5.60
   1 -15   7   19.11    7.81
   1  15   7   22.01    7.55
  -1  15  -7   29.23    7.74
   1  15   7   24.28    7.41
  -1 -15  -7   20.13    6.36
  -1  15  -7   19.70    5.77
   1  15   7   33.84    9.59
   1 -16  -7    1.38    4.81
  -1 -16   7   -6.23    5.77
  -1  16   7    1.42    6.36
   1  16  -7    3.36    5.60
  -1  16   7   -4.28    5.30
   1 -16  -7   -0.82    5.04
  -1 -16   7   -2.60    3.76
  -1  16   7   -0.82    5.40
   1 -16  -6   60.30   13.21
  -1 -16   6   50.41   15.09
  -1  16   6   47.41   11.76
   1  16  -6   70.68   16.87
  -1  16   6   51.73   11.89
   1 -16  -6   38.81   10.91
  -1 -16   6   45.57   11.73
  -1  16   6   57.00   14.46
   1 -16  -5   -0.40    4.71
  -1 -16   5    0.59    5.50
  -1  16   5    2.57    3.95
   1  16  -5   -5.34    4.58
  -1  16   5   -1.29    4.22
   1 -16  -5   -1.91    3.76
  -1 -16   5    1.85    3.86
  -1  16   5    1.35    6.49
   1 -16  -4   19.47    6.39
  -1 -16   4   12.16    6.56
   1  16  -4   10.38    4.38
  -1  16   4   25.17    5.77
   1 -16  -4   20.40    4.12
  -1 -16   4   12.42    4.51
  -1  16   4   28.44    7.28
   1 -16  -3   34.73    8.11
  -1 -16   3   23.16    8.43
   1  16  -3   20.23    5.27
  -1  16   3   43.39    7.15
  -1 -16   3   22.90    4.81
   1  16  -3   12.62    4.32
  -1  16   3   45.77    6.66
   1 -16  -2    6.72    4.25
  -1 -16   2    7.31    4.48
   1  16  -2   11.01    4.84
  -1  16   2    3.76    3.06
  -1 -16   2    3.03    2.64
   1  16  -2    1.94    2.44
  -1  16   2    7.68    4.74
   1 -16  -1    5.93    3.69
  -1 -16   1   14.14    5.73
  -1  16   1   16.18    5.17
   1  16  -1   16.41    4.94
  -1 -16   1    6.46    2.67
   1  16  -1    8.57    3.26
  -1  16   1   15.22    4.12
   1 -16   0   49.82    9.88
  -1 -16   0   46.10    8.67
  -1  16   0   56.44   12.13
   1  16   0   75.22   14.79
  -1 -16   0   30.97    7.31
  -1  16   0   69.19   11.57
   1  16   0   51.43   10.31
  -1 -16  -1  155.16   33.64
   1 -16   1  114.70   25.04
  -1  16  -1  190.51   34.56
   1  16   1  222.27   41.65
  -1 -16  -1   80.20   21.55
  -1  16  -1  190.87   31.60
   1  16   1  167.65   29.52
  -1 -16  -2   74.04   14.50
   1 -16   2   65.96   14.66
  -1  16  -2  104.55   21.29
   1  16   2   54.14   12.06
  -1 -16  -2   71.70   14.73
  -1  16  -2   43.06    9.85
   1  16   2  103.26   19.64
  -1 -16  -3   19.04    5.77
   1 -16   3   11.47    6.49
  -1  16  -3   28.47    5.86
   1  16   3   24.65    6.49
  -1 -16  -3   11.86    4.28
  -1  16  -3   11.50    3.36
   1  16   3    8.14    4.22
  -1 -16  -4  255.39   56.28
   1 -16   4  247.61   71.99
  -1  16  -4  378.75   44.25
   1  16   4  183.23   54.23
  -1 -16  -4  210.94   56.24
  -1  16  -4  325.93   67.48
   1  16   4  341.09   75.03
  -1 -16  -5    1.61    4.15
   1 -16   5   -1.55    5.44
   1  16   5   -1.42    3.20
  -1  16  -5    0.00    4.12
   1  16   5    1.48    5.27
  -1 -16  -5   -5.47    4.45
  -1  16  -5    2.47    3.56
   1  16   5    7.22    5.70
  -1 -16  -6    6.59    5.83
   1 -16   6    2.47    5.73
   1  16   6    0.56    4.91
  -1  16  -6   -2.93    5.44
   1  16   6   13.38    4.91
  -1 -16  -6    5.04    3.82
  -1  16  -6    1.38    4.28
   1  16   6    5.40    6.85
   1 -17  -6   95.45   19.21
  -1 -17   6   65.93   23.10
   1  17  -6  157.20   17.92
  -1  17   6  103.39   19.54
   1 -17  -6   91.14   17.69
  -1  17   6   95.82   21.02
   1 -17  -5    3.33    3.92
  -1 -17   5    4.38    6.29
   1  17  -5    1.94    6.00
  -1  17   5    8.43    4.18
   1 -17  -5    4.51    4.05
  -1  17   5    7.41    5.44
   1 -17  -4   -2.34    4.94
  -1 -17   4    4.15    5.57
   1  17  -4    8.11    4.65
  -1  17   4    5.11    4.05
  -1  17   4    3.00    5.86
   1 -17  -3   23.66    7.31
  -1 -17   3   23.39    8.24
   1  17  -3   30.51    6.49
   1  17  -3    8.60    3.26
  -1  17   3   33.97    8.83
   1 -17  -2   48.47    8.34
  -1 -17   2   43.00    8.80
   1  17  -2   61.48    8.50
  -1  17   2   28.20    6.69
   1  17  -2   33.08    5.80
  -1  17   2   31.07    6.59
   1 -17  -1   20.26    5.44
  -1 -17   1   16.44    5.54
  -1  17   1   19.60    5.34
   1  17  -1   17.92    5.04
   1  17  -1   20.16    3.99
  -1  17   1   18.39    4.61
   1 -17   0    5.73    5.07
  -1 -17   0   -0.56    4.51
  -1  17   0   -2.21    3.56
   1  17   0    0.59    4.61
  -1 -17   0   -0.63    2.73
  -1  17   0   -0.76    3.99
   1  17   0    3.00    3.82
  -1 -17  -1   17.00    5.80
   1 -17   1   13.54    6.03
  -1  17  -1   16.90    4.81
   1  17   1   18.22    6.26
  -1 -17  -1   11.96    3.66
  -1  17  -1    8.53    3.86
   1  17   1   16.97    5.60
  -1 -17  -2    7.94    5.93
   1 -17   2    9.69    5.83
  -1  17  -2   13.64    5.44
   1  17   2    1.32    4.25
  -1 -17  -2    4.78    3.36
  -1  17  -2    1.42    3.62
   1  17   2   14.96    5.07
  -1 -17  -3    5.60    5.14
   1 -17   3    3.59    5.21
  -1  17  -3    7.25    4.94
   1  17   3    6.72    5.96
  -1 -17  -3    5.63    4.32
  -1  17  -3    0.36    3.33
   1  17   3    3.62    5.50
  -1 -17  -4   10.02    5.80
   1 -17   4    0.66    6.59
  -1  17  -4    7.18    5.57
   1  17   4    8.57    6.23
  -1 -17  -4    3.66    4.58
  -1  17  -4    3.46    3.82
   1  17   4    5.67    7.02
  -1 -17  -5   -0.63    5.57
   1 -17   5   -1.42    5.54
  -1  17  -5    1.81    6.23
   1  17   5   -1.19    6.29
  -1 -17  -5   -0.10    5.60
  -1  17  -5    0.10    3.29
   1  17   5   -0.40    6.49
  -1 -17  -6   10.02    4.94
   1 -17   6    6.66    4.94
  -1  17  -6    6.16    5.50
   1  17   6   20.69    6.92
  -1 -17  -6   11.20    3.95
  -1  17  -6    7.08    5.07
   1  17   6   15.85    8.20
   1 -18  -6   -2.60    5.77
  -1 -18   6   -5.01    7.18
   1  18  -6   -1.12    6.03
  -1  18   6    1.02    4.68
  -1  18   6   -0.40    5.07
   1 -18  -5   37.92    8.90
  -1 -18   5   19.90    6.66
   1  18  -5   38.78    8.37
  -1  18   5   30.87    6.99
  -1  18   5   27.94    7.41
   1 -18  -4    3.59    5.54
  -1 -18   4    0.96    4.71
   1  18  -4   -6.23    5.54
  -1  18   4   -2.47    4.45
  -1  18   4    4.48    6.79
   1 -18  -3   42.17    9.88
  -1 -18   3   34.07   10.54
   1  18  -3   39.41    8.07
  -1  18   3   28.93    6.36
   1 -18  -2   63.66   15.82
  -1 -18   2   40.10   12.36
   1  18  -2   87.78   19.70
  -1  18   2   77.89   18.42
   1  18  -2   46.56   10.71
  -1  18   2   93.94   21.05
   1 -18  -1    7.18    4.78
  -1 -18   1    3.43    4.15
  -1  18   1    6.19    5.14
   1  18  -1    5.83    4.15
   1  18  -1    5.86    3.76
  -1  18   1    5.86    4.81
   1 -18   0   27.18    6.95
  -1 -18   0   20.13    7.41
  -1  18   0   29.82    6.62
   1  18   0   23.53    5.14
  -1  18   0   15.91    3.79
   1  18   0   21.12    4.98
  -1 -18  -1    2.44    5.57
   1 -18   1   -2.01    5.27
  -1  18  -1   -2.31    5.40
   1  18   1   -6.26    4.58
  -1 -18  -1   -1.12    3.53
  -1  18  -1    1.15    4.28
   1  18   1   -3.62    4.45
  -1 -18  -2    5.70    5.04
   1 -18   2    5.50    4.25
  -1  18  -2    2.24    4.15
   1  18   2    8.90    4.09
  -1 -18  -2    7.18    3.76
  -1  18  -2   11.60    4.18
   1  18   2    9.69    5.90
  -1 -18  -3    6.72    4.91
   1 -18   3    6.43    5.70
  -1  18  -3    5.30    5.73
   1  18   3    2.64    5.21
  -1 -18  -3   -0.23    4.61
  -1  18  -3    6.92    3.59
   1  18   3   -3.00    4.74
  -1 -18  -4   18.42    7.02
   1 -18   4   11.40    8.27
  -1  18  -4   17.63    6.66
  -1 -18  -4   14.73    4.58
  -1  18  -4   11.53    3.59
   1  18   4   18.91    7.64
  -1 -18  -5    1.94    5.30
   1 -18   5   10.31    7.15
  -1  18  -5   -2.60    5.93
   1  18   5    0.56    4.22
  -1 -18  -5    0.99    4.74
  -1  18  -5   -0.63    4.45
   1  18   5   -2.60    6.26
   1 -19  -5   23.82    7.87
  -1 -19   5   13.54    7.02
   1  19  -5   35.35    9.06
  -1  19   5   26.33    6.66
  -1  19   5   24.15    6.56
   1 -19  -4    9.88    5.96
  -1 -19   4    1.22    5.77
   1  19  -4   18.75    6.00
  -1  19   4    6.92    3.99
  -1  19   4   11.53    7.35
   1 -19  -3   13.77    6.72
  -1 -19   3   12.45    7.31
   1  19  -3   19.37    6.23
  -1  19   3    9.72    5.60
   1 -19  -2   18.45    6.19
  -1 -19   2   24.94    7.18
   1  19  -2   36.24    9.88
  -1  19   2   26.56    7.55
   1  19  -2   13.18    4.32
  -1  19   2   26.06    7.84
   1 -19  -1    3.49    4.25
  -1 -19   1    4.55    5.93
  -1  19   1    8.53    5.11
   1  19  -1    0.43    4.81
   1  19  -1    4.45    3.33
  -1  19   1    5.11    4.25
   1 -19   0   37.99   12.65
  -1 -19   0   49.56    9.46
  -1  19   0   66.56   13.31
   1  19   0   62.83   13.01
  -1  19   0   72.62   11.20
   1  19   0   49.19   11.10
  -1 -19  -1    9.13    6.79
   1 -19   1    7.45    5.67
  -1  19  -1   12.92    5.40
   1  19   1    7.84    4.55
  -1  19  -1   18.42    5.01
   1  19   1    9.95    3.66
  -1 -19  -2   39.37    9.79
   1 -19   2   34.99   11.14
  -1  19  -2   45.34   11.83
   1  19   2   28.47    9.65
  -1  19  -2   15.85    5.44
   1  19   2   34.17    9.16
  -1 -19  -3   19.67    5.37
   1 -19   3   14.04    7.51
  -1  19  -3   24.68    7.64
   1  19   3   27.64    8.80
  -1 -19  -3   15.19    5.60
  -1  19  -3   13.34    3.46
   1  19   3   25.01    8.01
  -1 -19  -4   -5.04    5.54
   1 -19   4    1.38    6.06
  -1  19  -4   -2.87    6.23
  -1 -19  -4    7.18    4.58
  -1  19  -4    1.12    3.86
   1  19   4   18.25    7.08
  -1 -19  -5   18.09    6.56
   1 -19   5   16.51    7.58
  -1  19  -5   17.89    6.82
   1  19   5   15.52    6.29
  -1 -19  -5    9.92    4.35
   1  19   5   23.86    9.56
   1 -20  -4   29.32    8.34
  -1 -20   4   21.15    8.93
   1  20  -4   17.66    6.43
  -1  20   4   35.68    8.11
  -1  20   4   35.65    9.79
   1 -20  -3   22.64    6.26
  -1 -20   3   23.66    9.95
   1  20  -3   25.63    7.41
  -1  20   3   45.77    9.09
   1 -20  -2    1.91    5.60
  -1 -20   2    2.08    6.49
   1  20  -2    0.56    5.70
  -1  20   2    5.30    6.16
  -1  20   2    0.56    4.68
   1 -20  -1   -1.61    6.72
  -1 -20   1    9.26    5.67
  -1  20   1   13.97    5.57
   1  20  -1    9.52    6.23
   1  20  -1    1.55    4.22
  -1  20   1    6.26    4.91
   1 -20   0   14.50    6.99
  -1 -20   0   15.12    6.19
  -1  20   0   25.24    7.41
   1  20   0    7.74    4.58
  -1  20   0   22.24    4.32
   1  20   0   10.35    4.45
  -1 -20  -1   21.12    7.61
   1 -20   1   20.00    5.34
  -1  20  -1   16.24    5.27
   1  20   1   38.12   10.05
  -1  20  -1   22.11    5.44
   1  20   1   23.79    5.54
  -1 -20  -2   10.35    6.49
   1 -20   2   14.96    5.07
  -1  20  -2   18.06    6.43
   1  20   2   19.57    7.22
  -1  20  -2   19.80    4.65
   1  20   2   18.65    6.72
  -1 -20  -3   -1.02    6.79
   1 -20   3   -4.94    6.03
  -1  20  -3    0.69    4.45
   1  20   3   10.05    6.66
  -1  20  -3    0.40    4.58
   1  20   3    2.67    6.79
  -1 -20  -4   87.32   20.56
   1 -20   4   67.74   17.40
  -1  20  -4  142.08   29.46
  -1  20  -4   40.30   11.93
   1  20   4  103.23   23.16
   1 -21  -3   24.51    8.34
  -1 -21   3   22.37    9.72
   1  21  -3   15.06    5.07
  -1  21   3   34.93   10.05
  -1  21   3   34.14    9.16
   1 -21  -2    0.96    5.34
  -1 -21   2   -7.05    6.95
  -1  21   2    4.58    6.39
   1  21  -2    2.27    5.96
  -1  21   2   -1.55    4.12
   1 -21  -1    8.73    5.90
  -1 -21   1    5.21    6.39
  -1  21   1    1.81    6.19
   1  21  -1   -3.79    4.48
  -1  21   1    5.07    5.57
   1 -21   0   55.82   13.18
  -1 -21   0   51.96   14.93
  -1  21   0   78.45   14.46
   1  21   0   68.90   13.31
  -1  21   0   39.37    9.36
   1  21   0   56.34   10.77
  -1 -21  -1    1.65    6.66
   1 -21   1    3.99    6.52
  -1  21  -1    3.79    6.79
   1  21   1    0.36    5.73
  -1  21  -1    8.04    4.81
   1  21   1    1.52    5.86
  -1 -21  -2    0.72    6.03
   1 -21   2    1.58    5.93
  -1  21  -2    3.00    5.63
   1  21   2   -7.12    6.06
  -1  21  -2   -3.59    4.68
   1  21   2    0.16    4.42
  -1 -21  -3   28.53    8.04
   1 -21   3   26.56    9.16
  -1  21  -3   39.14   10.91
   1  21   3   55.39   13.67
  -1  21  -3   33.08    8.07
   1  21   3   35.95    9.09
   1 -22  -1    5.14    4.51
  -1 -22   1   -0.07    6.26
  -1  22   1   10.31    6.52
   1  22  -1    3.69    4.94
  -1  22   1    0.59    4.84
   1 -22   0   -2.90    7.28
  -1 -22   0   -3.23    4.51
  -1  22   0    0.46    6.33
   1  22   0    1.29    6.46
  -1  22   0   -0.63    4.81
   1  22   0    1.91    5.17
  -1 -22  -1    0.99    5.17
   1 -22   1    0.46    8.14
  -1  22  -1    7.94    7.08
   1  22   1    0.82    5.11
  -1  22  -1    2.17    4.48
   1  22   1    6.95    5.73
   2   0 -10    1.65    5.54
  -2   0  10    5.04    5.70
   2   0 -10    6.46    7.12
  -2   0  10    3.76    6.95
  -2   0   9    1.38    7.48
   2   0  -9   12.06    7.68
  -2   0   9   10.77   15.42
   2   0  -8   10.41    3.72
  -2   0   8    7.48    4.71
   2   0  -8    5.34    4.32
  -2   0   8   -1.09    5.07
   2   0  -7    1.71    3.56
  -2   0   7   -0.20    4.84
   2   0  -7    0.86    4.88
   2   0  -6  574.01   73.77
  -2   0   6  521.78   64.65
   2   0  -6  465.74   67.18
   2   0  -5    4.74    3.13
  -2   0   5    5.50    3.56
   2   0  -5    7.61    3.69
   2   0  -4   22.83    4.38
  -2   0   4   23.95    6.10
  -2   0   4   24.28    5.01
  -2   0   4   25.04    4.61
   2   0  -3    1.81    2.90
  -2   0   3    1.78    3.03
  -2   0   3   -1.45    3.23
  -2   0   3   -0.53    2.54
   2   0  -2 1240.50   91.04
  -2   0   2 1154.67   77.89
   2   0  -2 1242.74   84.32
  -2   0   2 1175.99   83.99
  -2   0   2 1281.62   85.17
   2   0  -1    0.53    2.54
  -2   0   1    1.98    4.58
  -2   0   1   -4.45    4.28
  -2   0   1   -0.79    2.37
   2   0   0  472.42   34.89
  -2   0   0  469.20   35.32
   2   0   0  443.17   45.40
  -2   0   0  477.99   38.48
  -2   0   0  400.99   32.72
  -2   0  -1    3.16    2.54
   2   0   1   -0.13    2.90
  -2   0  -1   -1.98    2.27
  -2   0  -1    1.45    2.14
  -2   0  -2  183.13   21.55
  -2   0  -2  289.75   39.97
   2   0   2  375.82   45.57
  -2   0  -2  322.97   50.45
  -2   0  -2  256.94   36.67
   2   0   3    2.41    3.66
  -2   0  -4   24.42    4.91
  -2   0  -4   41.12    8.17
   2   0   4   39.04    8.53
  -2   0  -4   44.58    8.96
  -2   0  -4   56.87    8.11
  -2   0  -5   -1.71    1.19
  -2   0  -5   -0.13    2.90
   2   0   5    1.88    3.29
  -2   0  -5    3.13    2.77
   2   0   5   -1.32    4.55
  -2   0  -6    6.72    2.54
  -2   0  -6    1.81    3.33
   2   0   6   19.11    6.82
  -2   0  -6   10.94    6.52
   2   0   6   33.21   11.89
  -2   0  -7    1.71    1.94
  -2   0  -7    2.47    4.32
   2   0   7   -0.92    3.62
  -2   0  -7    0.76    4.18
   2   0   7   -0.82    6.72
  -2   0  -8   12.29    2.93
  -2   0  -8   10.84    4.42
   2   0   8   12.13    5.63
  -2   0  -8   14.83    4.81
   2   0   8   13.44    5.17
  -2   0  -9   -7.48    4.84
   2   0   9   -0.16    5.80
  -2   0  -9    0.30    4.12
   2   0   9    7.25    6.52
   2   1 -10   49.95    7.81
   2  -1 -10   54.00    8.63
  -2  -1  10   42.57    9.59
  -2   1  10   43.89    9.16
   2   1 -10   44.09    8.14
   2  -1 -10   47.05    9.46
  -2   1  10   40.26   10.44
  -2  -1  10   45.87   11.43
   2   1  -9  173.94   24.38
   2  -1  -9  101.25   17.46
  -2  -1   9  149.26   24.71
  -2   1   9  146.66   22.64
   2   1  -9  144.51   21.94
   2  -1  -9  114.33   21.12
  -2   1   9  131.10   27.18
  -2  -1   9  124.84   19.64
   2   1  -8    4.32    2.73
   2  -1  -8   -0.56    4.22
  -2   1   8    5.14    5.21
  -2  -1   8    6.72    3.49
   2   1  -8    5.47    4.18
   2  -1  -8    9.75    4.81
  -2   1   8    5.47    4.58
  -2  -1   8    6.13    5.24
   2   1  -7  193.97   21.55
   2  -1  -7  207.88   22.87
  -2  -1   7  168.80   18.42
  -2   1   7  190.48   22.04
   2   1  -7  153.05   21.45
   2  -1  -7  151.24   21.15
  -2   1   7  204.25   25.90
  -2  -1   7  143.46   25.27
   2   1  -6    3.49    2.90
   2  -1  -6   -0.13    2.44
  -2   1   6    0.00    3.66
  -2  -1   6    7.22    4.15
   2  -1  -6    1.22    3.43
   2   1  -5  574.73   46.10
   2  -1  -5  597.14   53.44
  -2   1   5  533.91   44.71
  -2  -1   5  577.96   42.01
   2  -1  -5  532.19   44.22
  -2  -1   5  573.81   43.46
  -2   1   5  516.28   47.88
   2   1  -4 1431.01  104.75
   2  -1  -4 1353.38  117.17
  -2   1   4 1352.20   97.69
  -2  -1   4 1338.76   94.27
  -2  -1   4 1386.70   99.93
  -2   1   4 1337.87  103.23
  -2  -1   4 1524.06  113.71
   2   1  -3  639.44   44.05
   2  -1  -3  616.68   46.59
  -2  -1   3  690.32   46.13
  -2   1   3  642.87   44.28
   2   1  -3  695.33   46.99
  -2  -1   3  669.49   45.54
  -2   1   3  634.40   43.20
  -2   1   3  705.18   47.38
  -2  -1   3  645.37   44.74
   2   1  -2 2386.01  161.55
   2  -1  -2 2245.88  161.52
  -2  -1   2 2184.33  146.82
  -2   1   2 2184.79  147.02
   2   1  -2 2273.52  160.30
   2  -1  -2 2214.61  155.68
  -2  -1   2 2310.75  154.23
  -2   1   2 2185.91  151.14
  -2  -1   2 2268.08  148.73
  -2   1   2 2268.08  150.97
   2   1  -1 3285.42  252.16
   2  -1  -1 3757.32  282.70
  -2  -1   1 3410.60  234.83
  -2   1   1 3728.29  251.40
   2   1  -1 3169.57  242.97
   2  -1  -1 3593.50  267.98
  -2  -1   1 3520.65  243.82
  -2   1   1 3400.18  246.23
  -2  -1   1 2697.68  270.58
  -2   1   1 3362.98  231.27
   2   1   0 6494.47  474.53
   2  -1   0 7190.88  594.70
  -2  -1   0 6447.88  543.66
   2   1   0 7926.67  710.65
   2  -1   0 6786.43  574.83
  -2  -1   0 6737.37  505.60
  -2   1   0 7855.86  618.85
   2  -1   1  169.29   19.51
  -2   1  -1  182.64   23.46
  -2  -1  -1  155.03   24.88
   2   1   1  250.64   32.39
   2  -1   1  156.97   20.89
  -2   1  -1  210.05   32.88
  -2  -1  -1  191.90   28.73
  -2  -1  -1  207.88   23.99
  -2   1  -1  191.73   25.40
  -2  -1  -2   71.53    8.43
  -2  -1  -2   69.52    9.49
  -2   1  -2   82.77   10.61
   2   1   2   68.17   12.55
   2  -1   2   82.04   12.22
  -2   1  -2   77.30   10.97
  -2  -1  -2   73.67   12.45
  -2  -1  -2   64.51    9.26
  -2   1  -2   68.11   10.68
  -2   1  -3  140.49   19.28
  -2  -1  -3  151.07   21.12
  -2  -1  -3  166.20   31.83
  -2   1  -3  275.29   33.67
   2   1   3  233.84   35.98
   2  -1   3  212.95   40.73
  -2   1  -3  250.68   35.12
  -2  -1  -3  252.69   42.17
  -2  -1  -3  250.81   34.37
  -2   1  -3  251.57   34.27
  -2   1  -4    5.17    1.68
  -2  -1  -4   11.96    2.77
  -2  -1  -4    9.95    6.72
   2   1   4   14.00    5.50
   2   1   4   18.25    7.68
  -2  -1  -5   -0.43    1.85
  -2  -1  -5   -0.13    3.46
   2   1   5    3.06    3.00
   2   1   5    2.70    4.55
  -2   1  -6   17.07    4.12
  -2  -1  -6   13.81    3.92
  -2   1  -6   20.23    6.06
  -2  -1  -6    6.99    6.23
   2   1   6   40.96    8.50
   2  -1   6   33.58    9.26
  -2   1  -6   36.84    7.61
  -2  -1  -6   30.94    6.69
   2   1   6   53.15   11.66
   2  -1   6   36.57   10.77
  -2   1  -7    9.42    9.06
  -2  -1  -7    9.16    3.89
  -2   1  -7   14.86   15.62
   2   1   7    9.79    5.90
   2  -1   7   31.53   35.09
  -2   1  -7   12.49   16.51
   2   1   7    9.52    6.62
  -2   1  -8    1.71    2.11
  -2  -1  -8    0.43    2.17
  -2  -1  -8   -1.02    3.23
  -2   1  -8    2.24    4.05
   2   1   8    3.39    5.73
   2  -1   8    2.34    4.84
  -2   1  -8    4.42    4.15
  -2  -1  -8    0.49    3.43
   2   1   8   19.80    7.41
   2  -1   8    3.36    5.37
  -2  -1  -9    0.13    5.24
  -2   1  -9   -4.94    5.44
   2   1   9   -2.17    5.77
   2  -1   9    3.46    6.49
  -2   1  -9    0.40    5.34
  -2  -1  -9   -0.33    4.18
   2   1   9    8.34    8.60
   2  -1   9    4.09    6.62
   2   2 -10   25.44    5.37
   2  -2 -10   22.50    6.69
  -2   2  10   18.06    6.49
  -2  -2  10   24.22    6.49
   2  -2 -10   24.22    7.71
  -2  -2  10   20.86    7.35
  -2   2  10   25.17    7.74
  -2  -2  10   20.89    6.56
  -2  -2   9   10.77    5.21
  -2   2   9    8.04    6.23
   2  -2  -9   12.36    8.53
   2   2  -8    9.59    3.49
   2  -2  -8    7.94    4.12
  -2  -2   8   10.15    4.94
  -2   2   8   14.23    5.60
   2   2  -8   10.64    4.88
   2  -2  -8   10.87    4.12
  -2   2   8    9.85    5.04
  -2  -2   8    7.38    5.17
   2   2  -7  180.50   20.79
   2  -2  -7  194.04   22.47
  -2  -2   7  187.25   22.08
  -2   2   7  191.70   22.31
   2   2  -7  146.69   15.82
   2  -2  -7  157.66   22.11
  -2  -2   7  158.42   30.97
   2   2  -6  168.57   21.02
   2  -2  -6  194.33   25.60
  -2  -2   6  171.10   22.17
  -2   2   6  152.09   20.63
   2  -2  -6  160.10   20.89
  -2  -2   6  185.08   23.16
  -2   2   6  160.10   22.37
  -2  -2   6  162.11   24.88
   2   2  -5  261.91   25.30
   2  -2  -5  292.65   31.24
  -2  -2   5  340.96   32.39
  -2   2   5  273.54   27.68
   2  -2  -5  271.83   26.75
  -2  -2   5  305.64   29.13
  -2   2   5  322.51   33.51
  -2  -2   5  244.05   28.90
   2   2  -4  840.20   63.53
   2  -2  -4  696.51   63.89
  -2   2   4  820.96   60.43
  -2  -2   4  911.73   64.15
   2   2  -4  934.47   65.77
   2  -2  -4  733.02   55.29
  -2  -2   4  790.75   61.98
  -2   2   4  910.98   68.01
   2   2  -3  745.80   50.87
   2  -2  -3  719.11   60.33
  -2  -2   3  844.88   56.67
  -2   2   3  790.12   53.87
   2   2  -3  862.64   59.04
  -2  -2   3  838.49   56.64
  -2   2   3  798.69   53.87
  -2   2   3  841.78   56.28
  -2  -2   3  632.10   45.37
   2   2  -2 1485.51  101.29
   2  -2  -2 1323.07  106.95
  -2  -2   2 1432.82   96.15
  -2   2   2 1365.74   99.08
  -2   2   2 1082.54   86.52
   2   2  -2 1517.57  104.91
  -2  -2   2 1383.30   94.17
  -2   2   2 1358.59  104.42
  -2  -2   2 1534.47  103.10
  -2   2   2 1284.06   98.65
   2  -2   0  339.90   31.01
  -2  -2   0  306.66   35.09
  -2   2   0  346.66   31.63
  -2   2   0  353.64   34.17
   2   2   0  382.08   32.52
  -2   2   0  376.11   26.99
  -2  -2   0  341.91   35.62
  -2  -2   0  301.78   33.51
  -2   2   0  374.30   32.29
  -2  -2  -1 5091.23  542.67
  -2  -2  -1 5281.58  461.19
  -2   2  -1 6341.35  537.50
  -2   2  -1 5163.92  413.97
   2   2   1 4909.15  535.09
  -2   2  -1 6347.22  566.69
  -2  -2  -1 5246.85  646.73
  -2  -2  -1 5389.09  504.75
  -2   2  -1 5065.27  598.45
  -2  -2  -2   99.01   15.58
   2  -2   2   78.42   12.88
  -2  -2  -2   95.35   14.27
  -2   2  -2  122.41   16.05
   2   2   2  103.79   16.24
   2  -2   2  101.35   17.92
  -2   2  -2  106.56   24.58
  -2  -2  -2  108.44   18.35
  -2  -2  -2  126.33   16.18
  -2   2  -2  100.96   18.02
  -2   2  -3    2.17    1.38
  -2  -2  -3    1.81    1.81
  -2   2  -3    2.31    2.70
  -2   2  -3    4.48    3.26
   2   2   3    8.53    3.56
  -2   2  -4  238.06   30.48
  -2  -2  -4  260.86   39.47
  -2  -2  -4  114.89   74.46
  -2   2  -4  308.34   50.94
   2   2   4  373.64   68.70
   2  -2   4  481.09   74.93
  -2   2  -4  387.78   70.87
  -2  -2  -4  402.44   76.77
  -2   2  -4  481.39   59.64
   2   2   4  474.24   88.47
  -2   2  -5   59.60   12.45
  -2  -2  -5   62.14   12.13
  -2   2  -5   93.94   24.09
  -2  -2  -5   62.04   16.05
   2   2   5   88.86   18.22
   2  -2   5   50.38   28.60
  -2   2  -5   81.42   21.94
  -2  -2  -5   70.31   22.44
  -2   2  -5  102.77   28.96
   2   2   5   70.51   21.32
  -2   2  -6    4.71    2.73
  -2  -2  -6    1.32    2.47
  -2  -2  -6    0.86    4.15
  -2   2  -6    3.39    3.53
   2   2   6   16.01    6.26
  -2   2  -6   10.61    5.27
   2   2   6   34.07   11.63
  -2   2  -7  195.65   33.97
  -2  -2  -7  122.87   24.98
  -2   2  -7  196.81   44.74
  -2  -2  -7   63.39   34.96
   2   2   7  131.47   36.64
   2  -2   7  248.37   53.11
  -2   2  -7  254.37   51.43
  -2  -2  -7  237.69   50.35
   2   2   7  324.12   79.31
   2  -2   7  276.48   50.28
  -2   2  -8    4.38    2.14
  -2  -2  -8    3.69    2.60
  -2  -2  -8   -1.22    3.66
  -2   2  -8    5.67    3.26
   2   2   8   -2.04    4.58
   2  -2   8    9.88    5.04
  -2   2  -8    3.95    4.51
  -2  -2  -8    6.69    3.23
   2   2   8    7.48    8.27
   2  -2   8   16.21    6.92
  -2   2  -9    0.99    3.79
  -2  -2  -9   -0.07    4.18
   2   2   9   -6.23    5.17
   2  -2   9   -2.64    5.63
  -2   2  -9    2.70    3.49
  -2  -2  -9   -0.53    3.86
   2   2   9    5.63    7.94
   2  -2   9    8.27    5.73
   2   3 -10    2.31    3.82
   2  -3 -10   -3.03    5.86
  -2  -3  10    1.15    6.16
  -2   3  10    4.45    6.82
   2  -3 -10    6.89    5.96
  -2  -3  10    9.19    8.34
  -2   3  10   -0.33    7.91
  -2  -3  10    4.02    7.45
   2   3  -9  128.70   19.51
   2  -3  -9  142.67   23.13
  -2  -3   9  143.07   24.12
  -2   3   9  121.85   20.96
   2  -3  -9  105.90   19.67
  -2  -3   9  114.53   19.37
  -2   3   9  141.42   25.37
  -2  -3   9  114.40   23.39
   2   3  -8   17.53    3.39
   2  -3  -8   15.78    5.01
  -2  -3   8   19.08    4.02
  -2   3   8   26.16    5.83
   2  -3  -8   16.24    4.55
  -2  -3   8   22.14    6.10
  -2  -3   8   16.08    4.09
   2   3  -7  261.02   30.21
   2  -3  -7  316.15   38.91
  -2  -3   7  264.78   30.25
  -2   3   7  299.44   33.31
   2  -3  -7  242.64   31.70
  -2  -3   7  192.88   27.64
  -2   3   7  283.13   42.11
  -2  -3   7  235.59   34.56
   2   3  -6   10.12    2.87
   2  -3  -6    6.39    3.46
  -2  -3   6    7.91    3.23
  -2   3   6    4.71    3.79
   2  -3  -6    8.07    3.66
  -2  -3   6   11.33    3.89
  -2  -3   6    3.69    2.97
   2   3  -5   17.27    3.00
   2  -3  -5   15.49    4.18
  -2  -3   5   17.63    4.25
  -2   3   5   10.35    3.13
   2   3  -5   10.25    2.44
   2  -3  -5   13.87    3.16
  -2  -3   5   17.30    4.61
  -2   3   5   14.07    5.24
  -2  -3   5   16.57    3.95
   2   3  -4   12.49    2.97
   2  -3  -4   11.40    3.20
  -2  -3   4   15.09    3.76
  -2   3   4   12.45    3.26
   2   3  -4    7.74    2.37
   2  -3  -4    9.29    2.73
  -2  -3   4   14.73    4.22
  -2  -3   4   14.79    4.28
   2   3  -3    5.63    2.21
   2  -3  -3    5.57    2.83
  -2  -3   3    5.73    3.39
  -2   3   3    7.58    3.46
   2   3  -3    3.79    2.01
  -2  -3   3    3.56    3.03
  -2   3   3    5.17    2.34
  -2   3   3    6.16    3.26
   2   3  -2 2444.72  168.17
   2  -3  -2 2392.27  225.93
  -2  -3   2 2478.76  192.52
  -2   3   2 2265.15  176.28
  -2   3   2 2084.62  152.36
   2   3  -2 2228.68  191.66
  -2  -3   2 2687.30  193.77
  -2   3   2 2613.59  187.28
  -2  -3   2 1800.60  125.67
  -2   3   2 1957.37  138.45
   2   3  -1  793.94   57.86
   2  -3  -1  856.87   71.53
  -2  -3   1  779.61   59.01
  -2   3   1  680.17   49.75
  -2   3   1  863.20   72.85
   2   3  -1  881.62   73.67
  -2  -3   1  811.11   65.21
  -2   3   1  903.30   64.45
  -2  -3   1  684.98   51.04
  -2   3   1  914.27   70.87
   2   3   0 1275.26   94.66
   2  -3   0 1591.61  148.14
  -2  -3   0 1533.32  132.36
  -2   3   0 1724.03  118.25
  -2   3   0 1811.71  153.08
   2   3   0 1785.28  162.93
  -2   3   0 1696.78  113.44
  -2  -3   0 1469.07  130.84
  -2  -3   0 1480.30  123.23
  -2   3   0 1880.83  151.17
   2  -3   1  302.64   41.32
  -2  -3  -1  393.38   32.95
  -2  -3  -1  337.60   36.67
  -2   3  -1  418.35   34.50
  -2   3  -1  364.32   43.33
   2   3   1  329.99   47.74
  -2   3  -1  428.04   37.69
  -2  -3  -1  340.36   46.79
  -2   3  -1  515.46   43.33
  -2  -3  -2 1408.94  131.14
   2  -3   2 1138.85  179.37
  -2  -3  -2 1313.91  196.48
  -2   3  -2 1817.44  160.46
  -2   3  -2 1700.24  216.51
   2   3   2 1494.44  248.63
  -2   3  -2 1633.98  213.64
  -2  -3  -2 1588.64  184.75
  -2   3  -2 1621.95  240.79
   2   3   2 1616.94  312.46
  -2   3  -3   54.93    6.26
  -2  -3  -3   49.32    9.92
  -2  -3  -3   36.31   11.63
  -2   3  -3   64.61   13.61
   2   3   3   58.42   13.51
   2  -3   3   62.27   11.33
  -2   3  -3   57.79   17.89
  -2  -3  -3   65.50   15.91
   2   3   3   61.09   17.10
  -2   3  -4   16.87    3.56
  -2  -3  -4   16.77    3.82
  -2   3  -4   21.19    6.92
   2  -3   4   14.33    7.25
  -2   3  -4   25.27   11.53
  -2   3  -4   25.01    8.37
   2   3   4  136.94   88.80
  -2   3  -5  141.25   29.09
  -2  -3  -5  209.72   38.45
  -2   3  -5  164.68   44.38
  -2  -3  -5  179.44   59.04
   2   3   5  257.93   48.93
   2  -3   5  263.00   48.90
  -2   3  -5  202.57   41.05
  -2  -3  -5  229.06   37.83
  -2   3  -5  312.36   46.49
   2   3   5  390.12   80.03
  -2   3  -6   27.78    4.78
  -2  -3  -6   41.15    7.68
  -2  -3  -6   20.59   12.32
  -2   3  -6   41.61    9.36
   2   3   6   56.94   13.11
   2  -3   6   49.39   11.33
  -2   3  -6   64.02   11.24
  -2  -3  -6   49.19   10.68
  -2   3  -6   37.43    7.48
   2   3   6   72.19   16.47
  -2   3  -7   13.90    4.58
   2   3   7  115.55   38.25
   2  -3   7    2.50    7.58
  -2   3  -7   42.31   18.78
   2   3   7  185.57   65.60
   2  -3   7    6.85    7.94
  -2   3  -8    6.23    2.11
  -2  -3  -8    7.38    3.23
  -2  -3  -8    6.79    4.88
  -2   3  -8    6.52    4.05
   2   3   8    2.57    3.66
   2  -3   8    6.92    5.21
  -2   3  -8   10.41    3.69
  -2  -3  -8    8.40    3.79
   2   3   8   17.43    6.03
   2  -3   8    8.20    6.56
  -2  -3  -9   -4.65    6.06
  -2   3  -9    2.97    6.10
   2   3   9   -5.86    5.50
   2  -3   9   -1.98    9.32
  -2   3  -9   11.04    6.85
  -2  -3  -9   13.77    4.91
   2   3   9    3.66    5.93
   2   4 -10   26.72    5.40
   2  -4 -10   15.82    5.44
  -2  -4  10   21.48    6.19
  -2   4  10   31.80    9.62
   2  -4 -10   22.77    5.70
  -2  -4  10   26.46    6.59
  -2   4  10   28.60    6.85
  -2  -4  10   14.14    8.11
   2   4  -9   50.68    9.19
   2  -4  -9   56.34   11.40
  -2   4   9   53.05   12.09
  -2  -4   9   42.50    8.34
   2  -4  -9   39.77   10.44
  -2  -4   9   82.11   13.58
  -2   4   9   47.08   18.55
  -2  -4   9   45.01    9.85
   2   4  -8    8.11    2.37
   2  -4  -8   15.29    5.60
  -2  -4   8   10.05    5.60
  -2   4   8   11.07    4.09
   2  -4  -8   10.94    4.55
  -2  -4   8   21.55    5.60
  -2   4   8   11.53    5.93
  -2  -4   8    2.87    5.90
   2   4  -7  120.59   12.88
   2  -4  -7  138.65   25.37
  -2  -4   7  146.23   17.23
  -2   4   7  170.22   20.20
   2  -4  -7  176.67   24.68
  -2  -4   7  135.06   17.76
  -2   4   7  133.41   27.41
  -2  -4   7  129.16   22.34
   2   4  -6    9.46    2.57
   2  -4  -6    6.39    3.89
  -2  -4   6    1.58    3.43
  -2   4   6   10.41    4.42
   2   4  -6    4.91    2.08
   2  -4  -6    6.13    2.80
  -2  -4   6    6.33    3.76
  -2   4   6    3.82    4.65
  -2  -4   6    4.12    2.80
   2   4  -5  126.49   12.72
   2  -4  -5  112.03   15.62
  -2  -4   5  130.74   13.97
  -2   4   5  113.05   14.66
   2   4  -5   99.77   12.72
  -2   4   5   74.93    9.42
   2  -4  -5   96.54    7.97
  -2  -4   5  126.29   13.94
  -2   4   5  123.16   14.70
  -2  -4   5  107.78   14.83
   2   4  -4  274.70   20.40
   2  -4  -4  258.78   26.82
  -2  -4   4  265.04   23.86
  -2   4   4  267.74   27.08
   2   4  -4  243.33   21.48
  -2   4   4  225.87   17.92
   2  -4  -4  280.73   22.60
  -2  -4   4  256.97   23.33
  -2   4   4  290.18   29.13
  -2  -4   4  263.43   24.61
   2   4  -3   84.88    9.46
   2  -4  -3   74.30   11.24
  -2  -4   3   64.68    7.68
  -2   4   3   56.24    8.30
   2   4  -3   78.55    9.56
   2  -4  -3   83.53   10.71
  -2  -4   3   74.73   10.25
  -2   4   3   62.60    8.76
  -2  -4   3   94.20   11.27
   2   4  -2   95.88   10.68
   2  -4  -2   92.16   12.29
  -2  -4   2   95.49   11.24
  -2   4   2   83.92   11.37
  -2   4   2   96.47   11.04
   2   4  -2   94.14   11.63
  -2  -4   2   89.19   10.94
  -2   4   2   89.03   10.91
  -2   4   2   89.26   10.94
   2   4  -1  101.29   11.14
   2  -4  -1  104.68   13.81
  -2  -4   1  103.92   12.13
  -2   4   1  113.25   13.18
  -2   4   1   91.66   10.81
   2   4  -1   87.45   11.60
  -2  -4   1  102.87   13.05
  -2   4   1   76.57    8.90
  -2   4   1  115.16   14.37
   2   4  -1   93.97   11.17
   2  -4   0  461.85   43.33
  -2  -4   0  535.26   54.37
  -2  -4   0  440.07   39.77
  -2   4   0  469.95   34.43
  -2   4   0  442.05   48.70
   2   4   0  551.83   48.93
  -2   4   0  535.88   36.74
  -2  -4   0  414.93   39.34
  -2   4   0  482.47   47.15
   2   4   0  476.31   41.94
   2  -4   1    0.10    1.61
  -2  -4  -1    0.40    2.04
  -2  -4  -1    1.48    1.58
  -2   4  -1    0.79    1.71
  -2   4  -1   -1.25    2.73
   2   4   1    0.16    2.21
  -2   4  -1    1.42    1.78
  -2  -4  -1   -0.96    3.29
   2   4   1    1.09    2.87
  -2  -4  -2   46.56   10.35
   2  -4   2   29.46    9.09
  -2  -4  -2   52.06    8.37
  -2   4  -2   58.75    8.30
   2   4   2   57.96    9.79
  -2   4  -2   50.25   10.02
  -2  -4  -3  698.85  117.13
   2  -4   3  692.82  153.84
  -2  -4  -3  627.85  108.11
  -2   4  -3  756.45  111.20
   2   4   3  850.45  132.22
  -2   4  -3  962.71  153.87
  -2  -4  -3  864.85  147.41
  -2   4  -3 1028.47  124.68
   2   4   3 1221.82  197.93
  -2   4  -4   34.86    5.50
  -2  -4  -4   44.88    8.93
  -2  -4  -4   47.02   11.47
  -2   4  -4   41.15   12.59
   2   4   4   61.75   11.89
  -2   4  -4   52.98   14.66
  -2  -4  -4   52.42   12.62
   2   4   4   48.40   10.84
  -2   4  -5   43.53    5.80
  -2  -4  -5   42.73    7.97
  -2  -4  -5   25.50   16.34
  -2   4  -5   39.18   10.25
   2   4   5   75.91   23.53
   2  -4   5   43.46   10.81
  -2   4  -5   60.20   16.08
  -2  -4  -5   39.01   16.64
  -2   4  -5   53.44   13.58
   2   4   5  119.93   58.98
  -2   4  -6    6.59    2.37
  -2  -4  -6    3.69    3.69
  -2   4  -6    8.14    4.71
  -2  -4  -6    6.06    5.27
   2   4   6   22.77    7.35
   2  -4   6    5.67    4.68
  -2   4  -6   14.53    5.47
  -2  -4  -6    5.77    5.63
  -2   4  -6   14.63    4.38
   2   4   6   53.44   15.98
  -2   4  -7   14.04    2.83
  -2  -4  -7   15.29    4.02
  -2   4  -7   24.94    5.67
  -2  -4  -7    3.13    6.89
   2   4   7   29.16    7.22
   2  -4   7   19.44    6.59
  -2   4  -7   31.07    6.03
  -2  -4  -7   18.72    6.43
   2   4   7   37.69   11.99
  -2   4  -8   -1.15    1.85
  -2  -4  -8    0.86    2.97
  -2   4  -8    2.67    4.65
  -2  -4  -8   -0.72    4.84
   2   4   8    2.87    4.38
   2  -4   8    0.03    3.62
  -2   4  -8    1.75    3.46
  -2  -4  -8    1.61    3.13
   2   4   8   11.43    7.28
   2  -4   8    1.15    7.28
  -2  -4  -9   29.59    8.76
  -2   4  -9   29.00    7.41
   2   4   9   35.39   10.54
   2  -4   9   33.31    9.32
  -2   4  -9   24.32    8.20
  -2  -4  -9   25.60    7.74
   2   4   9   40.63   10.15
   2  -4   9   27.02    9.95
   2   5 -10   42.97    6.69
   2  -5 -10   41.98    8.63
  -2   5  10   40.59    9.09
   2  -5 -10   28.27    7.81
  -2  -5  10   54.83   10.61
  -2   5  10   42.70   11.53
  -2  -5  10   22.44    7.97
   2   5  -9    2.34    2.47
   2  -5  -9    4.98    6.19
  -2  -5   9    5.70    4.78
  -2   5   9    5.86    5.07
   2  -5  -9    8.63    5.44
  -2  -5   9   13.51    6.23
  -2  -5   9   -0.40    5.80
   2   5  -8   40.10    3.79
   2  -5  -8   50.81    6.69
  -2  -5   8   38.25    6.72
  -2   5   8   38.65    6.33
   2  -5  -8   33.38    6.19
  -2  -5   8   55.49    6.10
  -2   5   8   39.97    7.45
  -2  -5   8   29.36    5.07
   2   5  -7  193.81   24.74
   2  -5  -7  345.87   43.86
  -2  -5   7  217.83   27.68
  -2   5   7  306.16   37.46
   2  -5  -7  280.27   38.62
  -2  -5   7  326.59   36.24
  -2   5   7  228.60   35.06
  -2  -5   7  250.58   41.12
   2   5  -6    2.04    2.57
   2  -5  -6   -1.78    3.86
  -2  -5   6    2.01    3.33
  -2   5   6    4.35    3.72
   2   5  -6    0.49    2.21
   2  -5  -6    0.79    2.87
  -2  -5   6   -3.26    2.64
  -2   5   6   -4.65    4.61
  -2  -5   6   -1.02    2.97
   2   5  -5  101.29   10.28
   2  -5  -5   86.99    9.36
  -2  -5   5   84.38    9.65
  -2   5   5   84.55   11.30
   2   5  -5   64.84    8.50
  -2   5   5   57.40    7.64
   2  -5  -5   83.79   11.20
  -2  -5   5   90.31    6.56
  -2   5   5   95.85   11.63
  -2  -5   5   75.16   11.04
   2   5  -4   45.77    5.01
   2  -5  -4   30.18    5.86
  -2  -5   4   37.00    5.04
  -2   5   4   37.96    5.83
   2   5  -4   36.41    5.07
  -2   5   4   30.71    3.95
   2  -5  -4   38.91    5.57
  -2  -5   4   34.20    5.73
  -2   5   4   40.63    7.28
  -2  -5   4   36.34    4.68
   2   5  -3 1968.31  140.07
   2  -5  -3 1625.81  169.95
  -2  -5   3 1865.84  157.36
  -2   5   3 1734.34  159.77
   2   5  -3 1542.31  172.42
   2  -5  -3 2032.60  165.67
  -2  -5   3 2075.27  162.90
  -2   5   3 1676.06  145.96
  -2  -5   3 1678.63  126.13
   2   5  -2  667.32   46.62
   2  -5  -2  581.55   57.92
  -2  -5   2  529.03   42.04
  -2   5   2  536.21   51.73
  -2   5   2  530.28   41.52
   2   5  -2  629.99   60.79
  -2  -5   2  542.18   61.05
  -2   5   2  507.65   44.38
  -2   5   2  648.90   54.14
   2   5  -1  789.99   57.23
   2  -5  -1  795.66   70.35
  -2  -5   1  667.91   55.06
  -2   5   1  663.20   82.70
  -2   5   1  643.53   65.31
   2   5  -1  688.14   87.45
  -2  -5   1  696.05   81.45
  -2   5   1  631.63   45.04
  -2   5   1  739.51   64.55
   2   5  -1  574.17   51.93
   2  -5   0  539.11   48.53
  -2  -5   0  548.01   63.59
  -2  -5   0  466.26   51.80
  -2   5   0  580.96   42.47
  -2   5   0  504.48   45.90
   2   5   0  463.26   46.66
  -2   5   0  690.38   49.72
  -2  -5   0  474.01   53.48
  -2   5   0  538.62   46.03
   2   5   0  438.03   53.41
   2  -5   1  255.92   37.76
  -2  -5  -1  299.57   43.49
  -2  -5  -1  176.38   31.76
  -2   5  -1  335.65   32.29
  -2   5  -1  274.27   37.69
   2   5   1  242.57   36.57
  -2   5  -1  284.12   37.96
  -2  -5  -1  229.46   45.27
  -2   5  -1  332.36   40.79
   2   5   1  304.94   42.93
  -2  -5  -2  791.24  124.94
   2  -5   2  995.39  121.88
  -2  -5  -2  669.49  111.86
  -2   5  -2 1051.87   99.54
  -2   5  -2 1093.84  156.18
   2   5   2  819.44  111.30
  -2   5  -2  925.38  132.95
  -2  -5  -2  788.41  117.69
  -2   5  -2 1122.11  118.65
   2   5   2 1229.17  169.46
  -2  -5  -3  779.58  136.87
   2  -5   3  731.40  121.09
  -2  -5  -3  640.73  136.67
  -2   5  -3  709.06  103.69
  -2   5  -3  931.44  139.44
   2   5   3  793.84  144.38
  -2   5  -3  765.64  115.98
  -2  -5  -3  783.40  118.68
  -2   5  -3 1133.52  141.94
   2   5   3  894.17  196.84
  -2   5  -4  191.53   25.87
  -2  -5  -4  234.07   40.46
  -2  -5  -4  198.22   52.65
  -2   5  -4  251.53   38.58
  -2   5  -4  324.38   58.65
   2   5   4  288.04   47.48
  -2   5  -4  256.61   53.90
  -2  -5  -4  214.60   39.87
  -2   5  -4  304.52   61.22
   2   5   4  305.60   53.64
  -2   5  -5   48.76    7.94
  -2  -5  -5   35.42    7.38
  -2  -5  -5   35.98    9.95
  -2   5  -5   45.07    9.88
   2   5   5   62.31   14.99
   2  -5   5   54.40   15.49
  -2   5  -5   52.69   11.96
  -2  -5  -5   41.12    6.03
  -2   5  -5   61.94   10.91
   2   5   5   76.77   19.24
  -2   5  -6    8.70    2.34
  -2  -5  -6    8.43    3.62
  -2  -5  -6    4.42    4.05
  -2   5  -6   10.64    4.15
   2   5   6    9.03    3.76
  -2   5  -6   11.14    4.38
  -2  -5  -6    9.09    5.17
  -2   5  -6    7.15    3.00
   2   5   6   13.51    7.41
  -2   5  -7   14.89    3.89
  -2  -5  -7   22.67    6.03
  -2   5  -7   17.36    5.90
  -2  -5  -7   20.86    6.89
   2   5   7   29.46    8.73
   2  -5   7   23.23   10.74
  -2   5  -7   33.77    6.72
  -2  -5  -7   21.85    7.78
  -2   5  -7   34.99    8.37
   2   5   7   45.57   11.86
  -2   5  -8    0.49    1.85
  -2  -5  -8    1.29    3.56
  -2  -5  -8   -2.08    4.71
  -2   5  -8    0.89    3.82
   2   5   8   -3.99    4.81
   2  -5   8    4.32    5.21
  -2   5  -8   -0.99    3.43
  -2  -5  -8   -2.37    4.09
   2   5   8   -1.25    6.82
  -2   5  -9    9.65    6.85
  -2  -5  -9   -1.91    6.16
   2   5   9   25.17   10.31
  -2   5  -9   14.70    5.21
  -2  -5  -9   11.01    8.67
   2   5   9   14.79   10.05
   2  -5   9   28.47   13.97
   2   6 -10    1.05    4.25
   2  -6 -10    3.06    4.65
  -2  -6  10   -5.14    7.64
  -2   6  10   -1.12    6.16
   2  -6 -10   -1.05    4.28
  -2  -6  10   -1.15    8.30
  -2   6  10    0.23    8.14
  -2  -6  10    1.05    4.88
  -2  -6   9   -2.83    5.30
  -2   6   9   -0.99    6.39
   2  -6  -9   -1.61    5.30
  -2  -6   9   -2.87    4.98
  -2   6   9   -4.55    7.71
   2   6  -8    3.86    3.23
   2  -6  -8   -5.57    5.77
  -2   6   8   -0.86    4.02
   2  -6  -8   -0.07    4.48
  -2  -6   8    6.36    5.01
  -2   6   8    1.15    4.74
  -2  -6   8   -3.20    4.05
   2   6  -7   14.73    3.29
   2  -6  -7   22.37    6.43
  -2   6   7   20.53    4.48
   2   6  -7   12.03    4.25
   2  -6  -7   22.50    5.93
  -2  -6   7   29.13    6.49
  -2  -6   7   18.09    6.59
   2   6  -6   57.92    5.77
   2  -6  -6   55.72    6.85
  -2  -6   6   64.28    8.27
  -2   6   6   45.70    6.82
   2   6  -6   43.23    6.89
  -2   6   6   38.78    4.98
   2  -6  -6   50.02    7.15
  -2  -6   6   55.72    8.27
  -2   6   6   65.93   10.84
  -2  -6   6   46.72    7.45
   2   6  -5   13.05    2.64
   2  -6  -5    9.72    4.18
  -2  -6   5   11.66    3.82
  -2   6   5   10.74    3.46
   2   6  -5    8.53    2.90
  -2   6   5   10.28    2.47
   2  -6  -5    8.14    2.93
  -2  -6   5    4.02    2.41
  -2   6   5   13.44    4.98
  -2  -6   5    8.27    3.00
   2   6  -4 1248.74   95.16
   2  -6  -4  976.12  135.65
  -2  -6   4  955.03   96.05
  -2   6   4  973.18   87.78
   2   6  -4  747.45   82.34
  -2   6   4  869.26   75.55
   2  -6  -4 1093.32   91.93
  -2  -6   4  960.60  152.62
  -2   6   4 1072.23  157.36
  -2  -6   4  995.26   86.85
   2   6  -3 1217.96   89.82
   2  -6  -3 1161.72  137.33
  -2  -6   3  890.05   96.01
  -2   6   3 1024.52  102.47
   2   6  -3 1161.95  112.36
   2  -6  -3 1029.53  106.95
  -2  -6   3 1007.02  102.70
  -2   6   3  911.80  148.63
  -2  -6   3 1023.73   85.07
   2   6  -2  653.64   46.75
   2  -6  -2  471.80   58.55
  -2  -6   2  523.82   48.73
  -2   6   2  497.56   51.01
  -2   6   2  562.31   49.09
   2   6  -2  653.58   62.08
  -2  -6   2  566.13   58.75
  -2   6   2  425.77   44.02
  -2   6   2  473.45   51.40
   2  -6  -1   -2.08    2.70
  -2  -6   1    0.66    1.68
  -2   6   1    2.31    2.27
  -2   6   1   -1.05    2.21
   2   6  -1   -3.06    2.37
  -2  -6   1   -2.47    2.54
  -2   6   1   -0.36    1.65
  -2   6   1   -1.75    2.50
   2  -6   0   -0.53    2.21
  -2  -6   0    0.99    2.67
  -2  -6   0    0.89    1.78
  -2   6   0    1.78    1.58
  -2   6   0    3.53    2.14
   2   6   0    1.32    3.33
  -2   6   0    2.70    1.85
  -2  -6   0    1.05    2.90
  -2   6   0    1.05    2.37
   2  -6   1   13.94    3.13
  -2  -6  -1   14.30    3.29
  -2   6  -1   13.54    2.34
  -2   6  -1   17.76    3.72
   2   6   1   11.89    3.69
  -2   6  -1   13.48    2.57
  -2  -6  -1   14.10    3.36
  -2   6  -1   15.82    4.02
  -2  -6  -2   21.35    5.93
   2  -6   2   28.50    5.40
  -2  -6  -2   12.92    3.82
  -2   6  -2   22.08    4.15
  -2   6  -2   22.14    4.32
  -2  -6  -2   23.56    5.83
  -2  -6  -3  338.45   59.24
  -2  -6  -3  296.90   42.70
  -2   6  -3  309.52   41.91
  -2   6  -3  374.04   58.09
   2   6   3  349.19   92.69
  -2   6  -3  318.19   51.40
  -2  -6  -3  286.49   57.53
  -2   6  -3  430.12   50.68
   2   6   3  287.71  152.88
  -2  -6  -4  333.41   61.85
   2  -6   4  287.45   57.23
  -2  -6  -4  124.55   64.55
  -2   6  -4  298.78   47.71
  -2   6  -4  430.64   74.60
   2   6   4  312.26   60.73
  -2   6  -4  323.20   55.06
  -2  -6  -4  275.32   62.64
  -2   6  -4  435.75   65.63
   2   6   4  368.21   79.11
  -2   6  -5    8.93    3.29
  -2  -6  -5   10.12    5.86
   2   6   5   11.73    9.56
   2   6   5    6.92   14.89
  -2   6  -6    8.30    2.31
  -2  -6  -6    1.55    3.86
  -2   6  -6    4.25    3.56
  -2  -6  -6    3.26    3.49
   2   6   6   17.23    5.77
  -2   6  -6   13.18    4.45
  -2  -6  -6    7.35    4.84
  -2   6  -6   16.15    5.57
   2   6   6   16.97    7.35
  -2   6  -7   31.60    4.91
  -2  -6  -7   27.64    7.68
  -2   6  -7   24.51    6.03
  -2  -6  -7   16.74    8.73
   2   6   7   57.40   11.27
   2  -6   7   50.87    9.59
  -2   6  -7   45.77    8.57
  -2  -6  -7   31.04    6.92
  -2   6  -7   61.52    8.17
   2   6   7   61.32   13.08
  -2   6  -8    0.69    2.14
  -2  -6  -8   -3.03    3.79
  -2   6  -8    0.89    3.56
  -2  -6  -8   -0.59    3.69
   2   6   8    8.34    5.17
   2  -6   8    1.78    4.55
  -2   6  -8    5.21    3.99
  -2  -6  -8    0.76    4.91
   2   6   8   -2.08    6.79
   2  -6   8   -4.65    6.39
  -2   6  -9   29.36    8.37
  -2  -6  -9   36.57   12.78
   2   6   9   52.82   13.84
   2  -6   9   59.28   13.84
  -2   6  -9   39.80    9.56
  -2  -6  -9   46.10    9.09
   2   6   9   85.60   18.19
   2  -6   9   33.58   10.81
   2   7 -10    1.02    3.99
   2  -7 -10    9.75    6.46
  -2  -7  10    2.80    6.85
  -2   7  10   -1.94    6.00
   2  -7 -10    9.59    6.19
  -2  -7  10   11.63    6.59
   2   7  -9   82.41   15.88
   2  -7  -9   94.76   20.99
  -2  -7   9   61.15   14.33
  -2   7   9   74.33   15.82
   2  -7  -9   76.18   16.64
  -2  -7   9   55.03   13.61
  -2   7   9   87.05   20.96
  -2  -7   9   67.35   15.75
   2   7  -8   23.95    4.25
   2  -7  -8   31.10    7.58
  -2  -7   8   16.64    5.54
  -2   7   8   22.24    6.82
   2  -7  -8   22.47    4.91
  -2  -7   8   34.70    8.53
  -2   7   8   26.19    7.12
  -2  -7   8   17.10    4.65
   2   7  -7    2.24    2.93
   2  -7  -7    2.73    4.94
  -2  -7   7    5.96    4.61
  -2   7   7    3.99    4.91
   2   7  -7    2.93    2.90
   2  -7  -7    1.35    4.02
  -2  -7   7    4.42    5.21
  -2   7   7    2.73    5.67
  -2  -7   7    3.43    3.39
   2   7  -6    4.55    3.16
  -2  -7   6    3.06    3.92
   2   7  -6    3.00    3.10
  -2   7   6    2.04    2.83
  -2  -7   6    2.47    3.39
  -2   7   6    6.03    6.03
  -2  -7   6    5.24    3.76
   2   7  -5  218.45   27.38
   2  -7  -5  196.44   31.33
  -2  -7   5  178.25   24.28
  -2   7   5  182.11   24.58
   2   7  -5  154.56   23.13
  -2   7   5  153.15   21.65
   2  -7  -5  174.10   26.43
  -2  -7   5  172.55   23.26
  -2   7   5  131.63   19.60
  -2  -7   5  172.03   24.78
   2   7  -4   11.01    2.64
   2  -7  -4    9.92    3.72
  -2   7   4    6.49    3.10
   2   7  -4    5.77    3.00
  -2   7   4    5.80    2.31
   2  -7  -4    8.67    2.60
  -2  -7   4    2.83    6.06
  -2   7   4    7.58    4.48
  -2  -7   4    2.21    3.06
   2  -7  -3    6.59    3.13
  -2   7   3    2.47    3.23
   2   7  -3    3.36    2.64
  -2   7   3    2.04    3.10
   2   7  -2  389.03   30.61
   2  -7  -2  361.25   41.71
  -2  -7   2  246.06   24.81
  -2   7   2  297.10   37.69
  -2   7   2  294.60   33.51
   2   7  -2  297.07   37.20
  -2  -7   2  340.33   42.31
  -2   7   2  231.17   25.57
  -2   7   2  327.91   47.41
   2  -7  -1  770.94   92.42
  -2  -7   1  701.12  113.08
  -2  -7   1  823.69   78.85
  -2   7   1  754.50   76.84
  -2   7   1  929.66   86.33
   2   7  -1  768.67   96.18
  -2  -7   1  657.73  106.52
  -2   7   1  923.56   68.11
  -2   7   1  851.14   79.11
   2   7  -1  620.56   46.85
   2  -7   0   11.10    2.80
  -2  -7   0   12.92    3.03
  -2  -7   0    5.73    2.27
  -2   7   0   13.71    2.24
  -2   7   0   17.69    3.89
   2   7   0   14.70    3.56
  -2  -7   0   12.55    3.53
  -2   7   0   14.73    3.59
   2   7   0   12.85    3.00
   2  -7   1   53.77    7.94
  -2  -7  -1   59.64    7.71
  -2  -7  -1   35.09    6.13
  -2   7  -1   57.66    6.03
  -2   7  -1   50.87    8.01
   2   7   1   49.75    8.73
  -2   7  -1   35.91    4.25
  -2  -7  -1   42.54    9.26
  -2   7  -1   53.51    8.17
   2   7   1   59.37    8.80
  -2  -7  -2  688.47  107.91
   2  -7   2  650.98  101.94
  -2  -7  -2  364.98  100.82
  -2   7  -2  711.54   66.75
  -2   7  -2  799.81  102.67
   2   7   2  684.68  106.92
  -2   7  -2  512.29   70.54
  -2  -7  -2  627.22   99.67
  -2   7  -2  781.49   93.08
   2   7   2  700.07  119.84
  -2  -7  -3  137.73   27.45
  -2  -7  -3  117.56   24.28
  -2   7  -3  122.87   19.08
  -2   7  -3  186.23   29.32
   2   7   3  139.47   37.13
  -2   7  -3  146.00   21.91
  -2  -7  -3  137.92   24.68
  -2   7  -3  191.83   28.07
   2   7   3  128.70   61.81
  -2  -7  -5  251.57   47.74
   2  -7   5  127.35   66.89
  -2   7  -5  243.30   40.40
  -2  -7  -5  260.46   62.11
  -2   7  -5  212.09   40.63
   2   7   5  347.61   48.34
  -2   7  -5  288.07   50.21
  -2  -7  -5  275.82   56.94
  -2   7  -5  382.74   44.61
   2   7   5  446.33   67.78
  -2   7  -6   22.04    4.81
  -2  -7  -6   20.96    8.53
  -2  -7  -6    6.72    5.07
  -2   7  -6   19.67    6.26
   2   7   6   28.83    8.63
  -2   7  -6   18.55    7.31
  -2  -7  -6   22.34   10.18
  -2   7  -6   35.32   10.58
   2   7   6   48.04   12.42
  -2   7  -7   -2.04    5.90
   2   7   7    0.99    9.32
  -2   7  -7   -8.70   16.01
   2   7   7    2.14   10.81
  -2   7  -8   14.99    7.81
  -2   7  -8    3.95    9.92
  -2   7  -9   -0.13    6.19
  -2  -7  -9   -1.12    8.01
   2   7   9    5.96   12.09
   2  -7   9   -6.82    7.05
  -2   7  -9    4.98    6.39
  -2  -7  -9   -6.62    8.86
   2   7   9    8.93   17.99
   2  -7   9   -5.14    7.84
   2   8  -9   -2.08    3.82
   2  -8  -9    2.11    6.95
  -2  -8   9   -1.25    4.94
  -2   8   9   -2.31    6.33
   2  -8  -9   -4.22    5.50
  -2   8   9   -1.88    8.34
   2   8  -8   20.30    3.26
   2  -8  -8   25.93    6.82
  -2  -8   8   28.73    6.19
  -2   8   8   27.51    6.43
  -2  -8   8   33.21    6.36
  -2   8   8   30.25    7.84
  -2  -8   8   19.60    5.30
   2   8  -7   11.07    2.97
  -2  -8   7   10.84    4.09
  -2   8   7   12.45    5.80
   2   8  -7    9.52    3.59
  -2  -8   7   11.01    4.51
  -2   8   7    7.35    6.92
  -2  -8   7    8.83    4.91
   2   8  -6  783.93   88.14
   2  -8  -6  755.49   97.20
  -2  -8   6  836.61  101.19
  -2   8   6  848.87  120.43
   2   8  -6  951.67  119.14
  -2   8   6  550.65   70.58
  -2  -8   6  768.90  130.02
  -2   8   6  992.13  157.04
  -2  -8   6  649.16   85.11
   2   8  -5   23.39    3.06
   2  -8  -5   23.03    5.17
  -2  -8   5   17.83    3.26
  -2   8   5   22.04    4.32
   2   8  -5   29.06    4.02
  -2   8   5   21.38    3.20
  -2  -8   5   13.05    3.36
  -2   8   5   16.67    3.82
  -2  -8   5   17.03    3.82
   2   8  -4   10.64    2.14
   2  -8  -4   15.58    4.15
  -2  -8   4   12.45    3.13
  -2   8   4    6.56    3.26
   2   8  -4    6.26    2.37
  -2   8   4    7.55    2.83
   2  -8  -4   11.66    2.87
  -2  -8   4   10.44    3.29
  -2   8   4    9.82    3.79
  -2  -8   4    6.59    2.70
   2   8  -3  367.98   29.49
   2  -8  -3  336.28   42.01
  -2  -8   3  222.27   29.23
  -2   8   3  243.36   29.92
   2   8  -3  269.03   36.61
   2  -8  -3  344.58   33.21
  -2  -8   3  281.29   30.84
  -2   8   3  331.70   31.96
   2   8  -2 1184.98  100.59
   2  -8  -2 1155.06  122.77
  -2  -8   2 1028.74  119.34
  -2   8   2 1045.74  117.99
  -2   8   2 1449.76  134.70
   2   8  -2 1169.00  156.94
  -2  -8   2 1014.54  137.53
  -2   8   2  896.81  102.21
   2   8  -2 1310.42   92.78
  -2   8   2 1119.02  180.20
   2  -8  -1   14.76    3.72
  -2  -8   1   15.42    3.46
  -2  -8   1   12.52    2.64
  -2   8   1   16.15    2.93
  -2   8   1   22.21    4.18
   2   8  -1   17.20    4.18
  -2  -8   1   10.58    3.16
  -2   8   1   16.54    2.93
  -2   8   1   20.96    3.59
   2   8  -1   13.61    2.87
   2  -8   0   39.74    6.43
  -2  -8   0   52.03    8.70
  -2   8   0   50.74    5.11
  -2   8   0   48.47    7.68
   2   8   0   53.05    8.34
  -2  -8   0   38.72    7.12
  -2   8   0   54.70    7.68
   2   8   0   44.02    6.39
   2  -8   1   12.69    3.33
  -2  -8  -1   12.06    3.33
  -2   8  -1   12.59    2.14
  -2   8  -1   18.29    3.92
   2   8   1   21.68    4.42
  -2  -8  -1    8.47    2.93
  -2   8  -1   16.28    3.53
   2   8   1   10.61    3.36
  -2  -8  -2  444.42   67.15
   2  -8   2  433.28   77.46
  -2  -8  -2  317.93   58.62
  -2   8  -2  507.19   49.79
  -2   8  -2  621.06   81.91
   2   8   2  480.33   70.94
  -2   8  -2  372.95   40.46
  -2  -8  -2  438.55   79.37
  -2   8  -2  658.42   64.32
   2   8   2  469.82   86.92
  -2  -8  -3  183.63   40.92
  -2  -8  -3  179.77   33.38
  -2   8  -3  174.93   25.07
  -2   8  -3  277.96   43.56
   2   8   3  232.09   42.57
  -2   8  -3  139.57   22.64
  -2  -8  -3  201.15   33.54
  -2   8  -3  150.18   22.34
   2   8   3  237.04   42.04
  -2  -8  -4  117.69   23.36
   2  -8   4  118.62   26.79
  -2  -8  -4   50.51   21.05
  -2   8  -4  109.33   19.47
  -2   8  -4  176.51   32.09
   2   8   4  147.61   27.94
  -2   8  -4  106.52   19.54
  -2  -8  -4  132.13   26.06
  -2   8  -4  188.93   29.32
   2   8   4  170.71   31.47
  -2  -8  -6   77.10   16.54
   2  -8   6   20.03   19.47
  -2   8  -6   67.94   15.29
  -2  -8  -6   66.43   17.46
  -2   8  -6  119.54   24.45
   2   8   6   51.80   10.94
  -2   8  -6   74.07   17.92
  -2  -8  -6   69.00   15.12
  -2   8  -6  121.35   19.84
   2   8   6  120.79   26.72
  -2  -8  -7   80.76   19.11
  -2   8  -7   45.40   13.48
  -2  -8  -7   16.41   14.46
   2   8   7  113.48   27.45
   2  -8   7  109.56   28.24
  -2   8  -7   94.76   23.33
  -2  -8  -7   65.37   17.30
  -2   8  -7   86.43   19.28
   2   8   7  167.45   39.90
  -2   8  -8  112.88   26.99
  -2  -8  -8  124.22   31.27
  -2  -8  -8   93.67   38.52
  -2   8  -8   67.81   22.41
   2   8   8  212.75   48.01
   2  -8   8  194.60   45.04
  -2   8  -8  112.16   28.96
  -2  -8  -8  143.56   31.53
  -2   8  -8  189.23   38.88
   2   8   8  171.01   46.23
  -2   8  -9    8.24    5.47
  -2  -8  -9    0.30    5.11
   2   8   9   21.91    8.60
   2  -8   9    9.39    6.43
  -2   8  -9   16.08    6.75
  -2  -8  -9   11.40    5.90
   2   8   9   18.52    9.72
   2  -8   9    8.57    5.27
   2   9  -9    0.69    3.59
   2  -9  -9    4.81    4.28
  -2  -9   9   -0.46    6.23
  -2   9   9    5.80    6.39
   2  -9  -9    4.81    5.01
  -2  -9   9    8.40    6.10
  -2   9   9   -0.96    5.27
   2   9  -8    4.28    3.36
   2  -9  -8   10.31    6.59
  -2  -9   8    2.04    4.68
  -2   9   8    1.98    4.61
   2  -9  -8    7.94    4.98
  -2  -9   8    5.17    4.55
  -2   9   8    4.84    6.69
   2   9  -7  225.40   35.22
   2  -9  -7  195.32   42.34
  -2  -9   7  189.72   30.68
  -2   9   7  247.65   42.50
   2   9  -7  187.38   33.58
  -2   9   7  145.67   25.54
   2  -9  -7  192.55   35.91
  -2   9   7  279.54   49.29
  -2  -9   7  164.22   29.75
   2   9  -6   29.06    8.86
  -2  -9   6   27.74    5.63
  -2   9   6   26.46    6.16
   2   9  -6   22.50    5.70
  -2   9   6   23.62    5.04
   2  -9  -6   27.41    6.00
  -2   9   6   31.37   12.59
  -2  -9   6   22.54    6.03
   2   9  -5  113.41   11.01
   2  -9  -5  100.26   12.29
  -2  -9   5   92.22   12.88
  -2   9   5  115.65   13.34
   2   9  -5   88.80   14.14
  -2   9   5   86.39   10.35
   2  -9  -5   93.21   13.74
  -2  -9   5   99.70   12.69
  -2   9   5   71.20   14.86
  -2  -9   5   87.91   12.16
   2   9  -4   96.05   12.52
   2  -9  -4   93.08   13.51
  -2  -9   4   68.60   10.25
  -2   9   4   87.22   11.83
   2   9  -4   81.02   15.58
  -2   9   4   77.56   11.50
   2  -9  -4  105.34   14.53
  -2  -9   4   92.19   17.46
  -2   9   4  107.05   17.79
   2   9  -3   45.21    6.06
   2  -9  -3   34.83    6.66
  -2  -9   3   39.67    5.83
  -2   9   3   42.90    6.62
   2   9  -3   34.93    6.29
   2  -9  -3   30.87    5.60
  -2  -9   3   38.22    7.25
  -2   9   3   42.08    8.60
   2  -9  -2   65.07    8.93
  -2  -9   2   62.93    8.04
  -2   9   2   44.84    7.15
  -2   9   2   83.06    9.52
   2   9  -2   66.29   10.15
  -2  -9   2   52.19    9.85
  -2   9   2   37.66    5.07
   2   9  -2   56.38    6.92
  -2   9   2   67.58   12.42
   2  -9  -1   23.95    4.15
  -2  -9   1   24.38    5.27
  -2  -9   1   16.71    3.03
  -2   9   1   17.96    3.06
  -2   9   1   28.37    4.55
   2   9  -1   29.46    5.86
  -2  -9   1   16.71    4.61
  -2   9   1   26.75    4.45
   2   9  -1   25.24    3.99
   2  -9   0    0.20    2.93
  -2  -9   0    0.69    2.64
  -2  -9   0    0.46    1.58
  -2   9   0    0.82    1.29
  -2   9   0    1.25    3.16
   2   9   0    0.40    2.93
  -2  -9   0   -0.03    2.83
  -2   9   0    2.87    2.70
   2   9   0   -0.40    3.03
   2  -9   1   70.18   12.78
  -2  -9  -1   98.19   17.23
  -2  -9  -1   60.13   11.60
  -2   9  -1   73.51    7.97
  -2   9  -1  108.01   15.55
   2   9   1   60.89   10.54
  -2  -9  -1   80.69   13.28
  -2   9  -1  103.43   13.84
   2   9   1  114.96   15.29
  -2  -9  -2  129.16   21.52
   2  -9   2  130.51   25.24
  -2  -9  -2   95.85   17.10
  -2   9  -2  113.94   15.82
  -2   9  -2  144.32   22.04
   2   9   2  146.76   24.02
  -2   9  -2   74.17   10.21
  -2  -9  -2  112.13   20.56
  -2   9  -2  151.90   18.09
   2   9   2  133.67   30.25
  -2  -9  -3  497.33  103.10
  -2  -9  -3  487.65   90.28
  -2   9  -3  445.24   79.93
  -2   9  -3  679.77  122.18
   2   9   3  674.76  105.21
  -2   9  -3  443.20   69.82
  -2  -9  -3  530.78  101.42
  -2   9  -3  819.05  122.70
   2   9   3  719.31  122.18
  -2  -9  -4   94.47   18.35
   2  -9   4   78.09   22.34
  -2   9  -4   79.97   11.96
  -2   9  -4  129.39   22.41
   2   9   4  114.70   19.93
  -2   9  -4   73.02   10.71
  -2  -9  -4   87.41   19.80
  -2   9  -4  146.52   18.22
   2   9   4  107.61   29.75
  -2  -9  -5   78.35   15.82
   2  -9   5   67.32   16.47
  -2   9  -5   35.29    9.32
  -2   9  -5  116.71   19.90
   2   9   5   90.15   18.45
  -2   9  -5   72.16   13.44
  -2  -9  -5   61.05   15.95
  -2   9  -5   70.51   12.39
   2   9   5  121.98   20.00
  -2  -9  -6   12.49    7.71
   2  -9   6   17.36    7.02
  -2  -9  -6   18.78    7.61
  -2   9  -6   15.52    5.67
  -2   9  -6   14.60    7.55
   2   9   6   27.08   12.45
  -2   9  -6   21.32    5.83
  -2  -9  -6   18.72    4.74
  -2   9  -6   36.90    5.63
   2   9   6   14.23   21.98
  -2   9  -7   -1.65    4.51
  -2   9  -7   -3.49    5.24
   2  -9   8   -5.27    7.08
   2  10  -9    0.66    3.92
   2 -10  -9    1.32    5.01
  -2 -10   9    2.37    4.88
  -2  10   9   -1.05    6.10
   2 -10  -9   -0.36    3.69
  -2 -10   9   -3.49    5.96
  -2  10   9   -0.96    8.11
   2  10  -8   37.33    9.03
   2 -10  -8   46.92   13.38
  -2 -10   8   47.81   11.86
  -2  10   8   47.94   12.09
   2  10  -8   47.51   11.33
   2 -10  -8   42.31   10.91
  -2 -10   8   51.47   13.34
  -2  10   8   50.28   13.67
   2  10  -7   15.55    3.53
  -2 -10   7   11.30    3.79
  -2  10   7   11.89    5.77
   2  10  -7   16.94    5.11
  -2  10   7   16.71    3.72
   2 -10  -7   10.31    6.66
  -2 -10   7   21.35    6.29
  -2  10   7   23.59    7.94
   2  10  -6   33.94    5.01
   2 -10  -6   31.66    5.93
  -2 -10   6   22.93    5.44
  -2  10   6   34.14    5.83
   2  10  -6   28.60    6.33
  -2  10   6   22.01    4.65
   2 -10  -6   34.89    5.63
  -2 -10   6   30.58    7.41
  -2  10   6   33.41    9.16
   2  10  -5    4.71    2.77
   2 -10  -5    2.11    4.68
  -2 -10   5    3.86    3.00
  -2  10   5    1.58    4.22
   2  10  -5   -0.13    3.66
  -2  10   5   -0.03    2.90
   2 -10  -5    3.76    2.97
  -2 -10   5    4.02    3.69
  -2  10   5    9.00    5.04
   2  10  -4   67.41    9.46
   2 -10  -4   55.03   11.04
  -2 -10   4   60.07    9.36
  -2  10   4   46.59    8.63
   2  10  -4   50.48    9.56
  -2  10   4   57.07    9.13
   2 -10  -4   47.38    9.59
  -2 -10   4   45.70    8.34
  -2  10   4   74.30   11.57
   2  10  -3  128.20   14.89
   2 -10  -3  110.05   21.02
  -2 -10   3  100.07   12.65
  -2  10   3  122.01   15.78
   2  10  -3  114.37   17.33
   2 -10  -3  129.16   17.20
  -2  10   3  145.21   19.01
   2 -10  -2  219.41   40.13
  -2 -10   2  290.78   47.02
  -2 -10   2  188.67   26.56
  -2  10   2  249.13   30.05
  -2  10   2  302.11   44.18
   2  10  -2  272.85   41.35
  -2  10   2  188.04   21.32
   2  10  -2  186.52   27.55
  -2  10   2  277.86   36.67
   2 -10  -1  190.61   27.71
  -2 -10   1  230.38   36.15
  -2  10   1  176.11   21.02
  -2  10   1  234.89   33.02
   2  10  -1  215.32   34.04
  -2 -10   1  136.67   36.77
  -2  10   1  235.68   35.42
   2  10  -1  174.33   24.02
   2 -10   0   10.31    3.46
  -2 -10   0   14.40    4.22
  -2 -10   0    4.25    2.31
  -2  10   0   16.71    2.50
  -2  10   0    8.34    2.50
   2  10   0   16.08    4.22
  -2 -10   0   14.04    3.69
  -2  10   0   15.35    3.79
   2  10   0   19.90    4.32
   2 -10   1    0.33    3.16
  -2 -10  -1    1.98    3.33
  -2 -10  -1    1.12    1.81
  -2  10  -1    2.73    1.42
  -2  10  -1    6.10    3.53
   2  10   1    5.86    4.09
  -2 -10  -1    5.40    2.80
  -2  10  -1    3.29    2.67
   2  10   1    4.74    3.79
  -2 -10  -2    3.49    3.23
   2 -10   2    0.13    2.57
  -2 -10  -2    0.16    2.24
  -2  10  -2   -0.07    1.48
  -2  10  -2   -3.53    3.69
   2  10   2    3.29    3.39
  -2 -10  -2    1.09    2.57
   2 -10   2   -0.72    2.04
  -2  10  -2    0.33    2.93
   2  10   2   -3.36    4.15
  -2 -10  -3  264.91   51.73
  -2 -10  -3  187.25   55.82
  -2  10  -3  253.81   46.06
  -2  10  -3  194.50   41.98
   2  10   3  368.11   65.70
  -2  10  -3  207.61   33.51
  -2 -10  -3  247.09   49.19
  -2  10  -3  313.15   53.71
   2  10   3  355.82   69.39
  -2 -10  -4   88.50   18.25
   2 -10   4   98.91   18.55
  -2 -10  -4   48.93   19.14
  -2  10  -4   69.65   11.30
  -2  10  -4  118.22   19.70
   2  10   4  113.91   18.78
  -2  10  -4   74.37   11.27
  -2 -10  -4   93.44   16.44
  -2  10  -4  136.61   15.88
   2  10   4  114.60   20.76
  -2 -10  -5   55.82   13.74
   2 -10   5   49.23   11.01
  -2 -10  -5   18.91    7.81
  -2  10  -5   31.83   10.02
  -2  10  -5   78.39   16.08
  -2  10  -5   47.02    8.90
  -2 -10  -5   42.27   11.37
  -2  10  -5   75.62   14.04
   2  10   5   64.71   20.53
   2 -10   6    5.37    3.66
  -2 -10  -6   -1.45    3.39
  -2  10  -6   10.81    5.57
   2  10   6    4.68    6.89
  -2 -10  -7   -3.13    4.15
   2 -10   7   -3.39    4.28
  -2  10  -7    5.83    4.15
  -2 -10  -7    6.52    4.88
  -2  10  -7    3.36    4.09
   2  10   7   -2.27    4.81
  -2  10  -7    1.88    3.79
  -2 -10  -7    2.14    3.26
  -2  10  -7   -1.35    3.59
   2  10   7    4.22    6.06
  -2 -10  -8    3.89    5.57
   2 -10   8    3.03    5.73
  -2  10  -8    1.02    5.37
  -2 -10  -8   -0.16    5.86
   2  10   8    6.79    5.67
   2 -10   8    9.00    4.45
  -2  10  -8    4.91    5.80
  -2 -10  -8   -6.89    5.83
  -2  10  -8    4.65    3.66
   2  10   8    1.75    6.85
   2  11  -9    2.47    3.53
   2 -11  -9    1.09    5.27
  -2 -11   9    2.54    5.11
  -2  11   9   12.98    6.29
   2 -11  -9    1.88    3.59
  -2 -11   9    1.91    4.22
  -2  11   9    0.63    7.51
   2  11  -8    2.21    3.33
   2 -11  -8  -12.98    7.81
  -2 -11   8   -4.38    5.67
  -2  11   8   -4.38    6.19
   2  11  -8   -1.09    4.55
   2 -11  -8   -3.20    4.68
  -2 -11   8    3.39    4.68
  -2  11   8    0.26    5.63
   2  11  -7  114.89   23.33
   2 -11  -7  104.94   23.92
  -2 -11   7  108.86   24.05
  -2  11   7   98.16   22.14
   2  11  -7  120.66   25.80
  -2  11   7   95.49   20.03
   2 -11  -7  104.58   24.35
  -2 -11   7  151.10   31.86
  -2  11   7  163.89   34.70
   2  11  -6   54.96    5.77
   2 -11  -6   50.87    6.62
  -2 -11   6   42.01    6.59
  -2  11   6   53.64    8.70
   2  11  -6   55.03    7.87
  -2  11   6   48.30    5.96
   2 -11  -6   57.46   10.71
  -2 -11   6   59.93   12.19
  -2  11   6   69.26   13.84
   2  11  -5  267.02   31.01
   2 -11  -5  292.00   47.91
  -2 -11   5  294.50   35.45
  -2  11   5  284.45   44.94
   2  11  -5  275.52   46.33
  -2  11   5  254.37   35.12
   2 -11  -5  270.25   37.46
  -2 -11   5  286.00   50.91
  -2  11   5  355.69   55.62
   2  11  -4  148.93   17.73
   2 -11  -4  131.20   16.44
  -2 -11   4   89.16   12.16
  -2  11   4  117.17   14.00
   2  11  -4  140.23   22.01
  -2  11   4  125.77   17.79
   2 -11  -4  117.63   16.71
  -2 -11   4  139.11   22.87
  -2  11   4   93.05   18.19
   2 -11  -3   59.41   13.94
  -2 -11   3   59.47   17.00
  -2 -11   3   46.79    8.43
  -2  11   3   53.48    8.90
   2  11  -3   72.36   11.96
   2 -11  -3   67.84   11.40
  -2 -11   3   64.22   14.17
  -2  11   3   80.86   15.55
   2 -11  -2    9.19    3.13
  -2 -11   2    5.30    3.95
  -2 -11   2    3.69    1.75
  -2  11   2    6.06    2.27
  -2  11   2    6.06    2.73
   2  11  -2    9.32    3.23
  -2 -11   2    3.69    3.33
  -2  11   2    4.88    1.94
   2  11  -2    4.78    2.11
  -2  11   2   10.77    3.62
   2 -11  -1   14.00    3.89
  -2 -11   1   14.53    4.84
  -2 -11   1    3.26    2.37
  -2  11   1    9.06    2.31
  -2  11   1   10.41    2.87
   2  11  -1   19.18    5.17
  -2 -11   1   13.74    3.59
  -2  11   1   10.94    2.87
   2  11  -1   15.98    3.33
   2 -11   0    9.00    3.89
  -2 -11   0   15.55    4.58
  -2 -11   0    3.39    2.60
  -2  11   0   11.76    2.14
  -2  11   0   10.81    3.00
   2  11   0   16.54    4.98
  -2 -11   0   10.97    4.05
  -2  11   0   21.12    4.74
   2  11   0   14.86    3.69
   2 -11   1   99.44   19.84
  -2 -11  -1  119.41   19.64
  -2  11  -1   87.15    6.26
  -2  11  -1  125.77   18.81
   2  11   1   72.98   12.85
  -2  11  -1  126.66   19.74
   2  11   1   98.29   11.43
  -2 -11  -2  125.70   24.28
   2 -11   2   82.57   28.34
  -2 -11  -2   79.57   19.80
  -2  11  -2   76.71   14.53
  -2  11  -2  159.31   27.61
   2  11   2  164.98   30.64
  -2  11  -2  155.32   25.07
   2  11   2  139.11   26.43
  -2 -11  -3  154.73   27.74
  -2 -11  -3  130.38   24.81
  -2  11  -3  112.98   18.81
  -2  11  -3  191.17   28.37
   2  11   3  189.62   30.05
  -2 -11  -3  143.66   31.93
   2 -11   3  108.70   16.84
  -2  11  -3  241.02   29.19
   2  11   3  199.08   34.66
  -2 -11  -4   18.39    6.16
   2 -11   4    8.73    4.94
  -2 -11  -4    5.47    4.88
  -2  11  -4   13.58    3.86
  -2  11  -4   21.12    5.73
   2  11   4   11.99    4.58
  -2  11  -4   12.39    3.56
  -2 -11  -4   11.93    4.32
  -2  11  -4   18.19    4.68
   2  11   4   25.63    8.50
  -2 -11  -5    0.36    4.51
   2 -11   5    0.10    4.78
  -2  11  -5    0.96    2.93
  -2 -11  -5    3.00    3.66
  -2  11  -5   -5.63    4.35
  -2  11  -5    1.05    2.67
  -2 -11  -5    0.66    3.86
  -2  11  -5   -3.69    4.65
   2  11   5  -11.20    8.80
  -2 -11  -6  113.25   27.51
   2 -11   6   81.38   28.93
  -2  11  -6   71.07   20.82
  -2 -11  -6   86.19   26.13
  -2  11  -6  168.40   39.90
   2  11   6   86.23   20.79
  -2  11  -6  105.21   24.78
  -2 -11  -6  103.20   23.76
  -2  11  -6  148.01   32.09
   2  11   6  172.19   41.29
  -2 -11  -7   10.97    4.74
   2 -11   7   12.03    5.93
  -2 -11  -7    5.21    5.44
  -2  11  -7    3.89    4.42
  -2  11  -7   18.72    5.86
   2  11   7    4.94    3.95
  -2  11  -7    4.88    4.58
  -2 -11  -7    2.80    4.38
  -2  11  -7    6.33    5.54
   2  11   7    5.24    8.24
   2 -11   8   -2.31    6.16
  -2  11  -8    3.49    4.22
  -2 -11  -8    4.25    4.81
   2  11   8    9.65    6.92
   2 -11   8    3.56    5.17
  -2  11  -8   -2.67    6.69
  -2 -11  -8   -0.40    7.22
   2  11   8    5.54    8.53
   2  12  -9    3.06    2.97
   2 -12  -9    7.38    6.66
  -2 -12   9    8.07    4.71
  -2  12   9    3.69    7.05
   2 -12  -9    5.60    5.04
  -2 -12   9    7.61    6.03
  -2  12   9    5.47    6.00
   2  12  -8    3.23    3.43
   2 -12  -8    3.69    4.35
  -2 -12   8    8.11    4.05
  -2  12   8    8.34    6.99
   2  12  -8    4.48    5.14
   2 -12  -8    6.46    4.91
  -2 -12   8    4.02    3.82
  -2  12   8   -6.10    7.64
   2  12  -7   41.25    7.87
   2 -12  -7   43.36   11.47
  -2 -12   7   48.04    8.80
  -2  12   7   49.85   10.35
   2  12  -7   44.18    8.90
  -2  12   7   51.43    8.73
   2 -12  -7   45.17    9.59
  -2 -12   7   57.20   10.48
  -2  12   7   40.79   10.08
   2  12  -6   87.68   11.70
   2 -12  -6   83.13   16.77
  -2 -12   6   74.93   13.21
  -2  12   6   98.06   15.62
   2  12  -6  104.12   17.69
  -2  12   6   85.80   12.85
   2 -12  -6   89.06   16.84
  -2 -12   6   98.81   18.09
  -2  12   6  133.05   21.02
   2  12  -5  146.69   24.81
   2 -12  -5  136.21   23.89
  -2 -12   5  149.03   24.68
  -2  12   5  154.96   26.39
   2  12  -5  156.11   29.42
  -2  12   5  148.34   27.22
   2 -12  -5  132.95   25.40
  -2 -12   5  125.24   22.64
  -2  12   5  190.51   35.29
   2 -12  -4   17.79    5.93
  -2 -12   4   15.52    3.53
  -2  12   4   18.58    4.45
   2  12  -4   21.58    4.28
  -2  12   4   20.79    5.21
   2 -12  -4   24.28    4.78
  -2 -12   4   20.89    5.11
  -2  12   4   25.96    6.56
   2 -12  -3   79.97   12.65
  -2 -12   3   59.14   13.44
  -2 -12   3   44.84    6.46
  -2  12   3   51.30    7.68
   2  12  -3   68.93   10.58
   2 -12  -3   51.70    8.50
  -2 -12   3   57.20   10.58
  -2  12   3   96.94   12.69
   2 -12  -2   22.27    4.22
  -2 -12   2   21.15    6.03
  -2 -12   2   16.97    2.54
  -2  12   2   20.96    3.59
  -2  12   2   26.23    4.88
   2  12  -2   33.67    5.54
  -2 -12   2   21.15    4.35
   2  12  -2   17.50    2.80
  -2  12   2   29.06    4.65
   2 -12  -1   36.84    7.22
  -2 -12   1   35.82    6.82
  -2  12   1   25.34    3.20
  -2  12   1   42.17    6.75
   2  12  -1   48.24    9.62
  -2 -12   1   29.06    7.15
  -2  12   1   46.82    7.87
   2  12  -1   25.27    3.53
   2 -12   0  139.64   27.22
  -2 -12   0  148.80   30.41
  -2  12   0  182.47   29.26
   2  12   0  189.36   32.88
  -2 -12   0  105.93   27.28
  -2  12   0  183.92   25.17
   2  12   0  115.39   17.89
   2 -12   1    1.22    3.46
  -2 -12  -1    3.26    4.09
  -2 -12  -1    0.69    1.78
  -2  12  -1    4.32    3.59
   2  12   1    2.01    4.02
  -2 -12  -1    4.98    2.80
  -2  12  -1    4.45    3.00
   2  12   1    1.35    3.56
  -2 -12  -2    6.13    3.72
   2 -12   2    8.20    4.18
  -2 -12  -2    3.79    3.06
  -2  12  -2    5.14    2.11
  -2  12  -2    6.69    4.18
   2  12   2   14.07    4.88
  -2 -12  -2    7.68    3.56
  -2  12  -2    9.72    3.86
   2  12   2   10.38    4.74
  -2 -12  -3   84.91   14.73
  -2 -12  -3   80.86   13.77
  -2  12  -3   43.76    8.83
  -2  12  -3   62.31   13.05
   2  12   3  120.66   20.36
  -2 -12  -3   67.64   15.88
  -2  12  -3  109.52   17.40
   2  12   3  105.50   16.80
  -2 -12  -4    6.39    3.79
   2 -12   4    8.24    4.15
  -2 -12  -4    5.21    3.43
  -2  12  -4    6.10    2.70
  -2  12  -4    8.20    4.02
   2  12   4   15.75    5.37
  -2 -12  -4    3.10    4.15
   2 -12   4    3.06    2.57
  -2  12  -4    9.13    3.29
   2  12   4   10.71    5.47
  -2 -12  -5   28.24    6.23
   2 -12   5   20.96    6.75
  -2  12  -5   13.77    4.05
  -2 -12  -5   12.92    6.52
  -2  12  -5   43.26    7.15
  -2  12  -5   11.60    4.18
  -2  12  -5   27.61    5.80
   2  12   5   20.10    6.06
  -2 -12  -6   10.64    5.44
   2 -12   6    9.62    5.01
  -2  12  -6    6.06    4.32
  -2 -12  -6    9.16    5.04
  -2  12  -6    7.12    4.94
   2  12   6   13.41    8.27
  -2  12  -6   10.21    3.99
  -2  12  -6    5.90    3.79
  -2 -12  -7   38.09   10.91
   2 -12   7   23.30    9.49
  -2 -12  -7   26.62    9.95
  -2  12  -7   21.65    6.66
  -2  12  -7   61.48   15.42
   2  12   7   57.73   14.10
  -2  12  -7   33.74    9.42
  -2  12  -7   44.91   10.18
   2  12   7   61.22   15.98
   2 -12   8   45.04   14.07
  -2  12  -8   30.91   12.03
  -2 -12  -8   48.80   14.96
  -2  12  -8   60.46   13.18
   2  12   8   92.72   21.85
  -2  12  -8   41.09   11.07
  -2  12  -8   83.53   17.76
   2  12   8  103.26   25.07
   2  13  -8    2.31    3.56
   2 -13  -8    3.00    6.23
  -2 -13   8    5.54    4.25
  -2  13   8   12.26    5.96
   2  13  -8    4.32    6.36
   2 -13  -8    1.12    4.65
  -2 -13   8   -1.55    5.70
  -2  13   8    3.29    7.05
   2  13  -7   12.39    3.89
   2 -13  -7   15.39    7.22
  -2 -13   7   13.01    5.21
  -2  13   7   12.06    5.44
   2  13  -7   17.36    5.90
  -2  13   7   13.01    4.35
   2 -13  -7   15.78    5.37
  -2 -13   7   23.23    6.66
  -2  13   7   14.53    6.13
   2  13  -6   20.13    3.10
   2 -13  -6   21.58    6.99
  -2 -13   6   10.97    3.29
  -2  13   6   10.74    3.99
   2  13  -6   27.78    6.23
  -2  13   6   19.01    3.89
   2 -13  -6   14.79    5.01
  -2 -13   6   11.27    4.12
  -2  13   6   22.27    6.89
   2 -13  -5   36.11    8.43
  -2 -13   5   29.36    4.12
  -2  13   5   28.86    5.93
   2  13  -5   45.44    7.28
  -2  13   5   41.94    6.19
   2 -13  -5   30.12    5.60
  -2 -13   5   40.07    7.31
  -2  13   5   61.35   12.03
   2 -13  -4   30.05    6.49
  -2 -13   4   22.17    8.17
  -2 -13   4   22.01    4.22
  -2  13   4   24.45    4.98
   2  13  -4   37.00    6.56
  -2  13   4   18.42    3.89
   2 -13  -4   25.37    5.14
  -2 -13   4   33.61    7.08
  -2  13   4   44.94    8.73
   2 -13  -3    9.09    4.38
  -2 -13   3   12.19    5.14
  -2  13   3    8.34    2.77
  -2  13   3   14.30    3.95
   2  13  -3   11.93    3.79
   2 -13  -3   13.11    3.43
  -2 -13   3   10.48    3.86
  -2  13   3   15.45    5.14
   2 -13  -2   15.78    4.88
  -2 -13   2    6.19    4.35
  -2  13   2    9.85    2.93
  -2  13   2   18.95    4.61
   2  13  -2   16.47    4.71
  -2 -13   2    8.76    4.22
   2  13  -2    9.59    2.57
  -2  13   2   15.39    4.94
   2 -13  -1    0.89    3.39
  -2 -13   1    2.97    3.36
  -2  13   1   -2.73    3.53
   2  13  -1   -0.92    4.02
  -2 -13   1    2.73    3.39
  -2  13   1   -0.07    3.82
   2  13  -1    2.01    2.44
   2 -13   0   46.89   11.89
  -2 -13   0   61.58    8.96
  -2  13   0   37.10    5.90
   2  13   0   69.19   10.81
  -2 -13   0   41.71    9.36
  -2  13   0   71.83    7.45
   2  13   0   68.34    8.14
   2 -13   1   20.03    5.86
  -2 -13  -1   29.36    7.35
  -2 -13  -1   14.86    3.79
  -2  13  -1   31.37    7.31
   2  13   1   37.10    7.25
  -2 -13  -1   13.90    4.84
  -2  13  -1   17.30    4.18
   2  13   1   23.69    5.77
  -2 -13  -2  110.28   17.40
   2 -13   2   96.08   17.00
  -2 -13  -2   67.71   14.53
  -2  13  -2  134.43   20.92
   2  13   2  135.52   22.97
  -2 -13  -2   61.75   15.45
  -2  13  -2  132.49   19.47
   2  13   2  107.51   17.00
  -2 -13  -3  137.99   28.70
  -2 -13  -3  119.47   22.41
  -2  13  -3  192.26   30.35
   2  13   3  210.31   31.86
  -2 -13  -3  123.39   21.94
  -2  13  -3  195.06   29.09
   2  13   3  183.16   27.35
  -2 -13  -4    3.89    4.02
   2 -13   4    6.10    4.02
  -2 -13  -4    0.16    3.33
  -2  13  -4    1.19    2.64
  -2  13  -4    3.69    3.49
   2  13   4    8.20    5.57
  -2 -13  -4    4.25    3.13
  -2  13  -4    8.24    4.32
   2  13   4    3.79    5.96
  -2 -13  -5   55.39   14.23
   2 -13   5   42.41   14.86
  -2 -13  -5   45.37   11.60
  -2  13  -5   29.82    8.04
  -2  13  -5   73.58   17.10
  -2 -13  -5   41.05   12.09
   2 -13   5   39.74   10.58
  -2  13  -5   45.37   11.10
   2  13   5   50.21   13.64
  -2 -13  -6    1.85    3.39
   2 -13   6   -4.12    4.51
  -2 -13  -6    3.06    3.46
  -2  13  -6    2.08    2.93
  -2  13  -6   -0.63    5.70
   2  13   6   -2.08    5.50
  -2 -13  -6   -0.63    4.74
   2 -13   6   -1.61    4.25
  -2  13  -6    0.72    3.56
   2  13   6   -5.07    4.65
  -2 -13  -7    0.00    5.24
   2 -13   7   -1.48    4.94
  -2  13  -7    3.20    4.98
  -2 -13  -7   -2.70    3.36
  -2  13  -7    0.89    4.35
   2  13   7   -2.73    5.21
  -2 -13  -7    0.46    5.63
   2 -13   7    1.12    4.51
  -2  13  -7    2.08    3.99
   2  13   7    7.64    7.78
   2  14  -8    2.70    2.87
   2 -14  -8   -0.92    4.25
  -2  14   8    9.82    6.06
   2  14  -8    1.81    6.33
   2 -14  -8    1.45    4.45
  -2 -14   8    5.14    5.70
  -2  14   8   -1.15    7.51
   2  14  -7   36.34    7.94
   2 -14  -7   43.79   11.93
  -2  14   7   49.88   11.83
   2  14  -7   32.72    8.47
  -2  14   7   34.17    8.50
   2 -14  -7   35.75    9.29
  -2 -14   7   45.27   10.74
  -2  14   7   54.99   15.29
   2 -14  -6   13.97    6.10
  -2  14   6   15.45    5.73
   2  14  -6   12.82    4.51
  -2  14   6   22.44    4.78
   2 -14  -6   12.52    5.07
  -2 -14   6   21.91    5.11
  -2  14   6   10.51    5.37
   2 -14  -5   12.75    5.96
  -2 -14   5   14.93    4.91
  -2  14   5   16.31    3.92
   2  14  -5   22.60    5.04
  -2  14   5   15.78    4.74
   2 -14  -5   12.29    4.22
  -2 -14   5   18.48    5.70
  -2  14   5   12.42    4.74
   2 -14  -4   52.88   11.33
  -2 -14   4   37.30   11.17
  -2  14   4   40.86    6.29
   2  14  -4   37.73    6.00
  -2  14   4   60.20   11.47
   2 -14  -4   46.99    7.78
  -2 -14   4   48.57   10.05
  -2  14   4   62.93   12.32
   2 -14  -3   57.66   12.03
  -2 -14   3   55.49   12.36
  -2  14   3   39.44    6.10
  -2  14   3   67.45   11.83
   2  14  -3   53.61    9.85
  -2 -14   3   40.92    8.37
  -2  14   3   84.18   12.69
   2 -14  -2   -0.07    3.33
  -2 -14   2    0.79    3.10
  -2  14   2    0.56    3.79
   2  14  -2   -1.48    4.05
  -2 -14   2   -3.13    2.83
   2  14  -2    1.09    1.78
  -2  14   2   -0.82    3.95
   2 -14  -1   61.48   13.94
  -2 -14   1   62.47   13.15
  -2  14   1   78.81   12.49
   2  14  -1   87.58   13.97
  -2 -14   1   41.68   10.38
  -2  14   1   77.63   12.42
   2  14  -1   65.31    9.39
   2 -14   0   39.37    8.17
  -2 -14   0   53.64   10.38
  -2  14   0   58.72   10.64
   2  14   0   61.48   10.41
  -2 -14   0   34.17    7.41
  -2  14   0   59.14    9.62
   2  14   0   44.15    6.85
   2 -14   1  132.52   20.33
  -2 -14  -1  167.41   31.50
  -2 -14  -1   98.91   15.45
  -2  14  -1  186.26   30.44
   2  14   1  203.03   34.00
  -2 -14  -1  116.48   27.28
  -2  14  -1  106.82   18.81
   2  14   1  214.07   28.47
  -2 -14  -2   12.55    4.78
   2 -14   2   10.15    5.70
  -2 -14  -2    5.77    3.13
  -2  14  -2    8.96    3.62
   2  14   2   12.19    6.06
  -2 -14  -2    7.97    3.95
  -2  14  -2   11.10    3.69
   2  14   2    7.51    4.09
  -2 -14  -3   87.91   19.74
  -2 -14  -3   49.13   11.70
  -2  14  -3   72.09   15.85
   2  14   3  133.64   26.26
  -2 -14  -3   65.27   12.98
  -2  14  -3  135.78   23.16
   2  14   3  109.56   20.96
  -2 -14  -4    7.41    4.48
   2 -14   4   10.51    5.07
  -2 -14  -4    7.18    3.53
  -2  14  -4    7.78    4.22
   2  14   4   13.54    6.56
  -2 -14  -4    6.43    4.51
  -2  14  -4   14.63    4.55
   2  14   4    9.92    4.12
  -2 -14  -5   39.93    8.47
   2 -14   5   44.58   12.65
  -2 -14  -5   31.40    9.85
  -2  14  -5   42.47    9.75
  -2 -14  -5   37.43   10.91
  -2  14  -5   37.83    8.57
   2  14   5   40.43    9.06
  -2 -14  -6    4.32    3.76
   2 -14   6    1.22    3.46
  -2 -14  -6    1.55    3.49
  -2  14  -6   -2.17    4.74
   2  14   6    7.38    5.14
  -2 -14  -6   -3.03    3.56
  -2  14  -6   -1.75    3.56
   2  14   6    4.42    6.10
  -2 -14  -7    1.12    5.70
   2 -14   7    1.12    4.51
  -2 -14  -7    1.85    4.42
  -2  14  -7   -5.50    5.60
   2  14   7   -1.75    5.24
  -2 -14  -7   -1.45    3.62
  -2  14  -7   -1.68    3.49
   2  14   7   -3.95    6.66
   2 -15  -7   -1.68    4.58
  -2 -15   7   -1.71    6.43
  -2  15   7   -4.32    5.21
   2  15  -7   -0.82    5.57
  -2  15   7   -1.61    3.49
   2 -15  -7    0.79    4.15
  -2 -15   7    2.21    6.16
  -2  15   7    0.13    7.84
   2 -15  -6    6.89    5.47
  -2 -15   6    4.05    5.47
  -2  15   6   -0.10    4.61
   2  15  -6   -3.76    4.38
  -2  15   6    4.28    3.59
   2 -15  -6    2.73    4.22
  -2 -15   6    5.86    5.30
  -2  15   6    5.90    7.25
   2 -15  -5    0.20    5.24
  -2 -15   5    2.14    6.10
  -2  15   5    0.00    4.22
   2  15  -5    4.38    4.35
  -2  15   5   -1.42    3.56
   2 -15  -5   -0.92    2.90
  -2 -15   5    1.15    4.51
  -2  15   5    1.94    4.32
   2 -15  -4   96.80   19.18
  -2 -15   4   69.16   15.19
  -2  15   4   84.68   12.78
   2  15  -4  125.04   20.86
  -2  15   4  126.29   19.87
   2 -15  -4   56.80    8.57
  -2 -15   4   87.32   16.87
  -2  15   4   81.52   16.87
   2 -15  -3    9.65    4.51
  -2 -15   3    2.11    4.55
  -2  15   3   12.09    4.02
   2  15  -3   11.60    3.82
  -2 -15   3    4.58    4.02
  -2  15   3    7.94    3.72
   2 -15  -2   -3.79    3.10
  -2 -15   2    5.04    3.92
  -2  15   2   -0.89    3.56
   2  15  -2    1.68    3.29
  -2 -15   2   -1.32    2.80
   2  15  -2    0.36    2.31
  -2  15   2    3.72    3.00
   2 -15  -1   28.67    7.91
  -2 -15   1   28.34    8.04
  -2  15   1   42.01    7.97
   2  15  -1   41.25    7.94
  -2 -15   1   22.97    5.93
  -2  15   1   45.34    7.91
   2  15  -1   25.50    4.88
   2 -15   0   78.12   20.46
  -2 -15   0   89.82   19.54
  -2  15   0  125.31   22.73
   2  15   0  127.15   23.26
  -2 -15   0   56.71   15.75
  -2  15   0  121.91   18.85
   2  15   0   85.31   14.46
  -2 -15  -1   65.93   15.55
   2 -15   1   57.99   11.47
  -2  15  -1   50.21    9.95
   2  15   1   99.77   19.47
  -2 -15  -1   39.54   11.24
  -2  15  -1   57.03   12.42
   2  15   1   66.79   12.65
  -2 -15  -2   17.76    5.30
   2 -15   2   16.24    6.06
  -2 -15  -2    9.69    2.80
  -2  15  -2   24.35    6.23
   2  15   2   21.15    6.46
  -2 -15  -2   12.52    4.18
  -2  15  -2   14.93    3.99
   2  15   2   22.21    5.67
  -2 -15  -3   -0.07    3.69
  -2 -15  -3    2.50    2.54
  -2  15  -3    4.32    4.68
   2  15   3    1.25    5.50
  -2 -15  -3   -0.63    3.95
  -2  15  -3   -0.99    3.76
   2  15   3    4.55    5.40
  -2 -15  -4   58.19   17.43
   2 -15   4   54.17   13.97
  -2 -15  -4   41.35   13.08
  -2  15  -4   52.55   14.17
   2  15   4   85.44   20.23
  -2 -15  -4   60.89   16.87
  -2  15  -4   98.65   19.90
   2  15   4   53.84   14.66
  -2 -15  -5   -1.15    3.06
   2 -15   5    4.88    6.03
  -2 -15  -5   -0.82    3.62
  -2  15  -5    2.60    4.58
   2  15   5    1.45    3.95
  -2 -15  -5    0.07    4.15
  -2  15  -5   -1.81    3.26
   2  15   5    0.26    6.23
  -2 -15  -6   -0.20    4.12
   2 -15   6   -3.92    5.14
  -2 -15  -6   -0.82    4.91
  -2  15  -6   -1.55    4.74
   2  15   6   -0.20    5.47
  -2 -15  -6    2.67    4.55
  -2  15  -6    5.50    5.07
   2  15   6   -2.11    7.58
   2 -16  -7   11.07    4.84
  -2 -16   7    5.63    5.30
  -2  16   7    9.32    6.26
   2  16  -7   13.94    6.23
  -2  16   7    7.74    4.28
   2 -16  -7    8.11    5.04
  -2 -16   7    3.43    5.37
  -2  16   7    9.26    7.41
   2 -16  -6    4.74    5.04
  -2 -16   6   -3.86    5.07
  -2  16   6    2.04    4.12
   2  16  -6   -3.16    5.60
  -2  16   6    1.85    4.42
   2 -16  -6   -0.43    4.05
  -2 -16   6    0.16    3.56
  -2  16   6   -4.25    6.82
   2 -16  -5   27.12    8.80
  -2 -16   5   28.60    7.97
  -2  16   5   23.59    5.27
   2  16  -5   40.66    8.24
  -2  16   5   32.29    6.99
   2 -16  -5   21.02    5.57
  -2 -16   5   30.18    8.40
  -2  16   5   49.82   11.80
   2 -16  -4   36.54   10.12
  -2 -16   4   31.73    9.16
   2  16  -4   38.72   10.18
  -2  16   4   39.67   10.97
  -2 -16   4   30.64    5.37
  -2  16   4   41.81   11.57
   2 -16  -3    9.92    4.98
  -2 -16   3   11.83    5.40
  -2  16   3    7.48    3.53
   2  16  -3   12.52    4.45
  -2 -16   3    9.23    3.29
  -2  16   3   12.62    4.91
   2 -16  -2    9.16    4.74
  -2 -16   2    4.38    4.71
  -2  16   2    2.34    3.86
   2  16  -2   10.58    4.58
  -2 -16   2    1.45    3.76
  -2  16   2    3.82    4.58
   2 -16  -1   14.73    4.48
  -2 -16   1   23.00    6.46
  -2  16   1   21.12    5.17
   2  16  -1   24.84    6.19
  -2 -16   1   16.34    4.45
  -2  16   1   25.04    5.90
   2  16  -1   21.38    3.46
   2 -16   0    0.66    4.45
  -2 -16   0  -10.58    5.57
  -2  16   0   -2.54    4.32
   2  16   0    0.72    5.24
  -2 -16   0   -1.58    2.80
  -2  16   0    2.57    4.28
   2  16   0   -2.70    4.09
   2 -16   1   -1.68    4.61
  -2 -16  -1    5.40    4.71
  -2  16  -1    0.43    4.84
   2  16   1    6.36    4.61
  -2 -16  -1    2.41    3.33
  -2  16  -1    5.44    3.46
   2  16   1   12.45    4.81
  -2 -16  -2   22.64    7.48
   2 -16   2   19.11    5.11
  -2  16  -2   31.73    5.93
   2  16   2   38.98    7.51
  -2 -16  -2   11.20    4.94
  -2  16  -2   13.48    4.58
   2  16   2   27.12    6.82
  -2 -16  -3  161.58   41.65
  -2 -16  -3  121.85   27.74
  -2  16  -3  261.81   56.90
   2  16   3  139.01   37.69
  -2 -16  -3  143.39   37.56
  -2  16  -3  256.77   52.19
   2  16   3  247.55   53.61
  -2 -16  -4   -2.80    4.22
   2 -16   4   -3.00    6.49
  -2 -16  -4    3.10    3.49
  -2  16  -4    3.33    5.93
   2  16   4    4.35    4.45
  -2 -16  -4    6.56    4.48
  -2  16  -4    3.53    4.02
   2  16   4    3.92    3.99
  -2 -16  -5   16.47    5.47
   2 -16   5   20.99    7.55
  -2 -16  -5   11.60    5.21
  -2  16  -5   27.22    7.94
   2  16   5   31.89    9.36
  -2 -16  -5   12.36    5.30
  -2  16  -5   21.45    5.01
   2  16   5   37.03   10.61
  -2 -16  -6    9.49    4.15
   2 -16   6    2.54    5.50
  -2 -16  -6   -0.40    5.57
  -2  16  -6   15.12    7.45
   2  16   6    6.36    5.63
  -2 -16  -6    6.72    4.71
  -2  16  -6    3.92    4.28
   2  16   6   11.47    6.36
   2 -17  -6   -1.88    5.90
  -2 -17   6    3.16    6.85
   2  17  -6    8.34    6.82
  -2  17   6    6.46    4.45
  -2 -17   6    0.89    4.42
  -2  17   6   -3.79    6.79
   2 -17  -5   30.51    7.74
  -2 -17   5   32.88    9.06
   2  17  -5   44.22   10.44
  -2  17   5   19.97    4.74
  -2 -17   5   22.54    6.59
  -2  17   5   49.75   11.86
   2 -17  -4    4.65    4.74
  -2 -17   4    1.94    4.05
   2  17  -4    4.42    3.69
  -2  17   4    4.84    4.32
  -2 -17   4    2.47    3.99
  -2  17   4    8.20    5.96
   2 -17  -3   -3.56    4.94
  -2 -17   3   -2.93    3.95
  -2  17   3    0.89    4.22
   2  17  -3   -0.99    4.58
  -2 -17   3   -3.13    3.06
  -2  17   3    0.36    4.02
   2 -17  -2    8.73    4.94
  -2 -17   2   11.20    6.33
  -2  17   2   16.31    5.01
   2  17  -2    5.07    3.72
  -2 -17   2    5.40    3.23
  -2  17   2   10.25    4.84
   2 -17  -1   39.93    9.36
  -2 -17   1   42.73    6.95
  -2  17   1   62.44   11.57
   2  17  -1   51.24    9.36
  -2 -17   1   36.51    6.79
  -2  17   1   79.37   12.72
   2  17  -1   37.17    5.60
   2 -17   0   95.72   17.89
  -2 -17   0  110.41   21.45
  -2  17   0   74.20   16.38
   2  17   0  138.29   23.82
  -2 -17   0   73.05   15.98
  -2  17   0  138.98   22.27
   2  17   0   92.78   16.21
  -2 -17  -1    4.68    5.07
   2 -17   1    0.72    4.84
  -2  17  -1    8.83    4.78
   2  17   1    0.43    3.99
  -2 -17  -1    2.21    3.06
  -2  17  -1    9.26    3.99
   2  17   1   11.33    4.12
  -2 -17  -2  161.12   35.52
   2 -17   2  127.41   34.37
  -2  17  -2  132.98   33.90
   2  17   2  128.01   36.47
  -2 -17  -2  120.76   32.39
  -2  17  -2  131.43   33.28
   2  17   2  197.69   42.83
  -2 -17  -3   -2.77    4.32
  -2  17  -3   -2.31    5.27
   2  17   3   -1.75    6.19
  -2 -17  -3    1.12    4.25
  -2  17  -3   -1.94    4.22
   2  17   3    6.23    5.77
  -2 -17  -4    2.41    3.33
   2 -17   4   19.21    6.79
  -2  17  -4    2.44    3.99
   2  17   4    7.22    7.05
  -2 -17  -4    1.25    4.58
  -2  17  -4    6.49    2.80
   2  17   4    9.98    4.61
  -2 -17  -5   -0.10    6.29
   2 -17   5    1.42    5.73
  -2 -17  -5   -2.08    4.09
  -2  17  -5    4.88    6.99
   2  17   5    5.27    6.69
  -2 -17  -5    2.08    3.95
  -2  17  -5    0.96    3.76
   2  17   5    6.00    6.33
   2 -18  -6   -1.19    4.22
  -2 -18   6   -1.61    5.73
   2  18  -6    6.85    5.07
  -2  18   6   -0.03    4.74
  -2  18   6    6.00    6.52
   2 -18  -5    4.05    5.83
  -2 -18   5   -2.50    6.43
   2  18  -5   11.24    6.56
  -2  18   5    1.12    4.18
  -2  18   5    3.29    5.93
   2 -18  -4    8.04    4.18
  -2 -18   4   15.75    7.18
   2  18  -4    9.82    5.24
  -2  18   4   11.89    4.94
  -2 -18   4    5.07    5.24
  -2  18   4   12.69    4.81
   2 -18  -3    7.87    5.73
  -2 -18   3    5.44    6.00
  -2  18   3    5.21    5.34
   2  18  -3   11.63    5.40
  -2 -18   3    0.00    4.65
  -2  18   3    9.49    6.85
   2 -18  -2   -2.57    3.95
  -2 -18   2    1.68    5.77
  -2  18   2   -2.24    4.51
   2  18  -2   -2.17    4.71
  -2 -18   2    1.68    3.39
  -2  18   2   -2.67    4.28
   2 -18  -1  158.39   46.06
  -2 -18   1  184.42   47.25
  -2  18   1  130.97   34.33
   2  18  -1  281.29   60.26
  -2 -18   1  117.96   30.58
   2  18  -1  142.50   30.74
  -2  18   1  262.44   57.50
   2 -18   0   -2.14    5.44
  -2 -18   0    4.58    5.60
  -2  18   0   -4.25    4.84
   2  18   0   -4.74    5.63
  -2 -18   0    0.40    2.87
  -2  18   0   -2.14    3.20
   2  18   0    2.34    3.72
   2 -18   1   77.20   17.46
  -2 -18  -1   72.85   13.11
  -2  18  -1   55.82   12.16
   2  18   1   84.58   17.59
  -2 -18  -1   41.29   10.91
  -2  18  -1   81.55   14.79
   2  18   1   78.88   14.27
  -2 -18  -2    6.23    6.39
   2 -18   2    0.49    5.93
  -2  18  -2    5.60    3.82
   2  18   2    1.38    5.44
  -2 -18  -2    2.87    4.25
  -2  18  -2    0.99    3.79
   2  18   2    7.71    5.07
  -2 -18  -3    0.13    5.60
  -2  18  -3    1.61    5.17
   2  18   3    5.11    6.43
  -2 -18  -3   -1.78    3.62
  -2  18  -3    2.83    3.62
   2  18   3    3.92    5.01
  -2 -18  -4    1.38    4.51
   2 -18   4    4.61    6.52
  -2  18  -4    1.81    6.29
   2  18   4    4.55    5.24
  -2 -18  -4    1.94    5.07
  -2  18  -4    8.60    5.44
   2  18   4    4.45    7.48
  -2 -18  -5   -8.40    4.51
   2 -18   5    2.70    5.70
  -2  18  -5   -4.25    6.00
   2  18   5   -1.09    7.81
  -2 -18  -5   -3.59    4.91
  -2  18  -5   -0.07    4.68
   2  18   5    0.86    5.24
   2 -19  -5   -2.77    4.61
  -2 -19   5    2.57    7.55
   2  19  -5   -4.81    5.44
  -2  19   5   -0.49    4.09
  -2  19   5   -1.42    4.48
   2 -19  -4   18.62    5.34
  -2 -19   4   19.01    8.43
   2  19  -4   31.83    7.74
  -2  19   4   22.64    6.56
  -2  19   4   35.98    8.67
   2 -19  -3   42.17   12.22
  -2 -19   3   39.18   13.25
  -2  19   3   67.18   14.93
   2  19  -3   68.57   15.55
  -2  19   3   62.60   14.20
   2 -19  -2   15.49    6.29
  -2 -19   2   14.93    7.12
  -2  19   2    3.69    4.18
   2  19  -2   16.08    5.86
  -2  19   2   22.80    7.22
   2 -19  -1    5.44    4.98
  -2 -19   1    5.86    7.12
  -2  19   1   13.38    6.33
   2  19  -1    2.83    5.83
  -2  19   1   14.70    6.10
   2 -19   0    2.08    6.26
  -2 -19   0    3.56    4.42
  -2  19   0   13.44    6.03
   2  19   0   15.06    6.69
  -2 -19   0    2.87    4.45
  -2  19   0   18.45    4.45
   2  19   0    5.24    3.76
  -2 -19  -1   10.91    5.14
   2 -19   1   11.63    5.14
  -2  19  -1   13.08    6.23
   2  19   1   15.72    6.33
  -2 -19  -1    2.44    4.55
  -2  19  -1    5.37    3.23
   2  19   1    8.70    4.15
  -2 -19  -2   15.55    7.18
   2 -19   2    6.39    7.12
  -2  19  -2   11.73    4.61
   2  19   2   15.72    6.89
  -2 -19  -2    5.47    4.74
  -2  19  -2    8.14    3.86
   2  19   2   23.33    5.37
  -2 -19  -3    4.71    4.65
  -2  19  -3    4.68    5.50
   2  19   3    1.81    5.50
  -2 -19  -3    1.91    3.95
  -2  19  -3    5.63    4.88
   2  19   3    8.11    6.69
  -2 -19  -4   37.63    7.18
   2 -19   4   28.63   10.94
  -2  19  -4   56.54   10.71
   2  19   4   51.63   11.60
  -2 -19  -4   25.83    8.14
  -2  19  -4   35.49    7.51
   2  19   4   52.22   10.15
   2 -20  -4    8.04    5.70
  -2 -20   4    4.91    5.11
   2  20  -4   11.07    7.15
  -2  20   4    6.46    5.37
  -2  20   4    5.80    5.80
   2 -20  -3    4.28    6.56
  -2 -20   3    5.67    6.99
  -2  20   3    4.65    6.10
   2  20  -3    4.02    6.46
  -2  20   3    1.48    6.26
   2 -20  -2   12.13    5.70
  -2 -20   2    5.21    6.75
  -2  20   2    3.69    6.36
   2  20  -2   -2.97    4.12
  -2  20   2   -2.11    3.39
   2 -20  -1   -4.98    5.47
  -2 -20   1   -2.14    5.27
  -2  20   1   -3.76    5.67
   2  20  -1   -1.85    3.95
  -2  20   1   -1.81    5.44
   2 -20   0    3.39    6.06
  -2 -20   0   -8.57    6.26
  -2  20   0    6.26    6.16
   2  20   0    4.68    5.60
  -2  20   0    0.20    5.34
   2  20   0    7.12    4.94
   2 -20   1   10.71    5.77
  -2 -20  -1   21.32    7.55
  -2  20  -1   21.85    7.08
   2  20   1   16.31    5.73
  -2  20  -1   20.13    6.36
   2  20   1   15.95    5.44
  -2 -20  -2   12.09    7.02
   2 -20   2   10.91    5.01
  -2  20  -2   23.06    7.02
   2  20   2   25.11    7.84
  -2  20  -2    6.06    5.27
   2  20   2   10.91    5.80
  -2 -20  -3   26.52    9.32
  -2  20  -3   37.36    9.59
   2  20   3   32.75    9.82
  -2 -20  -3   23.79    7.08
  -2  20  -3   29.92    6.99
   2  20   3   21.29    6.92
   2 -21  -3   11.89    5.40
  -2 -21   3   14.99    7.31
  -2  21   3   24.94    8.40
   2  21  -3   17.46    7.94
  -2  21   3   26.66    8.73
   2 -21  -2    3.49    4.98
  -2 -21   2   10.71    6.26
  -2  21   2   -0.86    5.67
   2  21  -2    6.72    6.16
  -2  21   2    0.30    5.44
   2 -21  -1    2.57    6.16
  -2 -21   1   -2.77    6.52
  -2  21   1    7.87    4.68
   2  21  -1   10.35    6.69
  -2  21   1   10.68    5.70
   2 -21   0   11.80    5.60
  -2 -21   0   10.08    7.31
  -2  21   0    7.64    4.22
   2  21   0    4.38    5.27
  -2  21   0    7.28    5.04
  -2 -21  -1   16.54    7.74
   2 -21   1   11.96    5.40
  -2  21  -1   25.93    7.22
   2  21   1    9.88    5.50
  -2  21  -1   17.13    5.93
   2  21   1    2.54    6.56
  -2 -21  -2    4.25    5.34
   2 -21   2    4.94    6.52
  -2  21  -2    5.40    6.23
   2  21   2   14.46    6.99
  -2  21  -2    5.34    4.15
   2  21   2    7.74    5.77
   3   0 -10  118.62   17.73
  -3   0  10  129.09   18.88
  -3   0  10  155.95   10.25
  -3   0  10  118.72   18.42
   3   0  -9   -3.13    4.65
  -3   0   9    3.29    6.49
  -3   0   9    1.81    6.39
  -3   0   9   -0.69    8.11
   3   0  -8 1018.98   38.09
  -3   0   8  804.62  119.77
  -3   0   8 1039.71   32.95
  -3   0   8  778.69  120.56
   3   0  -7    0.76    4.71
  -3   0   7   -2.50    4.38
  -3   0   7    0.13    4.74
  -3   0   7   -2.24    4.58
   3   0  -6    1.68    3.89
  -3   0   6    1.85    3.53
  -3   0   6   -0.43    3.39
  -3   0   6   -2.04    3.46
   3   0  -5   -1.42    2.87
  -3   0   5    7.51    3.59
  -3   0   5    3.95    4.84
  -3   0   5    2.77    3.59
   3   0  -4 6085.37  624.55
  -3   0   4 6371.17  636.02
  -3   0   4 5719.21  400.83
   3   0  -3    0.96    2.73
  -3   0   3    1.12    3.03
   3   0  -3    0.92    1.78
  -3   0   3   -1.68    2.93
  -3   0   3   -1.35    2.04
   3   0  -2  246.20   27.61
  -3   0   2  232.55   25.96
   3   0  -2  268.90   30.48
  -3   0   2  188.50   21.94
  -3   0   2  213.94   23.82
   3   0  -1   -0.20    2.01
  -3   0   1   -0.33    2.90
   3   0  -1    0.66    3.00
  -3   0   1    0.03    1.94
   3   0   0 1152.59  110.81
  -3   0   0 1324.09  115.49
   3   0   0 1785.25  160.26
  -3   0   0 1312.26  127.02
  -3   0   0 1350.95  116.48
   3   0   1   -0.13    0.46
   3   0   1    2.08    2.93
  -3   0  -3   -0.56    2.64
   3   0   3   -1.42    2.93
  -3   0  -3    0.43    2.17
  -3   0  -3   -1.15    2.34
  -3   0  -4  157.20   34.37
   3   0   4  260.63   41.68
  -3   0  -4  226.00   47.61
  -3   0  -4  272.95   45.57
  -3   0  -5    2.01    3.53
   3   0   5    3.82    4.81
   3   0   6  294.33  121.12
  -3   0  -6  178.49   93.08
   3   0   6  497.73  103.10
  -3   0  -7   -0.26    3.86
   3   0   7    0.23    5.50
  -3   0  -7   -1.42    4.51
  -3   0  -8    1.88    4.22
   3   0   8    6.06    4.71
  -3   0  -8   14.96    4.38
   3   0   8   24.12    8.67
  -3   0  -9    3.92    5.77
   3   0   9   12.36    6.39
  -3   0  -9    6.36    4.91
   3   0   9   12.95    7.41
   3   1 -10   10.35    4.32
  -3  -1  10   11.43    7.22
  -3   1  10   15.82    5.80
  -3  -1  10   24.28    6.95
  -3   1  10   26.79    7.08
  -3  -1  10   20.63    7.48
   3   1  -9   84.15   12.13
   3  -1  -9   79.11   12.09
  -3   1   9   81.85   13.71
  -3  -1   9   64.81   10.21
  -3  -1   9   91.83   14.07
  -3   1   9   89.79   14.10
  -3   1   9   78.88   12.72
  -3  -1   9   54.89   11.60
   3   1  -8   81.05   14.60
   3  -1  -8   78.52   15.88
  -3  -1   8  124.42   21.25
  -3   1   8  103.89   16.28
  -3  -1   8   92.82   20.20
  -3   1   8  115.91   18.42
  -3  -1   8   93.48   21.45
   3   1  -7  113.21   13.21
   3  -1  -7   91.90   10.74
  -3   1   7  100.17   10.77
  -3  -1   7  115.32   12.75
  -3  -1   7   92.39   10.05
  -3   1   7  111.96   12.16
  -3   1   7  108.67   12.03
  -3  -1   7   91.60   10.97
   3   1  -6   99.01   13.01
   3  -1  -6   97.86   13.05
  -3   1   6   98.55   12.65
  -3  -1   6  108.57   13.74
  -3  -1   6   90.87   11.47
  -3   1   6   99.74   12.32
  -3   1   6  109.92   13.94
  -3  -1   6   94.89   12.55
   3   1  -5  554.57   52.32
   3  -1  -5  520.73   52.09
  -3   1   5  582.24   54.14
  -3  -1   5  566.03   52.49
  -3  -1   5  545.80   50.61
  -3   1   5  510.84   47.41
  -3  -1   5  538.06   49.82
   3   1  -4  748.83   54.56
   3  -1  -4  724.72   54.99
  -3  -1   4  759.41   57.46
  -3   1   4  568.14   42.17
  -3  -1   4  694.53   54.76
  -3   1   4  637.33   45.87
  -3   1   4  750.02   53.28
  -3  -1   4  774.37   55.72
   3   1  -3   51.99    6.36
   3  -1  -3   55.62    6.92
  -3  -1   3   47.55    5.27
  -3   1   3   48.44    9.42
   3   1  -3   48.60    5.04
  -3  -1   3   51.96    6.56
  -3   1   3   45.60   10.71
  -3  -1   3   47.41    4.98
  -3   1   3   41.35    5.50
   3   1  -2 1584.79  118.65
   3  -1  -2 1533.95  120.66
  -3  -1   2 1520.90  111.14
  -3   1   2 1309.17   95.78
   3   1  -2 1417.17  108.60
   3  -1  -2 1409.66  110.71
  -3  -1   2 1501.89  113.31
  -3   1   2 1551.84  105.73
  -3  -1   2 1387.19  105.50
  -3   1   2 1430.22  109.16
   3   1  -1  422.05   35.95
   3  -1  -1  468.31   36.11
  -3  -1   1  471.14   40.00
  -3   1   1  473.87   38.25
   3   1  -1  539.54   51.17
   3  -1  -1  504.22   47.45
  -3  -1   1  492.19   42.27
  -3   1   1  520.76   38.19
  -3  -1   1  403.69   33.11
  -3   1   1  473.71   40.36
   3   1   0 2233.52  162.51
   3  -1   0 2471.28  191.47
  -3  -1   0 2764.53  257.66
  -3   1   0 3241.17  251.70
   3   1   0 2967.10  287.71
   3  -1   0 2723.41  336.48
  -3  -1   0 3169.84  309.06
  -3   1   0 3471.35  292.85
  -3  -1   0 2942.42  234.70
  -3   1   0 2822.85  243.46
   3  -1   1  174.37   19.31
  -3  -1  -1  175.39   21.58
  -3   1  -1  210.22   45.11
  -3  -1  -1  184.09   24.55
   3   1   1  190.71   25.50
   3  -1   1  176.97   28.50
  -3   1  -1  182.08   62.11
  -3  -1  -1  209.69   28.37
  -3  -1  -1  203.07   24.28
  -3   1  -1  174.99   25.30
  -3  -1  -2  816.08  113.05
  -3   1  -2  955.13   97.79
   3   1   2  871.90  129.19
   3  -1   2  808.34  137.27
  -3   1  -2  917.17  129.09
  -3  -1  -2  927.78  120.92
  -3  -1  -2 1095.36  102.44
  -3   1  -2  848.27  119.34
   3   1   3   -0.46    4.28
  -3   1  -4   27.02   22.50
  -3  -1  -4  103.03   25.27
   3   1   4  171.73   36.24
   3  -1   4  106.03   25.70
  -3   1  -4  106.10   32.03
  -3  -1  -4  111.43   30.18
  -3  -1  -4  127.71   26.69
  -3   1  -4   66.85   20.86
  -3  -1  -5   31.14   10.51
   3   1   5   44.45   10.44
   3  -1   5   50.58   31.80
  -3  -1  -5   38.48   12.85
  -3   1  -5   52.42   37.69
   3   1   5   45.80   17.10
  -3  -1  -6  368.27  107.28
   3  -1   6  624.39  135.72
  -3   1  -6  572.03  117.73
  -3  -1  -6  476.74   90.15
  -3   1  -7   25.24   25.04
  -3  -1  -7   34.60   15.72
   3   1   7    7.58    8.80
   3  -1   7   38.91   39.11
  -3   1  -7   31.30   20.66
  -3  -1  -7   58.55   22.80
   3   1   7   18.95   17.59
  -3  -1  -8    0.03    4.78
  -3   1  -8    3.13    4.51
   3   1   8   16.15    6.59
   3  -1   8   17.17    7.58
  -3   1  -8   20.13    6.19
  -3  -1  -8   13.77    4.25
   3   1   8   30.44    9.95
   3  -1   8   22.37    6.33
  -3   1  -9   10.02    5.80
  -3  -1  -9    8.20    5.67
   3   1   9   19.77    8.11
   3  -1   9   16.54    6.39
  -3   1  -9   12.52    6.79
  -3  -1  -9   10.58    5.44
   3   1   9   14.07    6.52
   3  -1   9   14.99    6.85
   3   2 -10    1.35    3.26
   3  -2 -10    2.44    5.77
  -3  -2  10    1.09    7.61
  -3   2  10    1.81    7.22
  -3  -2  10    4.71    6.49
  -3   2  10    7.25    5.21
  -3   2  10   -3.33    7.18
  -3  -2  10    5.77    5.07
   3   2  -9    7.12    4.65
   3  -2  -9    1.32    5.11
  -3  -2   9   11.24    5.86
  -3   2   9   18.95    6.46
  -3  -2   9    9.46    5.04
  -3   2   9    2.73    6.49
  -3  -2   9    0.40    6.00
   3   2  -8    6.99    5.01
   3  -2  -8    3.23    8.53
  -3  -2   8   13.74    4.65
  -3   2   8   11.43    4.51
  -3  -2   8   15.09    6.13
  -3   2   8    3.49    6.10
   3   2  -7   15.19    4.35
   3  -2  -7   17.27    5.21
  -3  -2   7    7.94    4.28
  -3   2   7    9.03    3.76
  -3  -2   7   14.40    5.17
  -3   2   7   11.24    3.82
  -3   2   7   10.15    4.91
  -3  -2   7    4.38    3.86
   3   2  -6    3.69    3.00
   3  -2  -6    6.95    3.26
  -3  -2   6    3.39    3.99
  -3   2   6    5.07    3.56
  -3  -2   6    4.15    3.72
  -3   2   6    1.85    3.72
  -3   2   6   -0.03    3.53
  -3  -2   6    1.78    2.87
   3   2  -5   16.38    3.23
   3  -2  -5   12.19    4.48
  -3  -2   5   24.35    4.55
  -3   2   5   15.32    4.28
  -3  -2   5   18.85    4.98
  -3   2   5   14.43    4.05
  -3   2   5    9.85    3.66
  -3  -2   5   15.72    3.26
   3   2  -4   12.59    3.95
   3  -2  -4   10.97    3.62
  -3  -2   4   24.38    6.06
  -3   2   4   10.21    3.20
   3   2  -4   14.53    2.70
  -3  -2   4   25.34    5.40
  -3   2   4   17.96    3.72
  -3   2   4   14.56    3.69
  -3  -2   4   22.93    4.28
   3   2  -3 1837.51  129.79
   3  -2  -3 2076.91  180.99
  -3  -2   3 2218.17  155.85
  -3   2   3 2022.09  153.94
   3   2  -3 2240.05  163.33
   3  -2  -3 2281.53  159.77
  -3  -2   3 2057.77  154.50
  -3   2   3 2166.63  154.83
  -3  -2   3 2074.08  145.27
  -3   2   3 1995.83  146.76
   3   2  -2  925.38   65.21
   3  -2  -2  804.58   67.15
  -3  -2   2  928.70   70.68
  -3   2   2  870.32   66.36
   3   2  -2  799.51   64.25
   3  -2  -2  933.22   70.31
  -3  -2   2  918.95   68.67
  -3   2   2  857.43   65.70
  -3  -2   2  750.55   62.64
  -3   2   2  780.73   59.84
   3  -2  -1  527.32   43.86
  -3  -2   1  550.38   42.47
  -3   2   1  553.61   38.75
   3   2  -1  608.77   54.63
   3  -2  -1  565.84   49.85
  -3  -2   1  497.24   40.89
  -3   2   1  568.67   43.95
  -3   2   1  543.20   43.26
   3   2   0   49.00    5.90
   3  -2   0   65.37    8.40
  -3   2   0   75.12    9.98
   3   2   0   94.40   11.89
   3  -2   0   59.31    9.69
  -3   2   0   75.26   13.74
  -3  -2   0   63.79    7.71
  -3   2   0   72.06   18.88
  -3  -2  -1 1962.68  188.30
  -3  -2  -1 1490.72  164.98
  -3   2  -1 1600.67  158.52
   3   2   1 1811.97  218.62
   3  -2   1 1716.58  177.33
  -3   2  -1 1964.23  182.67
  -3  -2  -1 1719.94  237.86
  -3  -2  -1 2017.14  174.17
  -3   2  -1 1822.09  202.01
   3  -2   3  242.57   23.23
  -3  -2  -3  240.69   34.83
  -3   2  -3  339.67   44.55
   3   2   3  339.15   49.95
   3  -2   3  320.36   46.92
  -3   2  -3  269.13   48.83
  -3  -2  -3  282.08   46.82
  -3  -2  -3  316.34   50.15
  -3   2  -3  328.73   49.36
  -3   2  -4   42.27   21.81
  -3  -2  -4   26.69   20.56
   3   2   4  185.24   32.45
   3  -2   4  151.83   30.91
  -3   2  -4  136.51   29.85
  -3  -2  -4  125.47   32.26
  -3   2  -4  166.66   30.94
  -3   2  -5  124.65   26.03
  -3  -2  -5   86.39   39.04
   3   2   5  235.92   39.54
   3  -2   5  225.90   39.47
  -3   2  -5  167.22   32.72
  -3  -2  -5  204.88   37.07
  -3   2  -5  244.05   43.66
   3   2   5  315.26   51.04
   3  -2   6    9.85   30.31
  -3   2  -6   99.11   66.52
  -3   2  -6   29.85   17.03
  -3  -2  -7  188.14   49.72
  -3   2  -7  214.24   53.84
   3   2   7  331.34   66.39
   3  -2   7  321.45   64.45
  -3   2  -7  266.89   52.13
  -3  -2  -7  224.38   34.43
   3   2   7  352.95   61.29
   3  -2   7  339.61   52.32
  -3   2  -8    7.58    4.48
  -3  -2  -8   10.64    5.70
   3   2   8   21.48    6.59
   3  -2   8    4.09    4.74
  -3   2  -8   11.50    4.38
  -3  -2  -8   16.01    5.60
   3   2   8   45.17   12.26
   3  -2   8    4.05    6.06
  -3   2  -9    7.31    5.60
  -3  -2  -9    4.22    5.86
   3   2   9   17.20    7.55
   3  -2   9   -2.47    5.57
  -3   2  -9    9.16    3.53
  -3  -2  -9    1.94    4.65
   3   2   9   22.77    8.67
   3  -2   9    0.36    7.25
   3   3 -10   -1.38    3.99
   3  -3 -10   -7.05    6.43
  -3  -3  10   -0.76    6.03
  -3   3  10    0.23    5.60
  -3  -3  10   -0.13    6.59
  -3   3  10    1.55    6.99
  -3   3  10   -0.59    6.03
  -3  -3  10   -7.15    5.01
   3   3  -9   51.43    8.14
   3  -3  -9   53.51    9.29
  -3  -3   9   46.00    8.04
  -3   3   9   57.00   10.71
  -3  -3   9   71.50   11.80
  -3   3   9   59.70   11.04
  -3   3   9   60.59   10.64
  -3  -3   9   34.89    8.04
   3   3  -8   94.00   18.25
   3  -3  -8  132.78   41.05
  -3  -3   8  161.12   24.74
  -3   3   8  128.24   20.86
  -3  -3   8  107.58   17.99
  -3   3   8  148.37   25.50
  -3   3   8  151.50   28.86
  -3  -3   8   84.84   44.68
   3   3  -7   63.16    7.58
   3  -3  -7   59.28    9.29
  -3  -3   7   61.81    8.07
  -3   3   7   42.31    6.36
  -3  -3   7   70.35    8.47
  -3   3   7   61.32    7.55
  -3   3   7   54.76    8.20
  -3  -3   7   43.72    7.71
   3   3  -6   26.72    3.39
   3  -3  -6   23.10    3.79
  -3  -3   6   23.66    3.82
  -3   3   6   24.09    4.02
  -3  -3   6   20.20    3.79
  -3   3   6   27.45    4.02
  -3   3   6   17.86    4.38
  -3  -3   6   21.94    3.86
   3   3  -5  254.27   24.02
   3  -3  -5  226.59   23.13
  -3  -3   5  278.62   26.49
  -3   3   5  270.71   27.45
  -3  -3   5  274.17   26.52
  -3   3   5  294.99   27.74
  -3   3   5  257.83   26.00
  -3  -3   5  232.26   24.48
   3   3  -4    1.88    2.31
  -3  -3   4    6.00    3.39
  -3   3   4    5.47    3.82
   3   3  -4    3.33    1.78
  -3  -3   4    4.55    2.83
  -3   3   4    2.73    3.89
  -3   3   4    3.66    3.33
  -3  -3   4    3.82    2.27
   3   3  -3  514.20   40.03
   3  -3  -3  539.97   50.21
  -3  -3   3  472.36   35.16
  -3   3   3  497.99   42.93
   3   3  -3  490.32   45.57
  -3  -3   3  571.40   47.41
  -3   3   3  468.73   36.80
  -3  -3   3  487.09   34.53
  -3   3   3  470.81   38.02
   3   3  -2   32.49    4.18
   3  -3  -2   27.48    4.74
  -3  -3   2   30.38    4.68
  -3   3   2   31.33    5.21
  -3   3   2   29.32    4.18
   3   3  -2   31.04    4.81
  -3  -3   2   29.06    5.63
  -3   3   2   29.06    4.32
  -3   3   2   28.11    4.48
   3   3  -1   16.21    2.44
   3  -3  -1   23.30    3.92
  -3  -3   1   17.89    3.26
  -3   3   1   24.15    3.69
  -3   3   1   23.72    4.15
   3   3  -1   18.81    3.56
  -3  -3   1   24.74    4.71
  -3   3   1   26.19    4.18
  -3  -3   1   18.29    2.83
  -3   3   1   25.70    4.91
   3   3   0  453.51   38.29
   3  -3   0  557.27   54.63
  -3  -3   0  491.24   58.52
  -3   3   0  606.30   46.85
  -3   3   0  570.38   54.56
   3   3   0  783.07   71.83
  -3   3   0  601.75   47.38
  -3  -3   0  610.94   56.18
  -3  -3   0  520.63   45.07
  -3   3   0  591.04   51.30
  -3  -3  -1  145.90   21.12
  -3   3  -1  127.38   24.65
   3   3   1  132.98   43.36
   3  -3   1  133.91   22.90
  -3   3  -1  145.80   31.07
  -3  -3  -1  122.27   17.43
  -3   3  -1  113.87   42.67
  -3  -3  -2  202.11   20.03
   3  -3   2  162.54   22.50
  -3  -3  -2  122.57   27.71
  -3   3  -2  243.56   27.18
   3   3   2  224.71   27.61
   3  -3   2  225.83   31.01
  -3   3  -2  181.88   31.33
  -3  -3  -2  217.73   29.19
  -3  -3  -2  201.95   22.90
  -3   3  -2  209.03   27.18
  -3  -3  -3   69.06    8.40
   3  -3   3   91.60   11.30
  -3  -3  -3   76.47   23.82
  -3   3  -3  115.42   17.36
   3   3   3  144.12   36.18
   3  -3   3  115.52   20.33
  -3   3  -3  100.33   23.36
  -3  -3  -3   98.58   30.28
  -3   3  -3  111.10   19.11
   3   3   3  165.11   27.15
  -3  -3  -4   13.28    3.46
   3  -3   4   15.12    5.37
  -3   3  -4   20.92    4.94
   3  -3   4   16.41    5.96
  -3   3  -4   22.01    8.17
  -3   3  -4   25.50    6.59
  -3   3  -5    7.38    5.77
  -3   3  -5   16.05    6.59
   3  -3   5    5.24    6.00
  -3   3  -5   23.86   13.31
  -3   3  -5    9.72    6.89
  -3   3  -6   98.85   25.96
   3  -3   6  128.90   29.42
  -3   3  -6  128.60   27.45
  -3  -3  -6  123.82   27.41
  -3   3  -6  182.83   32.55
   3   3   6  184.84   42.17
   3   3   7  170.81   56.24
   3  -3   7    5.04    9.06
  -3   3  -7   55.29   26.03
  -3  -3  -8   -1.32    5.21
  -3   3  -8    6.13    4.98
   3   3   8    9.23    6.29
   3  -3   8   -5.93    5.90
  -3   3  -8    3.62    4.61
  -3  -3  -8    0.63    3.92
   3   3   8   13.28    6.82
   3  -3   8    7.22    5.77
  -3  -3  -9   -2.17    4.58
  -3   3  -9    7.02    3.92
   3   3   9    3.82    6.75
   3  -3   9   -3.43    6.03
  -3   3  -9   -2.90    5.40
  -3  -3  -9    5.44    5.96
   3   3   9    3.56    7.45
   3  -3   9   25.83   11.01
   3   4 -10   45.01    6.79
   3  -4 -10   46.75    8.96
  -3  -4  10   52.75   10.21
  -3   4  10   34.89    7.68
  -3  -4  10   31.07    7.81
  -3   4  10   48.40    9.82
  -3   4  10   28.07    7.64
  -3  -4  10   28.20    6.69
   3   4  -9    0.13    2.60
   3  -4  -9    5.04    5.90
  -3  -4   9   -0.26    5.73
  -3   4   9    6.06    6.89
  -3  -4   9    4.02    4.45
  -3   4   9    3.49    6.85
  -3  -4   9   -2.77    5.96
   3   4  -8  802.05   29.59
   3  -4  -8  905.31   58.88
  -3  -4   8  793.78   41.98
  -3   4   8  674.57   90.31
  -3  -4   8  886.59   44.09
  -3   4   8  596.84   81.38
  -3  -4   8  561.29   85.60
   3   4  -7  137.07   14.17
   3  -4  -7  125.93   15.78
  -3  -4   7  155.09   16.67
  -3   4   7  121.65   15.09
  -3  -4   7  127.81   13.74
  -3   4   7  132.39   14.53
  -3  -4   7   96.51   13.28
   3   4  -6   14.04    3.00
   3  -4  -6    5.01    4.35
  -3  -4   6   14.73    3.86
  -3   4   6   13.38    4.51
  -3  -4   6   10.77    4.25
  -3   4   6   10.94    3.72
  -3   4   6   16.51    4.84
  -3  -4   6    6.75    3.33
   3   4  -5    7.48    2.70
  -3  -4   5    8.86    3.53
  -3   4   5    1.15    4.48
   3   4  -5    6.85    2.47
  -3  -4   5    4.35    4.68
  -3   4   5    6.62    4.68
  -3   4   5    3.79    3.99
  -3  -4   5    9.49    3.16
   3   4  -4  731.01   51.60
   3  -4  -4  597.93   55.59
  -3  -4   4  631.87   45.34
  -3   4   4  614.93   54.53
  -3   4   4  570.88   47.12
   3   4  -4  558.88   47.45
  -3  -4   4  634.07   66.49
  -3   4   4  714.24   58.42
  -3  -4   4  556.61   46.13
  -3   4   4  638.59   53.15
   3   4  -3  299.87   21.52
   3  -4  -3  231.67   26.75
  -3  -4   3  308.67   23.39
  -3   4   3  241.42   26.13
  -3   4   3  254.50   22.37
   3   4  -3  276.28   27.55
  -3  -4   3  289.03   23.66
  -3   4   3  310.35   24.88
  -3  -4   3  254.20   18.91
  -3   4   3  277.86   26.62
   3   4  -2  520.96   37.59
   3  -4  -2  550.28   52.39
  -3  -4   2  463.13   39.41
  -3   4   2  461.58   40.63
  -3   4   2  512.85   40.03
   3   4  -2  545.60   49.65
  -3  -4   2  498.26   48.07
  -3   4   2  528.47   40.16
  -3  -4   2  387.15   29.46
  -3   4   2  476.71   37.66
   3   4  -1  362.04   27.74
   3  -4  -1  374.63   41.19
  -3  -4   1  367.78   29.95
  -3   4   1  326.39   32.45
  -3   4   1  388.90   37.83
   3   4  -1  325.37   42.97
  -3  -4   1  331.30   45.50
  -3   4   1  363.49   27.81
  -3   4   1  442.54   35.19
   3   4   0   40.76    6.75
   3  -4   0   47.97    6.56
  -3  -4   0   42.80    7.25
  -3   4   0   58.39    7.87
  -3   4   0   49.92    8.70
   3   4   0   53.58    8.40
  -3   4   0   64.94    7.81
  -3  -4   0   40.89    8.20
  -3  -4   0   39.57    5.21
  -3   4   0   57.40    9.03
  -3  -4  -1  891.47  100.59
  -3  -4  -1  621.58  100.46
  -3   4  -1  918.65   75.95
  -3   4  -1  906.56  117.07
   3   4   1  891.08  102.04
  -3   4  -1  922.38   96.67
  -3  -4  -1  801.65   93.05
  -3   4  -1 1021.52  115.91
  -3  -4  -2  170.54   22.70
   3  -4   2  171.17   21.71
  -3  -4  -2  159.21   28.37
  -3   4  -2  208.44   29.49
  -3   4  -2  234.00   46.59
   3   4   2  228.24   47.28
  -3   4  -2  209.42   37.13
  -3  -4  -2  220.66   30.64
  -3   4  -2  233.64   58.81
   3   4   2  265.54   57.07
   3   4   3   63.16   19.70
  -3  -4  -4    9.92    2.47
   3  -4   4   13.64    4.12
  -3  -4  -4   12.49    4.05
  -3   4  -4   22.01    3.86
   3   4   4   30.41    6.03
   3  -4   4   21.35    5.54
  -3   4  -4   15.06    5.60
  -3  -4  -4   20.10    5.40
  -3   4  -4   25.07    3.95
   3   4   4   45.17   10.54
   3  -4   5    1.81    3.10
  -3   4  -5    8.47   14.33
   3   4   5   11.86    6.06
  -3   4  -5   22.70   25.50
   3   4   5   16.74    8.24
  -3   4  -6   22.27   17.86
  -3   4  -6   35.35   18.02
  -3   4  -6   40.96   23.59
   3   4   6  178.29   40.82
  -3  -4  -7    1.45    5.30
  -3   4  -7    0.30    3.92
   3   4   7    9.16    5.90
  -3   4  -7    7.81    5.01
  -3  -4  -7   -1.35    6.33
  -3   4  -7   18.06    6.59
  -3   4  -8   15.88    4.74
  -3  -4  -8    0.13    4.25
   3   4   8   11.40    6.00
   3  -4   8   16.41    6.72
  -3   4  -8   20.63    6.10
  -3  -4  -8   16.24    4.18
   3   4   8   21.22    6.39
   3  -4   8   23.43    5.67
   3   5 -10   10.31    4.12
   3  -5 -10   14.93    6.69
  -3   5  10   13.71    6.59
  -3  -5  10   12.29    6.82
  -3   5  10    7.64    5.54
  -3   5  10    2.54    8.14
   3   5  -9   20.76    3.59
   3  -5  -9   21.85    6.03
  -3  -5   9   10.91    6.75
  -3   5   9   15.55    6.43
   3  -5  -9   14.66    4.45
  -3  -5   9   19.01    6.69
  -3   5   9   15.29    6.59
  -3  -5   9    9.16    5.77
   3   5  -8   13.67    3.99
   3  -5  -8    8.43   11.24
  -3  -5   8   21.52    7.58
  -3   5   8   16.51    6.43
   3  -5  -8   12.72    5.34
  -3  -5   8   24.35   13.74
   3   5  -7   98.39   14.60
   3  -5  -7   98.91   17.20
  -3  -5   7  108.83   16.84
  -3   5   7  109.56   17.99
   3  -5  -7   84.02   13.08
  -3  -5   7  104.88   16.11
  -3   5   7   91.50   15.52
  -3  -5   7   74.33   12.65
   3   5  -6   34.33    3.89
   3  -5  -6   33.71    6.19
  -3  -5   6   38.45    5.17
  -3   5   6   29.52    6.29
  -3  -5   6   31.01    6.36
  -3   5   6   38.78    5.27
  -3   5   6   26.49    5.14
  -3  -5   6   25.67    4.88
   3   5  -5  497.24   59.70
   3  -5  -5  442.47   61.52
  -3  -5   5  401.65   48.14
  -3   5   5  483.96   61.58
   3   5  -5  403.30   53.05
  -3  -5   5  475.16   56.54
  -3   5   5  505.11   61.35
  -3   5   5  490.55   62.21
  -3  -5   5  359.11   46.46
   3   5  -4  376.21   35.78
   3  -5  -4  355.92   40.79
  -3  -5   4  341.58   34.43
  -3   5   4  286.00   42.77
  -3   5   4  324.05   32.72
   3   5  -4  305.24   37.96
  -3  -5   4  370.91   37.00
  -3   5   4  373.12   39.04
  -3   5   4  334.33   35.72
   3   5  -3   62.50    6.33
   3  -5  -3   62.83    7.91
  -3  -5   3   70.68    7.81
  -3   5   3   63.53    7.58
  -3   5   3   62.14    6.66
   3   5  -3   60.73    8.24
  -3  -5   3   57.27    8.73
  -3   5   3   63.16    7.12
  -3   5   3   53.87    7.97
   3   5  -2  507.78   40.79
   3  -5  -2  409.36   48.47
  -3  -5   2  505.54   41.15
  -3   5   2  535.09   46.33
  -3   5   2  438.45   43.53
   3   5  -2  422.44   50.18
  -3  -5   2  465.14   49.23
  -3   5   2  479.84   41.52
  -3   5   2  507.15   50.25
   3   5  -1   97.56   11.30
   3  -5  -1   98.62   13.94
  -3  -5   1   93.87   11.01
  -3   5   1   89.69    9.59
  -3   5   1  120.66   13.01
   3   5  -1   93.44   14.20
  -3  -5   1   96.18   11.89
  -3   5   1  115.26   11.30
  -3   5   1   95.85    9.88
   3   5  -1   83.16   10.51
   3  -5   0  241.65   24.78
  -3  -5   0  292.75   27.81
  -3  -5   0  246.49   24.58
  -3   5   0  261.71   21.61
  -3   5   0  243.59   25.14
   3   5   0  311.90   30.41
  -3   5   0  260.76   22.93
  -3  -5   0  211.99   33.31
  -3   5   0  233.58   23.43
   3   5   0  234.30   25.96
  -3  -5  -1  149.95   18.91
  -3  -5  -1  107.18   19.28
  -3   5  -1  140.10   14.00
  -3   5  -1  145.80   22.54
  -3   5  -1  144.98   17.79
  -3  -5  -1  134.23   19.28
  -3   5  -1  146.56   20.10
  -3  -5  -2  570.22  103.13
   3  -5   2  508.57   85.21
  -3  -5  -2  543.23   85.27
  -3   5  -2  923.60   90.97
  -3   5  -2  922.01  129.56
   3   5   2  882.28  131.27
  -3   5  -2  731.17  114.14
  -3  -5  -2  724.58  105.77
  -3   5  -2  856.15  101.81
   3   5   2  839.74  131.99
  -3  -5  -3  115.82   20.03
   3  -5   3  116.51   25.80
  -3  -5  -3  101.09   19.34
  -3   5  -3  173.11   24.15
  -3   5  -3  206.39   33.15
   3   5   3  189.62   33.87
  -3   5  -3  140.49   24.55
  -3  -5  -3  174.47   28.34
  -3   5  -3  214.89   29.19
   3   5   3  218.75   35.49
  -3  -5  -4    0.36    2.24
  -3  -5  -4   -1.48    3.13
   3   5   4    6.36    5.30
   3   5   4    8.50    6.03
  -3  -5  -5  123.10   19.60
   3  -5   5  122.04   37.89
  -3  -5  -5   40.66   33.97
  -3   5  -5  135.95   30.18
   3   5   5  225.40   44.09
   3  -5   5  194.30   41.15
  -3   5  -5  180.82   33.87
  -3  -5  -5  172.72   23.59
  -3   5  -5  259.74   40.36
   3   5   5  173.38   35.09
   3  -5   6  109.19   33.15
  -3  -5  -6  122.47   35.88
  -3   5  -6  139.14   37.50
   3  -5   6  129.42   31.70
  -3   5  -6  173.84   36.61
  -3  -5  -6  147.94   28.17
  -3   5  -6  235.09   48.34
   3   5   6  316.38   66.23
  -3   5  -7   57.10   15.49
  -3  -5  -7   14.10    9.36
   3   5   7   22.17   10.48
  -3   5  -7   50.41   14.66
  -3   5  -7   95.65   23.53
   3   5   7   35.82   11.10
  -3   5  -8    9.92    5.11
  -3  -5  -8    8.96    6.26
   3   5   8   13.18    5.11
   3  -5   8    9.49    7.28
  -3   5  -8    6.85    5.96
  -3  -5  -8    7.45    5.73
   3   5   8   31.43   10.84
   3  -5   8   13.41    8.60
   3   6 -10    3.39    3.66
   3  -6 -10    4.78    6.43
  -3  -6  10    0.66    7.61
  -3   6  10    7.41    7.12
  -3  -6  10    3.26    5.07
  -3   6  10    9.98    7.31
   3   6  -9    2.14    3.43
   3  -6  -9    1.68    5.07
  -3  -6   9    6.06    5.86
  -3   6   9    2.64    6.16
   3  -6  -9   -0.20    5.37
  -3  -6   9    1.42    5.63
  -3   6   9    3.79    5.24
   3   6  -8    1.38    3.62
   3  -6  -8   -0.99    6.66
  -3   6   8    0.99    4.42
   3  -6  -8    0.43    3.26
  -3  -6   8    0.82    4.98
  -3  -6   8   -2.14    3.62
   3   6  -7    5.17    3.36
  -3   6   7    6.00    5.11
  -3  -6   7    8.11    4.28
  -3   6   7    8.24    7.41
  -3  -6   7    1.85    3.36
   3   6  -6    2.64    2.34
   3  -6  -6    5.54    4.48
  -3  -6   6   -1.25    2.37
  -3   6   6    0.43    3.95
   3   6  -6    4.74    2.93
  -3  -6   6    1.98    2.54
  -3   6   6    4.32    4.42
  -3  -6   6    3.43    2.73
   3   6  -5   71.30    9.29
   3  -6  -5   58.62   10.25
  -3  -6   5   69.65   10.64
  -3   6   5   60.46   11.40
  -3   6   5   68.30    8.86
   3   6  -5   61.94    9.82
  -3  -6   5   64.18    9.65
  -3   6   5   65.50    8.70
  -3   6   5   71.07   10.54
   3   6  -4  426.10   39.87
   3  -6  -4  340.46   43.49
  -3  -6   4  453.87   45.96
  -3   6   4  329.36   41.65
  -3   6   4  361.19   38.16
   3   6  -4  360.03   47.61
  -3  -6   4  371.20   49.65
  -3   6   4  401.48   44.94
  -3   6   4  377.86   43.06
   3   6  -3   16.51    2.77
   3  -6  -3   15.09    3.56
  -3  -6   3   14.27    3.06
  -3   6   3   12.69    3.39
  -3   6   3   12.19    2.54
   3   6  -3   14.46    3.43
  -3  -6   3   20.63    3.79
  -3   6   3   17.89    3.46
  -3   6   3   13.87    3.43
   3   6  -2  180.63   15.39
   3  -6  -2  175.75   20.10
  -3  -6   2  146.89   16.01
  -3   6   2  145.27   15.68
  -3   6   2  210.02   18.62
   3   6  -2  234.43   22.47
  -3  -6   2  149.00   17.63
  -3   6   2  151.47   16.44
  -3   6   2  187.09   16.18
   3   6  -1   11.10    2.31
   3  -6  -1   15.06    3.23
  -3  -6   1   10.48    2.83
  -3   6   1   11.57    2.57
  -3   6   1   17.89    3.79
   3   6  -1   18.72    4.65
  -3  -6   1   10.05    3.03
  -3   6   1    9.79    2.24
  -3   6   1   11.73    3.62
   3  -6   0  794.30   87.61
  -3  -6   0  934.54  115.06
  -3  -6   0  572.46   83.43
  -3   6   0  921.52   83.92
  -3   6   0  808.41   88.96
   3   6   0  865.87  117.20
  -3   6   0  984.19   78.55
  -3  -6   0  767.32  123.92
   3   6   0  590.28   68.63
  -3  -6  -1   14.60    3.43
  -3   6  -1   18.52    3.16
  -3   6  -1   17.73    4.02
  -3   6  -1   16.38    2.97
  -3  -6  -1   16.94    3.82
  -3   6  -1   23.86    4.42
  -3  -6  -2   44.98   13.74
   3  -6   2   47.28    8.34
  -3  -6  -2   39.84   15.39
  -3   6  -2   63.86   14.20
  -3   6  -2   49.69   10.94
  -3  -6  -2   51.76   11.66
  -3  -6  -3   28.34    7.64
   3  -6   3   33.18    6.59
  -3  -6  -3   32.32    8.73
  -3   6  -3   42.31    6.46
  -3   6  -3   40.99   11.01
  -3   6  -3   34.53    7.08
  -3  -6  -3   25.57   10.64
  -3   6  -3   49.42    9.16
   3   6   3   54.89   27.81
  -3  -6  -4   52.88    9.23
   3  -6   4   51.93   12.65
  -3  -6  -4   34.53   14.40
  -3   6  -4   37.30    9.95
  -3   6  -4   96.08   15.19
   3   6   4   76.31   14.63
  -3   6  -4   65.44   11.50
  -3  -6  -4   48.90   12.42
  -3   6  -4   53.48   10.81
   3   6   4   99.11   18.06
   3   6   5   23.16   27.71
   3   6   5   46.89   48.11
  -3  -6  -6   18.09   15.65
  -3   6  -6   15.35    6.19
   3   6   6  118.09   42.54
  -3   6  -6   44.18   11.27
  -3  -6  -6   14.14   20.56
  -3   6  -6   47.18   10.51
   3   6   6  118.35   57.33
   3  -6   7   57.23   19.24
  -3   6  -7   69.13   20.63
   3   6   7  173.71   35.09
   3  -6   7  149.26   34.79
  -3   6  -7  123.99   26.99
  -3  -6  -7  108.37   20.23
  -3   6  -7  212.36   33.28
  -3  -6  -8   12.75    5.80
  -3   6  -8    3.00    3.49
   3   6   8   23.62    8.37
   3  -6   8   17.27    6.62
  -3   6  -8   16.97    6.33
  -3  -6  -8   11.01    4.55
  -3   6  -8   13.34    4.35
   3   6   8   28.07    8.60
   3   7 -10    1.55    3.99
   3  -7 -10    4.28    5.21
  -3  -7  10   -1.81    6.66
  -3   7  10   -5.73    5.77
   3  -7 -10   -0.92    4.22
  -3  -7  10   -2.64    6.75
  -3   7  10   -3.16    6.13
   3   7  -9   10.05    3.66
   3  -7  -9   12.36    6.06
  -3  -7   9   16.41    6.92
  -3   7   9   11.86    4.71
   3  -7  -9   12.49    3.95
  -3  -7   9   19.08    5.24
   3   7  -8   25.93    3.82
   3  -7  -8   24.32    7.22
  -3  -7   8   33.54    5.83
  -3   7   8   23.69    6.62
  -3  -7   8   39.77    9.26
  -3   7   8   34.20    9.19
   3   7  -7  403.56   58.75
   3  -7  -7  380.40   66.85
  -3  -7   7  410.35   62.41
  -3   7   7  399.87   68.20
  -3  -7   7  437.73   65.83
  -3   7   7  405.21   61.81
   3   7  -6   33.11    4.61
   3  -7  -6   39.11    7.28
  -3  -7   6   36.38    6.00
  -3   7   6   29.92    6.56
   3   7  -6   32.29    5.63
  -3  -7   6   37.66    6.06
  -3   7   6   37.00    7.84
   3   7  -5   21.45    3.23
   3  -7  -5   14.93    3.82
  -3  -7   5   17.00    3.43
  -3   7   5   15.06    4.38
  -3   7   5   18.95    2.80
   3   7  -5   14.37    3.16
  -3  -7   5   12.36    4.15
  -3   7   5   18.35    3.49
  -3   7   5   14.83    4.88
   3   7  -4  288.14   29.16
   3  -7  -4  273.64   33.08
  -3   7   4  271.99   30.84
  -3   7   4  292.42   29.92
   3   7  -4  219.11   31.96
  -3  -7   4  298.06   33.05
  -3   7   4  323.63   33.81
  -3   7   4  296.18   36.24
   3   7  -3  503.82   48.01
   3  -7  -3  448.87   57.83
  -3   7   3  338.12   56.05
  -3   7   3  489.92   50.81
   3   7  -3  356.61   52.39
  -3  -7   3  362.90   64.51
  -3   7   3  291.86   34.30
  -3   7   3  369.72   62.27
   3   7  -2  148.24   15.68
   3  -7  -2  125.60   16.67
  -3  -7   2  105.80   11.83
  -3   7   2  109.85   13.25
  -3   7   2  156.38   16.24
   3   7  -2  183.00   17.79
  -3  -7   2  130.94   17.20
  -3   7   2   96.57   12.19
  -3   7   2  137.63   14.00
   3   7  -1  300.96   28.01
   3  -7  -1  297.63   37.63
  -3  -7   1  311.93   32.39
  -3   7   1  275.45   29.69
   3   7  -1  329.49   45.67
  -3  -7   1  201.38   44.98
  -3   7   1  232.23   21.02
  -3   7   1  344.45   41.88
   3   7  -1  208.90   23.79
   3  -7   0   21.48    4.12
  -3  -7   0   26.29    4.88
  -3  -7   0   18.72    4.42
  -3   7   0   28.73    3.59
  -3   7   0   22.64    4.05
  -3   7   0   30.91    3.72
  -3  -7   0   21.42    5.14
  -3   7   0   20.92    4.38
  -3  -7  -1    1.71    2.93
  -3  -7  -1   -0.82    1.81
  -3   7  -1    0.10    2.90
   3   7   1    1.81    3.10
  -3   7  -1   -0.56    1.81
  -3  -7  -1   -0.16    2.70
  -3   7  -1   -0.23    3.46
   3   7   1    0.63    3.00
  -3  -7  -2  320.36   56.87
   3  -7   2  289.46   46.19
  -3  -7  -2  225.14   44.94
  -3   7  -2  383.76   45.24
  -3   7  -2  413.15   58.52
   3   7   2  406.95   64.65
  -3   7  -2  320.10   49.00
  -3  -7  -2  357.17   62.97
  -3   7  -2  252.92   31.99
   3   7   2  354.53   62.34
  -3  -7  -3    1.25    2.44
   3  -7   3    2.93    2.77
  -3  -7  -3    1.94    2.44
  -3   7  -3   -3.29    2.34
  -3   7  -3   -0.99    2.37
  -3  -7  -3    1.81    3.13
  -3   7  -3   -1.25    4.22
  -3  -7  -4   33.90    7.18
   3  -7   4   41.45   11.30
  -3   7  -4   29.32    8.40
  -3   7  -4   65.90   13.48
   3   7   4   64.55   18.75
  -3   7  -4   44.05    8.17
  -3  -7  -4   46.82    8.70
   3   7   4   72.88   19.90
  -3  -7  -5    7.41    2.73
   3  -7   5    4.05    3.06
  -3  -7  -5    1.71    2.57
  -3   7  -5   -0.03    2.08
   3   7   5    7.02    4.74
  -3   7  -5    3.26    3.95
  -3  -7  -5    2.73    3.10
  -3   7  -5    4.02    3.89
   3   7   5    8.80    5.17
   3  -7   6   -3.23    4.48
  -3  -7  -6   -3.06    4.94
  -3   7  -6    1.91    3.33
   3   7   6    6.89    9.62
  -3   7  -6   -3.86    5.11
   3   7   6   -3.13   11.80
   3  -7   7   40.59   14.00
  -3  -7  -7   18.35   15.32
  -3   7  -7   14.37    8.17
   3   7   7  108.67   31.99
   3  -7   7   81.38   19.60
  -3   7  -7   64.05   16.28
  -3  -7  -7   36.05   16.31
  -3   7  -7   88.63   16.94
   3   7   7   89.82   37.59
  -3   7  -8    1.02    4.58
  -3  -7  -8   -2.11    4.45
   3   7   8   -2.11    5.44
  -3   7  -8    3.06    5.63
  -3  -7  -8   -4.81    5.83
  -3   7  -8    4.78    5.86
   3   7   8    3.00    9.69
   3   8  -9    3.66    3.92
   3  -8  -9    7.58    6.43
  -3  -8   9    0.92    3.72
  -3   8   9   12.03    6.29
   3  -8  -9    1.81    5.50
  -3  -8   9    3.16    6.10
  -3   8   9   -0.76    7.55
   3   8  -8   31.96    5.34
   3  -8  -8   40.99    9.59
  -3  -8   8   32.52    6.43
  -3   8   8   49.88    9.79
   3  -8  -8   37.50    8.14
  -3  -8   8   45.40    8.30
  -3   8   8   36.47    7.64
  -3  -8   7    8.93    4.02
  -3   8   7   10.91    5.27
   3   8  -7    7.41    4.09
   3  -8  -7    4.94    4.78
  -3  -8   7    1.22    6.39
  -3   8   7    7.15    7.08
   3   8  -6   45.47    5.70
   3  -8  -6   40.43    8.01
  -3  -8   6   44.78    6.69
  -3   8   6   50.38    9.19
   3   8  -6   47.94    7.15
   3  -8  -6   52.98    7.22
  -3  -8   6   45.37    8.47
  -3   8   6   49.09    7.97
   3   8  -5   13.58    3.26
   3  -8  -5   14.46    4.32
  -3  -8   5   10.97    3.66
  -3   8   5   10.81    4.09
  -3   8   5   10.54    2.93
   3   8  -5   11.73    3.33
  -3  -8   5   11.89    4.05
  -3   8   5   12.42    3.89
  -3   8   5   11.43    4.51
   3   8  -4   38.75    7.58
   3  -8  -4   32.19    5.01
  -3  -8   4   33.02    3.99
  -3   8   4   32.75    4.02
  -3   8   4   30.44    3.59
   3   8  -4   26.46    4.18
  -3  -8   4   23.86    4.28
  -3   8   4   27.18    3.95
  -3   8   4   36.15    5.54
   3   8  -3  130.31   15.58
   3  -8  -3  125.63   18.81
  -3  -8   3   89.92    7.22
  -3   8   3   89.09   12.98
  -3   8   3  129.39   14.14
   3   8  -3  109.85   17.40
  -3  -8   3  109.59   14.17
  -3   8   3  102.47   13.15
  -3   8   3  125.67   17.43
   3   8  -2  555.46   57.89
   3  -8  -2  466.76   71.50
  -3  -8   2  551.50   63.99
  -3   8   2  405.34   51.33
  -3   8   2  528.34   65.73
   3   8  -2  515.26   69.62
  -3  -8   2  443.56   73.84
  -3   8   2  363.66   44.05
  -3   8   2  586.03   67.94
   3  -8  -1   91.33   12.55
  -3  -8   1  119.08   16.77
  -3  -8   1  111.80   13.71
  -3   8   1   91.66   10.94
  -3   8   1  107.64   12.22
   3   8  -1  127.12   18.58
  -3  -8   1   86.66   18.45
  -3   8   1   75.78    8.60
  -3   8   1   68.90    9.23
   3  -8   0   54.40    8.17
  -3  -8   0   78.16   11.53
  -3   8   0   69.72    7.68
  -3   8   0   62.64    8.83
   3   8   0   68.90    9.46
  -3   8   0   70.25    6.89
  -3  -8   0   49.06    9.39
  -3   8   0   64.48    9.26
   3   8   0   56.57    8.04
   3  -8   1   74.50   13.01
  -3  -8  -1  104.61   16.31
  -3   8  -1  111.47   12.45
  -3   8  -1  120.13   17.30
   3   8   1  106.79   18.42
  -3   8  -1   78.19   11.20
  -3  -8  -1   81.65   17.43
  -3   8  -1  141.48   17.76
   3   8   1  124.88   17.10
  -3   8  -2    1.75    1.75
  -3   8  -2    1.12    2.14
  -3  -8  -2   -2.44    4.32
  -3  -8  -3   29.72    5.63
   3  -8   3   23.69    5.44
  -3  -8  -3   14.30    6.23
  -3   8  -3   31.60    4.51
  -3   8  -3   22.47    4.05
   3   8   3   33.71    6.82
  -3   8  -3   30.41    5.07
  -3  -8  -3   24.51    5.70
  -3   8  -3   36.97    5.57
   3   8   3   40.00    6.29
  -3  -8  -4    3.72    3.33
   3  -8   4    2.27    3.36
  -3  -8  -4    5.57    3.92
  -3   8  -4    4.98    2.87
  -3   8  -4    2.87    3.06
  -3  -8  -4    7.91    3.49
  -3   8  -4    5.77    6.10
  -3  -8  -5    5.40    3.23
   3  -8   5    8.47    4.68
  -3  -8  -5    7.31    4.05
  -3   8  -5    7.68    3.10
  -3   8  -5   18.75    5.47
   3   8   5   10.77    5.50
  -3   8  -5   10.91    3.72
  -3  -8  -5   10.71    4.84
  -3   8  -5   11.33    4.28
   3   8   5   18.39    5.73
  -3  -8  -6   33.97    6.19
   3  -8   6   28.73   10.21
  -3  -8  -6   30.71    8.60
  -3   8  -6   22.21    5.77
   3   8   6   57.99   10.51
   3  -8   6   62.50   14.17
  -3   8  -6   27.78    5.67
  -3  -8  -6   44.42    8.76
  -3   8  -6   36.61    7.97
   3   8   6   75.91   15.26
  -3   8  -7   -0.92    4.12
  -3  -8  -7   -4.15    6.92
   3   8   7   -2.93    9.75
  -3   8  -7   -1.38    6.03
  -3  -8  -7   -9.03    7.81
  -3   8  -7   -1.85    7.22
   3   8   7   -5.73   15.62
  -3  -8  -8    1.32    5.24
  -3   8  -8    7.18    4.45
   3   8   8   16.54    7.25
   3  -8   8   15.52    7.81
  -3   8  -8   10.97    5.70
  -3  -8  -8   11.04    4.84
  -3   8  -8   16.31    4.28
   3   8   8   17.76   10.64
   3   9  -9    3.29    4.09
   3  -9  -9    6.03    6.82
  -3  -9   9   -7.45    5.07
  -3   9   9    1.88    6.85
   3  -9  -9    0.07    5.11
  -3   9   9   -1.68    6.72
   3   9  -8   36.18    6.06
   3  -9  -8   25.07    9.29
  -3  -9   8   42.41    7.81
  -3   9   8   31.24    7.41
   3  -9  -8   29.39    6.26
  -3  -9   8   45.07    9.46
  -3   9   8   34.23    8.67
   3   9  -7  147.68   18.58
   3  -9  -7  133.94   22.24
  -3  -9   7   77.73   12.39
  -3   9   7  137.99   20.99
   3   9  -7   98.35   15.88
   3  -9  -7  100.89   14.40
  -3  -9   7  119.64   22.27
  -3   9   7   98.52   19.24
   3   9  -6   -1.09    3.46
   3  -9  -6    4.25    4.32
  -3  -9   6   -0.46    3.20
  -3   9   6   -0.20    4.09
   3   9  -6   -0.43    3.29
  -3   9   6   -0.03    2.47
   3  -9  -6    3.36    2.34
  -3  -9   6    0.49    3.95
  -3   9   6    0.07    5.01
   3   9  -5   -0.16    2.67
   3  -9  -5    3.29    3.99
  -3  -9   5    2.37    2.87
  -3   9   5    2.01    3.20
  -3   9   5    3.79    2.50
   3   9  -5    0.86    2.77
  -3  -9   5    4.88    3.59
  -3   9   5    7.28    3.36
  -3   9   5    9.98    5.14
   3   9  -4    3.76    2.64
   3  -9  -4    3.66    3.53
  -3  -9   4    4.12    3.03
  -3   9   4    3.92    2.60
  -3   9   4    5.40    2.50
   3   9  -4    0.46    2.64
  -3  -9   4    5.80    3.49
  -3   9   4    0.99    2.24
  -3   9   4    0.33    3.95
   3   9  -3  280.56   31.53
   3  -9  -3  250.38   30.87
  -3  -9   3  210.87   30.35
  -3   9   3  277.66   36.11
  -3   9   3  268.93   33.84
   3   9  -3  273.68   41.22
  -3  -9   3  184.91   47.31
  -3   9   3  226.20   29.26
  -3   9   3  299.47   36.90
   3  -9  -2    0.79    3.46
  -3  -9   2    2.04    2.11
  -3   9   2    1.91    2.24
  -3   9   2   -1.68    2.31
   3   9  -2    0.13    3.26
  -3  -9   2    1.15    3.29
  -3   9   2    0.82    1.88
  -3   9   2    1.35    2.70
   3  -9  -1  288.34   39.34
  -3  -9   1  354.53   53.58
  -3  -9   1  229.39   35.29
  -3   9   1  261.39   33.41
  -3   9   1  341.35   47.18
   3   9  -1  354.99   51.63
  -3  -9   1  252.16   61.81
  -3   9   1  378.62   42.11
   3   9  -1  201.32   26.39
   3  -9   0  149.92   20.82
  -3  -9   0  199.44   30.31
  -3  -9   0  105.93   21.38
  -3   9   0  175.16   17.99
  -3   9   0  188.34   25.63
   3   9   0  180.03   29.75
  -3  -9   0  127.88   25.77
  -3   9   0  162.37   23.46
   3   9   0  109.42   16.54
   3  -9   1  116.57   19.21
  -3  -9  -1  142.14   23.06
  -3   9  -1  129.52   14.53
  -3   9  -1  132.82   19.54
   3   9   1  142.77   23.79
  -3  -9  -1  116.01   20.43
  -3   9  -1  168.77   23.30
   3   9   1  109.06   15.55
  -3  -9  -2    3.49    2.90
   3  -9   2    6.92    3.00
  -3  -9  -2    3.66    2.47
  -3   9  -2    3.03    2.24
  -3   9  -2   10.71    3.86
   3   9   2    5.07    3.53
  -3   9  -2    1.61    1.94
  -3  -9  -2   -0.46    2.90
  -3   9  -2    5.54    2.80
   3   9   2    3.66    3.06
  -3  -9  -3   -2.70    2.08
   3  -9   3    0.23    3.20
  -3   9  -3   -2.77    4.05
   3   9   3   -3.23    5.21
  -3  -9  -3   -1.38    3.33
  -3  -9  -4   32.49    7.68
   3  -9   4   31.40    7.25
  -3   9  -4   32.09    6.49
  -3   9  -4   23.62    6.29
   3   9   4   40.13    8.47
  -3   9  -4   29.23    5.47
  -3  -9  -4   31.27    5.96
  -3   9  -4   58.58    8.90
   3   9   4   48.44    9.09
  -3  -9  -5   -1.29    2.57
   3  -9   5   -0.56    3.10
  -3   9  -5    0.36    3.33
  -3   9  -5   -3.99    5.67
   3   9   5    2.17    3.92
  -3   9  -5   -2.50    2.97
  -3  -9  -5   -0.56    4.71
  -3   9  -5   -2.97    4.05
   3   9   5  -12.03    6.46
  -3  -9  -6   -0.30    3.56
   3  -9   6    0.10    3.86
  -3  -9  -6   -0.46    5.50
  -3   9  -6    1.09    3.49
  -3   9  -6   -3.79    3.39
  -3  -9  -6   -5.54    6.69
  -3   9  -6    0.99    4.94
   3   9   6  -12.45   13.67
   3  -9   7   20.23    9.16
  -3   9  -7   16.11    6.82
  -3  -9  -7   15.22    8.01
   3   9   7   71.10   17.27
   3  -9   7   75.75   18.06
  -3   9  -7   42.67   11.01
  -3  -9  -7   41.75   10.15
  -3   9  -7   74.30   16.18
   3   9   7   80.26   20.30
  -3  -9  -8   -4.38    4.05
  -3   9  -8   -1.55    4.18
   3   9   8   -8.04    7.31
   3  -9   8    2.04    5.86
  -3   9  -8   -3.00    3.82
  -3  -9  -8    0.30    4.12
  -3   9  -8    4.84    5.14
   3   9   8    0.00    7.35
   3  10  -9    6.66    3.69
   3 -10  -9    6.79    6.99
  -3 -10   9    5.27    4.25
  -3  10   9    9.06    6.79
   3 -10  -9    4.48    5.17
  -3 -10   9    2.90    6.39
  -3  10   9    5.17    8.11
   3  10  -8   47.81   10.41
   3 -10  -8   56.28   15.19
  -3 -10   8   58.39   12.69
  -3  10   8   58.12   13.71
   3 -10  -8   41.29   10.97
  -3 -10   8   55.19   14.20
  -3  10   8   65.21   16.64
   3  10  -7   45.11    9.42
   3 -10  -7   38.65   13.41
  -3 -10   7   42.44    9.13
  -3  10   7   53.64   12.22
   3  10  -7   41.05   10.35
   3 -10  -7   35.06    8.20
  -3  10   7   65.27   15.85
   3  10  -6    1.45    2.64
   3 -10  -6   -0.56    3.66
  -3 -10   6   -4.09    2.90
  -3  10   6    0.00    4.05
   3  10  -6   -0.69    4.22
  -3  10   6    0.72    2.80
   3 -10  -6   -0.49    3.49
  -3  10   6    0.72    5.14
   3  10  -5   93.34   11.63
   3 -10  -5   76.57   14.89
  -3 -10   5   83.30    9.88
  -3  10   5   81.55   15.12
  -3  10   5   78.88   10.31
   3  10  -5   78.85   10.77
  -3 -10   5   84.15   16.54
  -3  10   5   85.54   11.01
  -3  10   5   65.24    9.82
   3  10  -4    1.48    2.60
   3 -10  -4    0.46    3.13
  -3 -10   4    1.61    3.72
  -3  10   4   -0.69    3.03
  -3  10   4   -0.99    2.97
   3  10  -4    0.53    3.00
  -3 -10   4   -0.76    3.36
  -3  10   4    0.63    2.80
  -3  10   4    0.16    2.90
   3  10  -3   19.64    3.59
   3 -10  -3   20.03    4.42
  -3 -10   3   13.58    2.64
  -3  10   3   12.75    3.62
  -3  10   3   16.08    3.36
   3  10  -3   22.14    4.35
  -3 -10   3   17.63    4.65
  -3  10   3   12.26    2.97
  -3  10   3   18.65    3.72
   3 -10  -2    4.38    2.47
  -3 -10   2    0.46    3.43
  -3 -10   2    2.24    2.31
  -3  10   2    3.43    2.57
  -3  10   2    0.92    3.00
   3  10  -2   -0.69    3.03
  -3 -10   2    2.04    3.26
  -3  10   2    1.61    1.78
  -3  10   2   -3.92    3.10
   3 -10  -1    4.55    3.13
  -3 -10   1    4.71    3.46
  -3 -10   1    4.94    2.41
  -3  10   1    6.26    2.04
  -3  10   1    7.38    3.36
   3  10  -1    9.06    4.38
  -3 -10   1    2.44    3.33
  -3  10   1    8.40    3.56
   3  10  -1    5.40    2.37
   3 -10   0    1.71    2.27
  -3 -10   0   -0.99    3.39
  -3 -10   0   -1.98    1.81
  -3  10   0    1.29    2.21
  -3  10   0    2.37    3.43
   3  10   0    2.34    3.92
  -3 -10   0    1.85    2.50
  -3  10   0    2.21    3.53
   3  10   0    1.22    2.97
   3 -10   1   56.38   11.86
  -3 -10  -1   71.30   14.33
  -3  10  -1   64.18    8.96
  -3  10  -1   73.08   12.55
   3  10   1   78.29   14.63
  -3 -10  -1   57.66   12.29
  -3  10  -1   81.19   13.28
   3  10   1   68.47   11.99
  -3 -10  -2   13.54    3.59
   3 -10   2   11.10    3.36
  -3 -10  -2   11.60    2.83
  -3  10  -2   12.88    2.04
  -3  10  -2   21.19    4.45
   3  10   2    9.92    3.06
  -3 -10  -2   11.76    3.43
  -3  10  -2   21.45    4.15
   3  10   2   16.67    4.22
  -3 -10  -3   71.80   13.25
   3 -10   3   68.73   16.57
  -3 -10  -3   25.14   12.22
  -3  10  -3   61.22    9.88
  -3  10  -3  114.20   16.05
   3  10   3   98.09   15.42
  -3  10  -3   56.05    9.19
  -3 -10  -3   84.84   16.97
  -3  10  -3   68.07    9.98
   3  10   3   59.37   10.12
  -3 -10  -4    1.05    2.54
   3 -10   4    3.82    3.66
  -3 -10  -4    0.82    2.90
  -3  10  -4   -0.56    2.60
  -3  10  -4    3.79    4.55
   3  10   4   -3.36    6.82
  -3  10  -4   -1.65    2.77
  -3 -10  -4    0.16    3.26
  -3  10  -4    0.10    3.36
  -3 -10  -5    2.83    2.60
   3 -10   5    1.98    3.16
  -3 -10  -5    1.61    3.62
  -3  10  -5    1.98    3.03
  -3  10  -5    5.14    5.17
   3  10   5    7.41    5.21
  -3  10  -5    0.43    3.23
  -3 -10  -5    3.00    4.18
   3  10   5    4.32    5.63
  -3 -10  -6    5.24    3.43
   3 -10   6    1.42    4.71
  -3  10  -6    2.97    3.89
  -3 -10  -6   -0.43    3.16
  -3  10  -6    5.40    4.88
   3  10   6    9.75    5.57
  -3  10  -6    1.35    3.99
  -3 -10  -6    4.48    5.01
  -3  10  -6    2.93    4.84
   3  10   6   12.09    5.70
   3 -10   7   11.93    7.64
  -3 -10  -7    4.74    6.36
  -3  10  -7   16.97    6.16
   3  10   7   30.91   13.84
   3 -10   7   31.86   11.96
  -3  10  -7   19.04    6.16
  -3 -10  -7   34.00    8.93
  -3  10  -7   26.89   10.64
   3  10   7   28.01   17.53
  -3  10  -8    2.64    3.23
  -3 -10  -8    0.56    4.22
   3  10   8    7.74    5.80
   3 -10   8    1.61    5.80
  -3  10  -8    4.55    5.04
  -3 -10  -8   -3.95    4.45
  -3  10  -8    3.23    4.71
   3  10   8   -9.98    9.06
   3  11  -9   -1.02    3.06
   3 -11  -9   -1.61    7.12
  -3 -11   9   -6.69    5.07
  -3  11   9    1.58    5.50
   3 -11  -9   -0.66    5.60
  -3 -11   9   -3.49    5.83
  -3  11   9    0.00    5.11
   3  11  -8   94.76   18.75
   3 -11  -8   86.39   20.53
  -3 -11   8   85.87   17.86
  -3  11   8   68.24   16.21
   3 -11  -8   74.66   15.45
  -3 -11   8   99.47   22.37
  -3  11   8  102.87   22.93
   3  11  -7   54.33   11.01
   3 -11  -7   52.78   14.17
  -3 -11   7   54.86   11.83
  -3  11   7   63.79   14.60
   3  11  -7   43.23   11.24
   3 -11  -7   42.80    9.69
  -3 -11   7   65.80   15.91
  -3  11   7   55.52   13.05
   3  11  -6   71.86   11.47
   3 -11  -6   65.93   12.88
  -3 -11   6   56.31   11.07
  -3  11   6   54.23    8.53
   3  11  -6   56.67   11.27
  -3  11   6   49.79    6.03
   3 -11  -6   37.92    5.14
  -3 -11   6   68.90   13.67
  -3  11   6   88.11   17.20
   3  11  -5  104.02   16.24
   3 -11  -5   71.57   17.89
  -3 -11   5   82.77   13.71
  -3  11   5   85.63   15.88
  -3  11   5   87.84   15.16
   3  11  -5   92.85   16.15
  -3 -11   5  103.39   20.76
  -3  11   5   82.50   13.94
  -3  11   5  118.12   21.48
   3  11  -4   12.82    3.06
   3 -11  -4   16.77    4.51
  -3 -11   4   16.44    4.15
  -3  11   4   11.93    4.02
  -3  11   4   15.16    3.53
   3  11  -4   16.67    3.86
  -3  11   4    5.34    3.06
  -3  11   4   19.60    4.51
   3  11  -3    6.29    2.64
   3 -11  -3   -0.49    2.90
  -3 -11   3    4.05    2.34
  -3  11   3    3.53    2.67
  -3  11   3    4.94    3.23
   3  11  -3    4.12    3.13
  -3  11   3    2.70    2.31
  -3  11   3    3.49    3.49
   3 -11  -2    0.53    3.10
  -3 -11   2    1.88    3.76
  -3 -11   2    1.22    2.08
  -3  11   2    2.54    2.08
  -3  11   2    1.05    2.93
   3  11  -2    0.53    3.13
  -3  11   2    3.36    3.62
   3 -11  -1   59.54   11.43
  -3 -11   1   71.24   13.48
  -3 -11   1   38.39    7.28
  -3  11   1   49.72    8.34
  -3  11   1   64.81   11.10
   3  11  -1   81.61   14.43
  -3 -11   1   50.68   12.88
  -3  11   1   80.79   13.21
   3  11  -1   51.30    8.07
   3 -11   0   45.54   11.37
  -3 -11   0   71.93   12.62
  -3  11   0   58.98    8.53
  -3  11   0   66.56   10.97
   3  11   0   81.12   14.99
  -3 -11   0   49.09   11.47
  -3  11   0   80.46   11.04
   3  11   0   61.81    9.82
   3 -11   1   11.37    4.09
  -3 -11  -1   19.08    4.48
  -3 -11  -1    6.79    2.83
  -3  11  -1   12.42    2.27
  -3  11  -1   24.05    4.32
   3  11   1   17.56    4.38
  -3 -11  -1   16.90    4.68
  -3  11  -1   19.90    4.42
   3  11   1   10.44    3.62
  -3 -11  -2    5.63    3.20
   3 -11   2    1.75    3.49
  -3 -11  -2    3.86    2.44
  -3  11  -2    3.16    2.17
  -3  11  -2    2.08    3.99
   3  11   2    4.98    4.74
  -3 -11  -2   -0.46    3.46
  -3  11  -2    2.70    3.69
   3  11   2    0.76    3.23
  -3 -11  -3   -2.21    3.16
   3 -11   3    1.45    3.82
  -3 -11  -3    1.71    2.64
  -3  11  -3   -1.91    2.08
  -3  11  -3    0.82    3.99
   3  11   3    0.07    3.66
  -3 -11  -3   -1.22    2.80
  -3  11  -3   -1.38    3.99
  -3 -11  -4    9.00    3.39
   3 -11   4    6.82    4.35
  -3 -11  -4    2.70    3.26
  -3  11  -4    5.90    2.67
  -3  11  -4    3.13    4.12
   3  11   4   12.29    4.55
  -3  11  -4    7.18    3.16
  -3 -11  -4    6.39    4.48
  -3  11  -4   13.41    4.32
   3  11   4    8.96    6.36
  -3 -11  -5   44.28    8.14
   3 -11   5   37.76   10.12
  -3  11  -5   24.94    7.55
  -3  11  -5   82.90   15.32
   3  11   5   61.15   10.48
  -3  11  -5   25.14    6.39
  -3 -11  -5   44.78    6.16
  -3  11  -5   69.89   12.72
   3  11   5   66.59   13.61
  -3 -11  -6   -3.56    3.92
   3 -11   6   -0.82    4.15
  -3  11  -6    0.13    4.45
  -3 -11  -6   -2.80    5.01
  -3  11  -6   13.61    5.21
   3  11   6   -1.48    5.34
  -3  11  -6   -0.20    3.49
  -3 -11  -6   -1.94    4.45
   3 -11   7   24.84    8.96
  -3  11  -7   14.70    5.70
  -3 -11  -7   19.21    8.53
   3  11   7   48.57   11.80
  -3  11  -7   23.03    7.78
  -3 -11  -7   38.22    7.64
  -3  11  -7   39.64    8.37
   3  11   7   43.95   12.22
   3  12  -8   36.80    7.15
   3 -12  -8   39.51    7.87
  -3 -12   8   36.47    7.22
  -3  12   8   31.07    8.47
   3 -12  -8   33.31    7.15
  -3 -12   8   38.25    9.09
  -3  12   8   44.58   10.91
   3  12  -7   46.99    7.97
   3 -12  -7   48.14   11.07
  -3 -12   7   59.74    9.88
  -3  12   7   46.72    9.59
   3  12  -7   40.56    8.67
   3 -12  -7   42.31    8.47
  -3 -12   7   55.68   10.64
  -3  12   7   73.90   13.81
   3  12  -6    6.39    3.66
   3 -12  -6   -3.06    5.17
  -3 -12   6    4.94    3.26
  -3  12   6    4.61    5.04
   3  12  -6    6.92    3.79
  -3  12   6    2.47    2.64
   3 -12  -6    4.74    4.12
  -3 -12   6    1.22    4.94
  -3  12   6    6.56    5.40
   3  12  -5   -2.50    2.17
   3 -12  -5    0.89    4.98
  -3 -12   5    0.82    4.15
  -3  12   5    0.92    4.45
  -3  12   5   -0.56    3.13
   3  12  -5    0.43    4.42
  -3 -12   5   -0.03    3.79
  -3  12   5    0.59    3.20
  -3  12   5    1.65    3.69
   3  12  -4   21.42    4.12
   3 -12  -4   22.60    5.60
  -3 -12   4   20.03    3.99
  -3  12   4   15.02    4.35
  -3  12   4   21.38    4.58
   3  12  -4   18.42    4.71
  -3 -12   4   14.37    5.30
  -3  12   4   14.79    4.02
  -3  12   4   21.65    5.80
   3 -12  -3    8.04    3.76
  -3 -12   3    1.25    4.48
  -3 -12   3   -0.13    1.88
  -3  12   3   -0.86    2.67
  -3  12   3   -0.33    3.36
   3  12  -3    2.50    3.36
  -3 -12   3   -0.49    3.69
  -3  12   3   -2.21    3.06
   3 -12  -2   -0.30    3.06
  -3 -12   2    1.85    3.59
  -3 -12   2    2.41    1.94
  -3  12   2    1.91    2.47
  -3  12   2   -0.26    3.43
   3  12  -2    0.49    3.53
  -3 -12   2   -0.30    3.39
  -3  12   2   -0.89    2.64
   3 -12  -1   38.09    8.47
  -3 -12   1   49.03    9.92
  -3 -12   1   19.93    5.67
  -3  12   1   40.26    5.54
  -3  12   1   30.28    5.96
   3  12  -1   60.17    9.95
  -3 -12   1   43.33    9.82
  -3  12   1   55.32    6.82
   3  12  -1   38.58    5.47
   3 -12   0    2.21    2.31
  -3 -12   0    6.49    3.46
  -3 -12   0   -0.56    2.08
  -3  12   0    3.72    1.94
  -3  12   0    2.97    3.66
   3  12   0    8.30    4.71
  -3  12   0   10.58    3.99
   3  12   0    3.29    3.10
   3 -12   1   73.67   13.81
  -3 -12  -1   70.61   12.39
  -3 -12  -1   33.58    9.75
  -3  12  -1   60.36    6.92
  -3  12  -1   44.22    9.72
   3  12   1   93.54   14.04
  -3  12  -1   52.88    7.84
   3  12   1   88.90   10.44
  -3 -12  -2   33.67    7.84
   3 -12   2   21.52    7.02
  -3 -12  -2   15.49    4.74
  -3  12  -2   24.45    4.18
  -3  12  -2   43.62    7.61
   3  12   2   37.83    7.81
  -3  12  -2   47.84    7.35
   3  12   2   37.10    7.28
  -3 -12  -3   30.54    8.43
   3 -12   3   34.04    8.83
  -3 -12  -3   10.84    8.14
  -3  12  -3   26.49    6.43
  -3  12  -3   55.32   11.07
   3  12   3   51.63   11.43
  -3 -12  -3   38.22    8.47
  -3  12  -3   62.54   11.43
   3  12   3   42.47    8.14
  -3 -12  -4    3.03    3.26
   3 -12   4   -2.83    4.15
  -3 -12  -4   -0.33    4.02
  -3  12  -4    0.56    2.60
  -3  12  -4    1.45    4.18
   3  12   4   -3.62    4.94
  -3 -12  -4    5.14    3.26
  -3  12  -4   12.45    4.35
   3  12   4   -0.69    5.11
  -3 -12  -5   35.32    9.46
   3 -12   5   35.22   10.74
  -3 -12  -5   12.19    6.33
  -3  12  -5   19.67    6.66
  -3  12  -5   27.55    7.91
   3  12   5   49.95   13.15
  -3 -12  -5   32.52    7.74
  -3  12  -5   53.67   13.28
   3  12   5   50.91   14.89
  -3 -12  -6   61.78   15.82
   3 -12   6   54.66   16.77
  -3 -12  -6   30.41   15.06
  -3  12  -6   38.29   12.52
  -3  12  -6  137.60   31.47
   3  12   6   64.61   19.18
  -3 -12  -6   69.79   15.82
  -3  12  -6  102.97   24.81
   3  12   6  105.24   26.56
   3 -12   7   -1.42    4.48
  -3  12  -7   -3.00    5.30
  -3 -12  -7   -1.15    3.92
  -3  12  -7    6.19    7.55
   3  12   7   -8.17    7.84
  -3 -12  -7    0.89    5.34
  -3  12  -7    0.96    3.66
   3  12   7   -4.58   11.99
   3  13  -8    1.22    3.86
   3 -13  -8    6.85    6.00
  -3 -13   8    9.29    4.12
  -3  13   8    2.47    6.33
   3 -13  -8    1.25    4.42
  -3 -13   8    7.97    4.71
  -3  13   8    3.69    6.82
   3  13  -7   -0.79    2.97
   3 -13  -7   -4.25    5.70
  -3 -13   7   -6.95    4.55
  -3  13   7    2.24    4.58
   3  13  -7   -1.05    4.74
   3 -13  -7    3.36    4.78
  -3 -13   7   -0.76    4.15
  -3  13   7   -4.25    6.23
   3  13  -6   21.81    4.22
   3 -13  -6   17.96    4.35
  -3 -13   6   18.15    3.86
  -3  13   6   15.75    5.01
   3  13  -6   18.45    5.44
  -3  13   6   17.13    3.66
   3 -13  -6   19.87    4.88
  -3 -13   6   19.93    5.60
  -3  13   6   26.52    8.14
   3  13  -5   11.04    3.16
   3 -13  -5    7.68    5.04
  -3 -13   5    8.14    3.66
  -3  13   5    7.74    4.35
  -3  13   5    8.76    3.26
   3  13  -5    5.93    3.89
  -3 -13   5   11.53    4.45
  -3  13   5    8.96    3.95
  -3  13   5   12.85    5.17
   3 -13  -4   11.43    4.81
  -3 -13   4    2.41    5.04
  -3 -13   4    9.42    3.00
  -3  13   4    7.35    3.33
  -3  13   4   16.18    3.89
   3  13  -4    4.18    2.90
  -3 -13   4   10.38    4.55
  -3  13   4    7.02    3.66
  -3  13   4   11.80    4.84
   3 -13  -3   31.27    7.02
  -3 -13   3   32.59    8.30
  -3 -13   3   24.18    4.58
  -3  13   3   31.10    5.54
  -3  13   3   38.29    6.95
   3  13  -3   36.05    7.41
  -3 -13   3   19.74    6.99
  -3  13   3   41.58    6.82
   3 -13  -2   60.43   11.70
  -3 -13   2   66.69   14.79
  -3 -13   2   45.27    7.61
  -3  13   2   53.54    7.91
  -3  13   2   94.73   13.81
   3  13  -2   94.89   16.01
  -3 -13   2   63.86   12.55
  -3  13   2   86.62   11.70
   3 -13  -1   90.41   14.37
  -3 -13   1   94.86   15.06
  -3  13   1   75.06    8.86
  -3  13   1  113.64   18.55
   3  13  -1  145.31   21.85
  -3 -13   1   79.74   18.48
  -3  13   1  130.81   17.96
   3  13  -1   84.48   11.04
   3 -13   0   38.09    7.25
  -3 -13   0   40.69    6.85
  -3  13   0   38.29    5.34
  -3  13   0   47.81    8.34
   3  13   0   54.76    9.69
  -3 -13   0   30.74    8.11
   3  13   0   44.35    6.85
   3 -13   1   -1.25    3.89
  -3 -13  -1   -1.71    3.59
  -3 -13  -1   -0.36    2.14
  -3  13  -1   -1.22    2.01
  -3  13  -1   -0.20    3.62
   3  13   1   -0.07    4.98
  -3 -13  -1   -1.85    3.13
  -3  13  -1    3.10    4.12
   3  13   1   -0.59    3.99
  -3 -13  -2  133.15   24.22
   3 -13   2  132.72   29.09
  -3 -13  -2   66.46   20.20
  -3  13  -2   90.97   17.00
  -3  13  -2   94.40   23.53
   3  13   2  101.88   23.10
  -3 -13  -2  114.83   28.76
  -3  13  -2  146.20   29.23
   3  13   2  148.21   28.24
  -3 -13  -3  138.22   27.38
   3 -13   3  115.39   24.15
  -3 -13  -3   81.94   26.36
  -3  13  -3   67.68   17.69
  -3  13  -3  206.26   39.44
   3  13   3  206.62   40.10
  -3 -13  -3  116.71   32.98
  -3  13  -3  239.67   39.97
   3  13   3  174.37   34.10
  -3 -13  -4    7.41    3.20
   3 -13   4    1.45    5.34
  -3 -13  -4    1.68    3.99
  -3  13  -4    3.39    3.20
  -3  13  -4    4.88    3.62
   3  13   4   10.77    5.17
  -3 -13  -4    0.13    3.89
  -3  13  -4    8.53    4.71
   3  13   4    2.01    5.21
  -3 -13  -5   -1.12    3.92
   3 -13   5   -2.60    4.18
  -3 -13  -5   -0.86    2.90
  -3  13  -5   -1.52    3.00
  -3  13  -5   -1.71    5.07
   3  13   5   -6.03    6.26
  -3  13  -5   -1.68    3.66
   3  13   5    1.12    7.45
  -3 -13  -6    0.89    4.35
   3 -13   6    4.55    4.98
  -3  13  -6   -1.81    3.56
  -3 -13  -6    0.36    3.66
  -3  13  -6    1.05    4.84
   3  13   6   -1.38    5.40
  -3  13  -6    2.04    5.04
   3 -13   7    0.86    4.38
  -3 -13  -7   -1.65    5.54
  -3  13  -7    1.29    5.14
  -3  13  -7   -1.71    5.70
   3  13   7   -4.94    5.57
  -3  13  -7    4.68    3.86
   3  13   7    0.20    7.12
   3  14  -8   -1.38    2.67
   3 -14  -8    1.12    4.15
  -3  14   8   -1.22    3.86
   3 -14  -8   -6.29    4.38
  -3 -14   8   -3.92    5.47
  -3  14   8    4.48    8.11
   3  14  -7    5.57    2.80
   3 -14  -7    4.02    4.32
  -3 -14   7    0.76    4.98
  -3  14   7    4.65    5.60
   3  14  -7    6.43    4.28
   3 -14  -7    6.75    3.86
  -3 -14   7    0.40    3.72
  -3  14   7    9.16    7.45
   3  14  -6    5.27    3.95
   3 -14  -6   -1.02    5.44
  -3 -14   6    1.15    4.38
  -3  14   6    0.49    3.53
   3  14  -6    4.22    4.28
  -3  14   6    1.35    3.62
  -3 -14   6    1.98    4.65
  -3  14   6    4.84    6.03
   3 -14  -5   51.40   11.99
  -3  14   5   49.36   11.57
  -3  14   5   48.76   11.66
   3  14  -5   54.93   13.44
  -3 -14   5   51.43   12.42
  -3  14   5   26.13    7.22
  -3  14   5   74.60   17.43
   3 -14  -4   41.19    9.32
  -3 -14   4   16.84    8.14
  -3  14   4   33.08    6.23
  -3  14   4   27.08    6.03
   3  14  -4   34.30    5.60
  -3 -14   4   41.09    9.56
  -3  14   4   28.76    6.00
   3 -14  -3   13.08    5.67
  -3 -14   3   13.01    6.85
  -3  14   3   10.77    3.62
  -3  14   3   26.79    5.63
   3  14  -3    7.68    4.15
  -3 -14   3    9.69    5.37
  -3  14   3   22.04    5.40
   3 -14  -2   80.13   18.88
  -3 -14   2   80.99   17.86
  -3  14   2   56.15   10.38
  -3  14   2  100.46   18.45
   3  14  -2  112.52   21.38
  -3 -14   2   46.85   16.71
  -3  14   2  107.05   19.70
   3 -14  -1   99.61   19.97
  -3 -14   1  109.89   22.77
  -3  14   1  147.28   21.71
   3  14  -1   83.89   16.47
  -3 -14   1   90.45   19.80
  -3  14   1  140.07   22.04
   3  14  -1   92.26   12.88
   3 -14   0   32.62    6.75
  -3 -14   0   44.58    9.49
  -3  14   0   42.17    8.27
   3  14   0   40.49    8.96
  -3 -14   0   26.26    7.28
  -3  14   0   54.37    7.51
   3  14   0   40.69    6.52
   3 -14   1   -0.10    3.53
  -3 -14  -1    2.77    3.79
  -3 -14  -1   -0.49    2.41
  -3  14  -1   -0.86    3.16
   3  14   1   -0.23    4.78
  -3 -14  -1    0.82    3.26
  -3  14  -1   -3.16    3.39
   3  14   1   -2.34    3.43
  -3 -14  -2    2.83    4.68
   3 -14   2    0.49    3.29
  -3 -14  -2   -1.55    2.67
  -3  14  -2    0.26    3.33
   3  14   2    0.30    3.62
  -3 -14  -2    0.30    2.73
  -3  14  -2    1.35    4.18
   3  14   2   -4.42    5.44
  -3 -14  -3    0.03    4.32
   3 -14   3   -1.29    4.58
  -3 -14  -3   -2.93    2.83
  -3  14  -3    5.30    4.38
   3  14   3   -7.58    6.06
  -3 -14  -3   -0.53    4.58
  -3  14  -3   -0.46    3.92
   3  14   3   -2.77    7.02
  -3 -14  -4    7.08    4.05
   3 -14   4    1.58    4.05
  -3 -14  -4    7.28    4.12
  -3  14  -4   20.92    5.57
   3  14   4   20.66    6.92
  -3 -14  -4    5.34    4.94
  -3  14  -4   10.12    4.45
   3  14   4    9.52    4.65
  -3 -14  -5    3.69    3.95
   3 -14   5    3.49    5.57
  -3 -14  -5    2.08    4.02
  -3  14  -5   11.63    5.14
   3  14   5   16.24    6.49
  -3 -14  -5    7.64    5.44
  -3  14  -5   10.91    5.07
   3  14   5    8.80    8.14
  -3 -14  -6    0.16    5.21
   3 -14   6    4.81    5.54
  -3 -14  -6   -1.42    4.55
  -3  14  -6    5.44    5.83
   3  14   6    0.56    4.98
  -3 -14  -6   17.99    6.16
  -3  14  -6    0.36    4.78
   3  14   6    1.22    6.19
   3  15  -7    5.54    4.15
   3 -15  -7    6.16    5.80
  -3  15   7    3.13    6.10
   3  15  -7    1.09    6.75
  -3 -15   7    3.00    4.98
  -3  15   7   13.54    6.75
   3 -15  -6   29.75    9.46
  -3 -15   6    7.25    9.06
  -3  15   6   27.84    8.01
   3  15  -6   43.16   10.31
  -3  15   6   42.70    9.92
  -3 -15   6   33.44    9.72
  -3  15   6   50.94   13.64
   3 -15  -5   14.46    4.18
  -3 -15   5   21.91    7.18
  -3  15   5    9.62    5.14
  -3  15   5   14.23    4.91
   3  15  -5   16.90    5.14
  -3 -15   5   11.73    4.42
  -3  15   5   20.72    5.83
   3 -15  -4   29.09    6.82
  -3 -15   4   31.01    6.23
  -3  15   4   22.50    4.18
  -3  15   4   38.42    6.36
   3  15  -4   20.63    4.58
  -3 -15   4   30.31    7.48
  -3  15   4   44.98    6.99
   3 -15  -3   20.16    4.35
  -3 -15   3   19.47    6.19
  -3  15   3   21.32    3.69
  -3  15   3   36.87    5.60
   3  15  -3   30.05    6.29
  -3 -15   3   21.98    6.29
  -3  15   3   33.38    5.40
   3 -15  -2   34.43    6.19
  -3 -15   2   38.65    9.39
  -3  15   2   28.76    4.84
   3  15  -2   50.84    9.00
  -3 -15   2   22.21    7.12
  -3  15   2   53.64    8.37
   3 -15  -1   44.88   10.25
  -3 -15   1   45.40   11.63
  -3  15   1   56.84   11.47
   3  15  -1   71.57   14.14
  -3 -15   1   29.29    6.39
  -3  15   1   62.90   11.93
   3 -15   0  183.16   34.27
  -3 -15   0  248.04   54.37
  -3  15   0  315.13   57.07
   3  15   0  327.02   60.79
  -3 -15   0  160.89   42.77
  -3  15   0  153.31   33.74
   3  15   0  167.22   28.67
   3 -15   1    4.55    4.61
  -3 -15  -1    9.72    4.81
  -3 -15  -1    2.73    2.47
  -3  15  -1   10.21    4.55
   3  15   1   10.44    4.15
  -3 -15  -1    4.61    4.05
  -3  15  -1    5.34    3.99
   3  15   1    7.45    4.45
  -3 -15  -2   45.14    7.08
   3 -15   2   37.96    9.29
  -3 -15  -2   29.69    6.66
  -3  15  -2   63.16   11.53
   3  15   2   62.27   12.88
  -3 -15  -2   36.77    7.61
  -3  15  -2   51.57    8.17
   3  15   2   50.08    8.14
  -3 -15  -3   12.26    5.40
   3 -15   3   19.97    6.82
  -3 -15  -3    4.12    4.09
  -3  15  -3   25.01    6.26
   3  15   3   19.31    6.95
  -3 -15  -3   12.98    5.77
  -3  15  -3   21.52    5.40
   3  15   3   18.78    5.90
  -3 -15  -4   15.06    5.70
   3 -15   4   21.09    7.22
  -3 -15  -4    3.92    4.61
  -3  15  -4   30.77    8.27
   3  15   4   40.00    9.88
  -3 -15  -4   18.06    4.94
  -3  15  -4   18.42    5.80
   3  15   4   24.22    7.02
  -3 -15  -5    0.36    3.82
   3 -15   5   -6.39    4.25
  -3 -15  -5   -6.00    5.27
  -3  15  -5    3.76    4.05
   3  15   5   -1.15    6.49
  -3 -15  -5    0.07    3.56
  -3  15  -5   -3.53    5.37
   3  15   5   -1.32    7.64
  -3 -15  -6   -5.77    5.63
   3 -15   6   -1.78    5.50
  -3 -15  -6    5.11    4.65
  -3  15  -6    6.10    5.67
   3  15   6    0.13    7.25
  -3 -15  -6    0.30    4.88
  -3  15  -6    5.01    4.88
   3  15   6   -3.86    8.24
   3 -16  -7   12.78    5.11
  -3 -16   7    6.33    5.73
  -3  16   7    8.70    6.59
   3  16  -7    3.13    6.56
  -3 -16   7    7.08    5.80
  -3  16   7   14.27    7.12
   3 -16  -6   -0.13    6.03
  -3 -16   6    0.72    6.03
  -3  16   6    0.79    3.99
   3  16  -6   -0.43    6.13
  -3  16   6   -2.50    3.26
  -3 -16   6   -1.12    6.00
  -3  16   6   -1.22    6.26
   3 -16  -5   11.63    5.44
  -3 -16   5   11.47    6.52
  -3  16   5    6.39    4.05
  -3  16   5   12.39    4.61
   3  16  -5   20.72    4.78
  -3 -16   5    9.92    4.81
  -3  16   5   13.74    7.12
   3 -16  -4   14.50    6.59
  -3 -16   4   19.57    6.92
  -3  16   4   20.79    5.37
   3  16  -4   22.57    5.27
  -3 -16   4   15.16    5.67
  -3  16   4   31.57    6.59
   3 -16  -3   67.91   17.89
  -3 -16   3   71.96   21.02
  -3  16   3  101.05   23.06
   3  16  -3   61.48   16.34
  -3 -16   3   68.67   19.01
  -3  16   3  102.34   24.48
   3 -16  -2  111.27   19.93
  -3 -16   2  126.52   27.87
   3  16  -2  160.20   25.60
  -3 -16   2   91.33   22.90
  -3  16   2  170.45   26.49
   3 -16  -1   -0.99    4.32
  -3 -16   1    0.76    5.01
  -3  16   1   -2.11    4.09
   3  16  -1   -3.92    4.88
  -3 -16   1   -1.58    3.79
  -3  16   1   -0.07    3.23
   3 -16   0   -4.45    4.94
  -3 -16   0    3.33    4.91
  -3  16   0   -3.62    4.94
   3  16   0   -4.12    4.05
  -3 -16   0    2.80    4.42
  -3  16   0   -0.69    4.32
   3  16   0    5.44    3.82
   3 -16   1   28.90    8.96
  -3 -16  -1   49.62    9.72
  -3  16  -1   57.73    8.47
   3  16   1   60.23   10.68
  -3 -16  -1   28.34    8.43
  -3  16  -1   57.63    8.80
   3  16   1   35.78    6.79
  -3 -16  -2   57.99   16.64
   3 -16   2   40.99   15.58
  -3  16  -2   78.42   19.11
   3  16   2   95.26   21.75
  -3 -16  -2   44.68   14.07
  -3  16  -2   59.44   14.70
   3  16   2   35.22    9.65
  -3 -16  -3   11.17    5.34
   3 -16   3    5.67    7.22
  -3 -16  -3    3.89    3.92
  -3  16  -3   23.13    6.75
   3  16   3    6.95    5.73
  -3 -16  -3    6.82    5.17
  -3  16  -3   12.09    3.69
   3  16   3   22.37    6.29
  -3 -16  -4    1.85    4.32
   3 -16   4    0.92    4.05
  -3 -16  -4   -2.47    3.82
  -3  16  -4    1.52    4.22
   3  16   4   -4.74    6.10
  -3 -16  -4   -0.46    3.39
  -3  16  -4    1.58    5.27
   3  16   4   -1.22    5.44
  -3 -16  -5   -2.11    4.09
   3 -16   5   -1.61    5.70
  -3 -16  -5   -0.59    3.82
  -3  16  -5   -7.38    5.21
   3  16   5   -4.78    5.21
  -3 -16  -5   -0.40    4.74
  -3  16  -5   -1.45    3.69
   3  16   5   -2.41    7.05
   3 -17  -6   11.14    7.12
  -3 -17   6   11.04    7.64
   3  17  -6   15.72    6.46
  -3  17   6   16.64    5.63
  -3 -17   6   11.89    6.10
  -3  17   6   16.74    5.77
   3 -17  -5    8.07    5.40
  -3 -17   5   10.08    4.68
  -3  17   5    9.23    4.84
   3  17  -5   16.41    5.93
  -3 -17   5   12.32    5.07
  -3  17   5   11.43    5.70
   3 -17  -4   23.16    8.07
  -3 -17   4   13.51    7.12
  -3  17   4   37.43    8.90
   3  17  -4   29.95    8.27
  -3 -17   4   20.49    6.69
  -3  17   4   18.55    6.59
   3 -17  -3   14.33    4.32
  -3 -17   3    7.02    4.55
  -3  17   3   22.17    6.92
   3  17  -3   25.90    5.24
  -3 -17   3    3.29    5.44
  -3  17   3   12.62    4.05
   3 -17  -2    1.68    4.45
  -3 -17   2   -4.61    4.94
   3  17  -2    1.12    3.29
  -3 -17   2   -2.54    4.12
  -3  17   2    0.10    4.45
   3 -17  -1   14.96    5.96
  -3 -17   1   15.91    6.99
  -3  17   1   11.80    4.58
   3  17  -1   25.40    6.62
  -3 -17   1   14.17    6.10
  -3  17   1   15.49    4.51
   3 -17   0    8.70    6.10
  -3 -17   0   12.88    7.51
  -3  17   0   16.18    5.44
   3  17   0   19.11    5.63
  -3 -17   0   10.02    5.80
  -3  17   0   16.31    5.01
   3  17   0   12.13    3.56
   3 -17   1   20.33    4.74
  -3 -17  -1   23.76    7.18
  -3  17  -1   29.23    7.35
   3  17   1   29.72    7.78
  -3 -17  -1   18.48    5.14
  -3  17  -1   35.35    9.29
   3  17   1   17.73    5.57
  -3 -17  -2   30.18    8.63
   3 -17   2   25.21    8.50
  -3  17  -2   40.10    8.96
   3  17   2   26.43    7.12
  -3 -17  -2   16.05    6.06
  -3  17  -2   28.76    5.83
   3  17   2   29.98    7.94
  -3 -17  -3   35.85    8.60
   3 -17   3   30.74   10.64
  -3  17  -3   26.03    8.37
   3  17   3   58.42   14.60
  -3 -17  -3   34.20    7.64
  -3  17  -3   51.66   11.40
   3  17   3   40.69    9.92
  -3 -17  -4   24.78    6.62
   3 -17   4    9.98    7.41
  -3  17  -4   34.23    7.94
   3  17   4   16.57    5.54
  -3 -17  -4   16.18    4.42
  -3  17  -4   14.17    5.60
   3  17   4   32.72    9.56
  -3 -17  -5   -0.56    4.88
   3 -17   5    0.26    5.57
  -3 -17  -5   -1.68    4.15
  -3  17  -5   -5.70    5.83
  -3 -17  -5   -1.09    5.04
  -3  17  -5    3.00    4.38
   3  17   5   -3.66    6.89
   3 -18  -5   -4.02    4.71
  -3 -18   5    4.78    6.59
  -3  18   5    0.96    4.18
   3  18  -5   -2.44    4.28
  -3 -18   5   -2.37    4.38
  -3  18   5    3.33    6.59
   3 -18  -4    2.37    3.66
  -3 -18   4   -2.27    6.06
  -3  18   4    5.77    4.98
   3  18  -4    7.18    5.77
  -3 -18   4   -0.79    3.62
  -3  18   4    6.26    5.27
   3 -18  -3    6.33    5.73
  -3 -18   3   11.14    6.23
  -3  18   3    2.21    3.82
   3  18  -3    7.41    5.50
  -3 -18   3    7.28    4.71
  -3  18   3   11.20    5.60
   3 -18  -2   29.69    9.36
  -3 -18   2   26.49    7.91
   3  18  -2   45.01   11.43
  -3 -18   2   19.44    5.67
  -3  18   2   45.17   11.14
   3 -18  -1   25.30    6.03
  -3 -18   1   29.65    9.46
  -3  18   1   38.32    8.11
   3  18  -1   49.29   10.25
  -3 -18   1   17.83    6.46
  -3  18   1   44.91    8.34
   3 -18   0   70.08   15.26
  -3 -18   0   80.49   19.11
  -3  18   0   65.57   14.07
   3  18   0  123.89   23.00
  -3 -18   0   72.98   15.16
  -3  18   0   64.94   13.97
   3 -18   1   -0.33    6.00
  -3 -18  -1    3.06    6.03
  -3  18  -1    7.81    5.40
   3  18   1    0.82    4.88
  -3 -18  -1   -1.02    4.51
  -3  18  -1   -0.59    3.89
   3  18   1    2.80    4.25
  -3 -18  -2    7.55    4.18
   3 -18   2    2.31    6.75
  -3  18  -2   -2.73    4.18
   3  18   2   -2.64    6.52
  -3 -18  -2   -1.94    5.11
  -3  18  -2   -2.64    5.34
   3  18   2    1.68    4.74
  -3 -18  -3    3.06    6.16
   3 -18   3    8.73    4.74
  -3  18  -3    4.02    6.03
   3  18   3    6.69    4.68
  -3 -18  -3    8.80    3.95
  -3  18  -3   11.63    5.50
   3  18   3    5.90    5.21
  -3 -18  -4   24.48    7.05
   3 -18   4   24.68    9.88
  -3  18  -4   49.16   11.63
   3  18   4   47.31   12.59
  -3 -18  -4   20.26    7.28
  -3  18  -4   19.67    6.10
   3  18   4   34.46   10.28
   3 -19  -5   11.99    6.29
  -3 -19   5    0.07    7.22
  -3  19   5    9.42    5.90
   3  19  -5   10.51    4.61
  -3  19   5    2.34    5.11
   3 -19  -4   10.74    6.62
  -3 -19   4    7.25    5.11
  -3  19   4    4.38    4.91
   3  19  -4    5.50    5.40
  -3 -19   4    2.14    4.42
  -3  19   4    3.13    4.48
   3 -19  -3   42.44   10.87
  -3 -19   3   50.77   13.11
  -3  19   3   68.60   12.45
   3  19  -3   53.64   10.81
  -3 -19   3   25.44    8.90
  -3  19   3   74.30   12.95
   3 -19  -2   47.71   11.76
  -3 -19   2   43.72   11.01
   3  19  -2   76.71   17.03
  -3 -19   2   32.36    9.06
  -3  19   2   76.47   17.23
   3 -19  -1   46.66   11.27
  -3 -19   1   38.12   10.97
  -3  19   1   65.50   15.62
   3  19  -1   60.13   14.79
  -3 -19   1   25.30    9.23
  -3  19   1   68.40   13.87
   3 -19   0   38.22   11.60
  -3 -19   0   39.31   11.83
  -3  19   0   54.96   12.88
   3  19   0   65.11   15.49
  -3 -19   0   28.90    8.07
  -3  19   0   68.44   15.09
   3 -19   1   -2.47    6.66
  -3 -19  -1   -1.05    5.30
  -3  19  -1    5.90    6.10
   3  19   1    5.11    5.80
  -3 -19  -1    1.68    4.28
  -3  19  -1    2.14    5.77
   3  19   1    0.59    5.50
  -3 -19  -2   19.70    8.04
   3 -19   2   23.26    8.86
  -3  19  -2   39.60    8.90
   3  19   2   43.33    9.59
  -3 -19  -2    7.38    6.29
  -3  19  -2   33.58    7.71
   3  19   2   32.29    7.84
  -3 -19  -3   26.56    7.87
   3 -19   3   15.26    6.39
  -3  19  -3   49.06    9.98
   3  19   3   52.55   10.84
  -3 -19  -3   25.73    6.85
  -3  19  -3   42.08    7.15
   3  19   3   32.92    8.27
   3 -20  -4    1.58    6.10
  -3 -20   4   -2.83    5.67
  -3  20   4    7.48    5.96
   3  20  -4   10.58    6.69
  -3  20   4    5.86    5.86
   3 -20  -3   50.58   12.29
  -3 -20   3   45.04   11.96
  -3  20   3   34.00    8.24
   3  20  -3   74.60   13.48
  -3  20   3   62.47   12.82
   3 -20  -2    0.13    4.25
  -3 -20   2   -1.68    5.30
  -3  20   2   -3.03    4.91
   3  20  -2    1.85    4.58
  -3  20   2    2.77    5.50
   3 -20  -1    6.10    6.89
  -3 -20   1    6.49    6.62
  -3  20   1    9.65    6.59
   3  20  -1    4.78    5.60
  -3 -20   1    7.81    4.88
  -3  20   1   12.75    5.50
   3 -20   0    1.05    5.27
  -3 -20   0    5.96    6.95
  -3  20   0    0.53    6.59
   3  20   0    2.41    6.29
  -3 -20   0    1.94    4.48
  -3  20   0    1.29    4.78
   3 -20   1    3.95    5.83
  -3 -20  -1    1.12    5.63
  -3  20  -1   12.72    6.99
   3  20   1    8.47    6.72
  -3 -20  -1    3.92    4.45
  -3  20  -1    1.98    3.62
  -3 -20  -2    5.90    7.15
   3 -20   2    6.16    7.68
  -3  20  -2    5.93    6.95
   3  20   2   10.84    7.08
  -3 -20  -2    0.00    5.07
  -3  20  -2    5.63    3.79
   3  20   2    1.19    6.00
   3 -21  -2   19.34    8.53
  -3 -21   2   32.39    8.57
  -3  21   2   26.29   10.38
   3  21  -2   36.18   10.44
  -3  21   2   26.06    7.35
   3 -21  -1    9.39    5.57
  -3 -21   1   16.47    8.40
  -3  21   1   15.85    6.39
   3  21  -1   27.12    8.57
  -3  21   1   26.00    7.74
   3 -21   0    9.98    5.24
  -3 -21   0   16.57    7.12
  -3  21   0   14.56    7.35
   3  21   0   21.88    7.91
  -3  21   0   20.89    7.25
   4   0 -10  371.30   14.07
  -4   0  10  313.31   40.30
  -4   0  10  310.45   38.95
   4   0  -9   -0.30    3.72
  -4   0   9    3.03    5.34
  -4   0   9   -5.83    5.96
  -4   0   9    3.49    4.38
   4   0  -8  462.80   52.95
  -4   0   8  382.54   45.21
  -4   0   8  431.83   49.69
  -4   0   8  416.05   49.75
   4   0  -7   -4.32    4.74
  -4   0   7    2.67    4.91
  -4   0   7    1.65    4.18
  -4   0   7   -1.42    3.79
   4   0  -6  338.32   26.85
  -4   0   6  333.74   25.80
  -4   0   6  297.79   23.16
  -4   0   6  326.33   25.04
   4   0  -5    1.61    3.23
  -4   0   5    0.89    3.29
  -4   0   5    1.19    3.29
  -4   0   5    3.00    2.21
   4   0  -4   49.29    6.19
  -4   0   4   58.62    7.22
   4   0  -4   40.40    4.94
  -4   0   4   58.68    6.95
  -4   0   4   62.47    7.18
  -4   0   3    2.27    6.19
  -4   0   0  909.82   76.61
  -4   0   0  747.42   74.07
  -4   0   0  767.32   72.92
  -4   0  -2  942.84  132.82
   4   0   2 1286.46  117.79
  -4   0  -2 1246.20  103.59
  -4   0  -2 1218.85  126.79
  -4   0  -3    3.53    4.22
   4   0   3    5.04    5.83
  -4   0  -3    1.29    4.09
  -4   0  -3    0.76    3.36
  -4   0  -4   73.18   24.81
   4   0   4  107.28   23.46
  -4   0  -4   58.09   23.16
  -4   0  -4   84.81   29.19
  -4   0  -5    9.16    9.16
   4   0   5   21.02    9.79
  -4   0  -5    6.66   11.10
  -4   0  -5   19.87   13.51
  -4   0  -6   18.98    6.19
   4   0   6   26.23    7.91
  -4   0  -6   22.87    7.15
   4   0   6   32.49    7.74
  -4   0  -7    3.95    4.05
   4   0   7    2.34    3.92
  -4   0  -7    1.71    4.68
   4   0   7    0.56    5.11
  -4   0  -8    1.94    5.11
   4   0   8    5.70    4.74
  -4   0  -8    9.46    5.54
   4   0   8    5.86    7.12
   4  -1 -10   -0.40    4.78
  -4   1  10    8.07    8.11
  -4  -1  10    6.85    6.56
  -4  -1  10   -0.86   10.84
  -4   1  10    4.18    6.95
  -4  -1  10    3.20    8.30
   4   1  -9    7.41    5.30
   4  -1  -9    8.86    4.88
  -4   1   9   10.87    4.68
  -4  -1   9    5.17    6.26
  -4  -1   9    4.32    5.90
  -4   1   9   13.54    7.35
  -4   1   9    7.61    5.73
  -4  -1   9    7.78    5.80
   4   1  -8   24.12   10.48
   4  -1  -8   20.53    5.63
  -4   1   8   19.14    4.94
  -4  -1   8   24.71    6.16
  -4  -1   8   19.51    8.27
  -4   1   8   22.87    5.01
  -4   1   8   18.15    6.85
  -4  -1   8   20.36    3.95
   4   1  -7  132.62   19.31
   4  -1  -7  144.94   22.37
  -4   1   7  116.87   17.56
  -4  -1   7  148.14   21.71
  -4  -1   7  140.00   20.53
  -4   1   7  138.91   20.40
  -4  -1   7  127.55   18.58
  -4   1   7  136.08   20.23
   4   1  -6  394.47   30.25
   4  -1  -6  400.53   31.73
  -4  -1   6  386.89   29.42
  -4   1   6  378.06   29.88
  -4  -1   6  387.15   29.65
  -4   1   6  388.17   29.00
  -4   1   6  435.36   32.82
  -4  -1   6  411.90   31.20
   4   1  -5   78.91   10.12
   4  -1  -5   71.33    9.82
  -4  -1   5   76.47   10.08
  -4   1   5   80.49   10.58
  -4  -1   5   64.68    8.30
  -4   1   5   70.51    9.09
  -4   1   5   83.49   10.44
  -4  -1   5   77.86    9.88
   4   1  -4   21.75    3.59
   4  -1  -4   21.45    4.28
  -4   1   4   19.21    3.59
  -4  -1   4   21.81    4.02
   4   1  -4   20.07    3.23
   4  -1  -4   11.89    2.47
  -4  -1   4   21.09    3.72
  -4   1   4   20.96    3.95
  -4  -1   4   21.29    3.29
  -4   1   4   23.26    3.39
   4   1  -3 1078.06   93.25
   4  -1  -3 1282.21   98.85
  -4  -1   3  968.44   73.48
  -4   1   3 1153.09   83.23
   4   1  -3  943.66   89.98
   4  -1  -3 1102.87   94.27
  -4  -1   3 1084.22   81.58
  -4   1   3  959.81   80.53
  -4  -1   3 1032.10   79.11
  -4   1   3 1003.20   75.91
   4   1  -2 1273.35  121.12
   4  -1  -2 1463.34  121.91
  -4  -1   2 1443.83  119.70
  -4   1   2 1583.17  130.54
   4   1  -2 1736.75  146.06
   4  -1  -2 1424.65  147.02
  -4  -1   2 1534.87  125.27
  -4   1   2 1471.61  121.32
  -4   1   2 1508.41  127.15
   4  -1  -1 2299.88  258.32
  -4   1   1 2460.87  209.00
  -4  -1   1 2718.76  238.78
   4   1  -1 2447.03  268.96
   4  -1  -1 2482.55  263.00
  -4  -1   1 2545.78  215.32
  -4   1   1 3014.71  241.06
  -4  -1   1 2447.79  233.77
  -4   1   1 2451.81  214.47
   4   1   0   76.21    9.42
   4  -1   0   83.33   10.68
  -4  -1   0  133.41   34.23
  -4   1   0  115.95   13.41
   4   1   0  139.77   24.12
   4  -1   0  140.76   20.07
  -4   1   0  153.91   16.57
  -4  -1   0  123.06   38.55
  -4  -1   0  105.73   19.44
  -4   1   0  125.96   13.84
   4  -1   1  775.23   55.85
  -4  -1  -1  673.12   61.22
  -4   1  -1  838.29   76.67
   4   1   1  851.77  116.64
   4  -1   1  792.72   98.55
  -4   1  -1  757.66   79.64
  -4  -1  -1  658.69   74.83
  -4  -1  -1  615.32   56.21
  -4   1  -1  713.94   73.74
  -4   1  -2  107.25   17.46
   4  -1   2   98.52   15.98
  -4   1  -2   89.69   26.46
  -4   1  -2  100.56   19.60
  -4   1  -3   37.46   16.31
  -4  -1  -3   18.72    4.71
   4   1   3   31.47    6.29
   4  -1   3   33.02   18.42
  -4  -1  -3   14.93    3.95
  -4   1  -3   46.69   23.16
  -4   1  -4  179.87   27.12
   4   1   4  233.11   34.10
   4  -1   4  115.32   21.48
  -4   1  -4  186.43   30.74
  -4  -1  -4  169.82   27.61
  -4  -1  -4  100.86   18.95
  -4   1  -4  210.97   29.82
  -4   1  -5   71.66   20.59
  -4  -1  -5   16.31   12.42
   4   1   5   39.04   11.93
   4  -1   5   96.77   23.59
  -4   1  -5   77.46   21.38
  -4  -1  -5   63.66   13.44
  -4  -1  -5   91.70   14.27
  -4   1  -5   60.33   15.12
  -4  -1  -6   -0.16    3.95
  -4   1  -6   10.91    4.94
   4   1   6   19.14    5.44
   4  -1   6    9.39    4.88
  -4   1  -6   14.04    5.93
  -4  -1  -6   17.00    5.34
  -4   1  -6   11.43    5.21
  -4   1  -7    0.69    4.94
  -4  -1  -7    0.43    4.61
   4   1   7    6.79    5.34
   4  -1   7    4.98    7.22
  -4   1  -7   -0.56    3.76
  -4  -1  -7    3.33    5.57
   4   1   7   -5.24    7.78
  -4   1  -8    2.01    4.84
  -4  -1  -8    8.83    5.24
   4   1   8    7.35    5.44
   4  -1   8    9.13    4.84
  -4   1  -8    8.37    4.48
  -4  -1  -8   11.43    5.70
   4   1   8   20.86    8.47
   4  -1   8    6.26    7.64
   4   2 -10   72.55   10.74
   4  -2 -10   86.59   12.09
  -4   2  10   66.66   12.03
  -4  -2  10   72.88   12.32
  -4  -2  10  105.60   14.50
  -4   2  10   90.12   13.77
  -4   2  10   66.69   10.41
  -4  -2  10   58.19   10.77
   4   2  -9   86.19   17.86
   4  -2  -9  113.91   23.13
  -4   2   9   99.08   19.97
  -4  -2   9   99.44   19.93
  -4  -2   9  115.03   22.57
  -4   2   9  127.88   25.77
  -4   2   9  119.31   24.18
  -4  -2   9   74.99   18.25
   4   2  -8    6.95    3.82
   4  -2  -8   -1.25    5.07
  -4  -2   8   12.19    5.37
  -4   2   8    4.05    3.72
  -4  -2   8    9.72    3.76
  -4   2   8   12.42    5.60
  -4   2   8    7.74    4.51
  -4  -2   8    5.86    4.58
   4   2  -7  343.46   48.80
   4  -2  -7  318.62   47.41
  -4  -2   7  327.81   46.62
  -4   2   7  238.85   34.76
  -4  -2   7  250.97   36.54
  -4   2   7  297.83   42.21
  -4   2   7  300.27   42.97
  -4  -2   7  313.81   45.31
   4   2  -6   16.18    6.29
   4  -2  -6   11.63    4.32
  -4  -2   6   24.88    5.77
  -4   2   6   14.07    4.28
  -4  -2   6   17.40    4.51
  -4   2   6   13.44    4.42
  -4   2   6   13.54    4.25
  -4  -2   6   20.43    4.45
   4   2  -5   45.24    7.05
   4  -2  -5   46.43    8.60
  -4  -2   5   45.83    7.22
  -4   2   5   45.93    7.31
  -4  -2   5   44.12    6.95
  -4   2   5   35.88    3.26
  -4  -2   5   41.78    3.33
  -4   2   5   44.98    7.08
   4   2  -4   29.42    4.55
  -4  -2   4   22.97    4.12
  -4   2   4   21.78    5.17
   4   2  -4   29.75    4.45
   4  -2  -4   23.89    3.69
  -4  -2   4   28.01    4.55
  -4   2   4   24.58    6.59
  -4  -2   4   25.17    3.46
  -4  -2   3    3.36    5.44
  -4   2   3   -5.21    5.67
  -4  -2   3    5.70    3.53
   4  -2  -2   22.27    4.09
  -4   2   2   19.44    3.46
   4  -2  -2   23.26    4.02
  -4   2   2   21.29    3.69
  -4  -2   2   18.39    3.29
  -4   2   2   23.39    3.79
   4  -2  -1   24.84    4.18
  -4   2   1   35.32    5.07
   4   2  -1   20.59   10.61
   4  -2  -1   35.55    5.04
  -4   2   1   32.62    4.91
  -4   2   1   25.70    4.61
   4   2   0   21.38    2.80
  -4  -2   0   41.15    8.24
  -4   2   0   37.43   14.83
   4   2   0   41.52    8.11
   4  -2   0   33.67   14.79
  -4   2   0   45.34   20.23
  -4  -2   0   36.28    8.37
  -4  -2   0   40.20    5.24
  -4  -2  -2   69.39   15.75
  -4   2  -2  113.64   18.68
   4   2   2  105.70   19.41
   4  -2   2   54.14   13.21
  -4   2  -2   78.81   19.57
  -4  -2  -2   87.12   16.51
  -4  -2  -2   83.62   12.26
  -4   2  -2   93.81   18.02
  -4   2  -3  147.51   30.91
  -4  -2  -3  188.96   31.96
   4   2   3  121.45   27.08
   4  -2   3  196.11   45.90
  -4   2  -3  178.55   39.67
  -4  -2  -3  171.63   35.95
  -4  -2  -3  129.36   19.34
  -4   2  -3  223.10   40.03
  -4   2  -4   14.50    7.08
   4   2   4   93.58   24.91
  -4   2  -4   23.99   12.95
  -4   2  -4   10.48    7.28
  -4  -2  -5   61.94   20.07
  -4   2  -5  110.84   34.50
   4   2   5   76.28   22.50
   4  -2   5  103.59   45.44
  -4   2  -5  116.08   38.48
  -4  -2  -5   74.00   26.99
  -4   2  -5  154.37   37.76
   4   2   5  204.84   42.64
  -4  -2  -6    2.87    3.82
  -4   2  -6    4.15    4.74
   4   2   6   12.72    6.46
   4  -2   6    5.01    6.29
  -4   2  -6   11.76    4.71
  -4  -2  -6    6.85    3.79
  -4   2  -6   11.57    4.12
   4   2   6   11.20    6.72
  -4   2  -7   24.81   11.30
  -4  -2  -7    5.80    7.74
   4   2   7    7.25    6.23
   4  -2   7   34.33   22.17
  -4   2  -7   25.96   11.73
  -4  -2  -7   32.49   13.54
   4   2   7   10.81    7.18
  -4   2  -8    1.22    5.07
  -4  -2  -8    4.48    5.90
   4   2   8    5.21    6.52
   4  -2   8    6.06    5.11
  -4   2  -8   10.84    6.66
  -4  -2  -8    2.90    5.90
   4   2   8   25.21    9.03
   4  -2   8   18.09    7.84
   4   3 -10   41.94    6.82
   4  -3 -10   47.55    9.03
  -4   3  10   44.61   10.77
  -4  -3  10   39.31    7.38
  -4  -3  10   66.92   11.60
  -4   3  10   36.90    8.80
  -4   3  10   42.37    7.94
   4   3  -9   89.46   18.09
   4  -3  -9  115.16   23.62
  -4  -3   9  127.25   25.34
  -4   3   9   89.89   18.78
  -4  -3   9  123.06   24.51
  -4   3   9  131.57   25.77
  -4   3   9  113.74   23.03
  -4  -3   9   76.11   16.94
   4   3  -8   90.68   11.43
   4  -3  -8   91.80   13.18
  -4  -3   8   73.77    9.62
  -4   3   8   58.88    7.41
  -4  -3   8   98.02   12.45
  -4   3   8  107.48   13.87
  -4   3   8   76.54   11.86
  -4  -3   8   57.20    5.96
   4  -3  -7   -0.20    3.53
  -4  -3   7   10.94    4.58
  -4   3   7    2.24    3.46
  -4  -3   7    6.33    5.57
  -4   3   7    2.97    4.12
  -4   3   7    6.59    4.61
  -4  -3   7    6.23    4.45
   4   3  -6   36.11    4.42
   4  -3  -6   29.26   13.64
  -4  -3   6   41.65    5.54
  -4   3   6   21.58    5.27
  -4  -3   6   42.14    5.54
  -4   3   6   34.83    8.20
  -4   3   6   34.23    5.47
  -4  -3   6   31.43    5.27
   4   3  -5  155.85   18.88
   4  -3  -5  153.94   20.89
  -4  -3   5  174.23   21.09
  -4   3   5  167.18   20.96
  -4  -3   5  158.65   19.54
  -4   3   5  145.21   19.18
  -4  -3   5  128.83   15.68
   4   3  -4  943.96   86.92
   4  -3  -4  858.75   95.09
  -4  -3   4  891.27   84.28
  -4   3   4  732.49   86.00
   4   3  -4  911.41   94.86
  -4  -3   4  894.04   84.75
  -4   3   4  904.16   84.94
  -4  -3   4  825.54   77.46
  -4   3   4  887.12   90.31
   4   3  -3  870.05   65.01
   4  -3  -3  901.59   83.99
  -4  -3   3  921.75   77.86
  -4   3   3  849.36   70.12
   4  -3  -3  897.76   77.13
  -4  -3   3  755.36   67.28
  -4   3   3  947.95   73.02
  -4  -3   3  755.72   65.14
  -4   3   3  904.75   72.95
   4   3  -2   64.38    7.28
   4  -3  -2   77.20    9.92
  -4  -3   2   76.80    8.67
  -4   3   2   70.77    8.20
   4   3  -2   94.07   10.21
   4  -3  -2   72.85   10.21
  -4  -3   2   77.07    9.09
  -4   3   2   72.95    8.50
  -4  -3   2   63.99    7.02
  -4   3   2   71.93    7.84
   4  -3  -1   13.74    3.29
  -4  -3   1   14.33    3.00
  -4   3   1   20.92    3.62
   4   3  -1   19.67    3.72
   4  -3  -1   18.39    3.89
  -4   3   1   18.35    3.33
  -4  -3   1   14.50    3.43
  -4  -3   1   14.43    2.67
  -4   3   1   21.25    4.32
   4   3   0  409.56   35.45
   4  -3   0  433.08   54.14
  -4  -3   0  593.12   56.87
  -4   3   0  588.87   50.87
   4   3   0  578.82   56.11
   4  -3   0  550.81   72.49
  -4   3   0  587.68   58.29
  -4  -3   0  485.57   50.64
  -4  -3   0  392.46   38.22
  -4   3   0  512.00   55.32
   4  -3   1  499.94   55.88
  -4  -3  -1  765.44   61.85
  -4  -3  -1  656.41   73.28
  -4   3  -1  738.95   68.83
   4   3   1  789.99   80.92
   4  -3   1  741.85  112.13
  -4   3  -1  693.91   80.96
  -4  -3  -1  623.76   82.50
  -4  -3  -1  628.80   75.72
  -4   3  -1  797.80   86.49
   4  -3   2  100.92   10.64
  -4  -3  -2   93.02   18.15
  -4   3  -2  141.91   20.86
   4   3   2  141.55   24.65
   4  -3   2  133.44   24.51
  -4   3  -2  118.16   26.23
  -4  -3  -2  103.49   19.54
  -4  -3  -2  123.66   19.47
  -4   3  -2  139.54   21.98
  -4  -3  -3   66.62   22.97
  -4   3  -3   90.05   15.82
   4   3   3  170.54   37.46
   4  -3   3   85.04   17.86
  -4   3  -3   84.42   18.32
  -4  -3  -3   64.12   28.14
  -4  -3  -3   76.54   19.87
  -4   3  -3   59.01   13.58
  -4  -3  -4    0.63    3.29
  -4   3  -4    8.76    3.72
   4   3   4    5.54    3.33
   4  -3   4    5.90    5.07
  -4   3  -4    7.02    3.59
  -4  -3  -4    6.03    4.81
  -4   3  -4   10.18    4.74
   4   3   4    8.34    5.67
  -4  -3  -5   70.91   32.78
  -4   3  -5  164.81   35.95
   4   3   5  282.01   53.44
   4  -3   5  117.50   31.89
  -4   3  -5  169.72   38.09
  -4  -3  -5  180.76   36.51
  -4   3  -5  234.47   46.36
   4   3   5  367.55   70.94
  -4  -3  -6    5.21    4.48
  -4   3  -6    6.33    3.62
   4   3   6   14.50    6.16
   4  -3   6   10.71    4.61
  -4   3  -6    9.75    4.28
  -4  -3  -6    8.34    3.95
  -4   3  -6   11.53    3.79
   4   3   6   12.42    5.93
  -4   3  -7   72.85   18.65
   4   3   7  111.14   27.48
   4  -3   7  114.50   29.59
  -4   3  -7   70.25   17.69
  -4  -3  -7   86.52   20.86
  -4   3  -7   58.62   18.25
   4   3   7  143.82   32.36
  -4  -3  -8   -0.20    4.51
  -4   3  -8   23.66    6.82
   4   3   8   14.53    7.25
   4  -3   8   11.93    5.60
  -4   3  -8   16.54    4.74
  -4  -3  -8   11.73    5.37
   4   3   8   18.42   10.41
   4  -3   8   32.26    8.90
   4   4 -10   44.25    9.13
   4  -4 -10   36.01    9.32
  -4  -4  10   36.24   10.28
  -4   4  10   41.32   10.38
  -4  -4  10   37.66    9.06
  -4   4  10   46.62   10.15
  -4   4  10   41.15   10.12
   4   4  -9   82.08   16.71
   4  -4  -9   72.98   16.67
  -4  -4   9   84.75   17.66
  -4   4   9   56.41   12.78
  -4  -4   9   94.23   19.31
  -4   4   9   77.96   16.24
  -4   4   9   89.29   19.24
   4   4  -8   76.44   14.60
   4  -4  -8   76.54   16.28
  -4  -4   8  100.07   19.44
  -4   4   8   63.62   13.54
  -4  -4   8   70.91   14.33
  -4   4   8   88.44   17.69
  -4   4   8   52.82   12.29
  -4  -4   8   51.14   10.71
   4   4  -7   32.26    4.18
   4  -4  -7   35.39    7.64
  -4  -4   7   34.40    5.67
  -4   4   7   32.29    5.54
  -4  -4   7   25.04    4.38
  -4   4   7   31.40    5.57
  -4   4   7   34.33    6.13
  -4  -4   7   23.49    4.45
   4   4  -6  527.32   51.70
   4  -4  -6  430.32   47.22
  -4  -4   6  600.76   58.68
  -4   4   6  543.40   54.37
  -4  -4   6  535.32   52.72
  -4   4   6  530.58   57.13
  -4   4   6  563.13   61.32
  -4  -4   6  382.37   39.70
   4   4  -5  163.49   19.57
   4  -4  -5  156.51   22.01
  -4  -4   5  200.26   24.42
  -4   4   5  170.18   23.49
   4   4  -5  142.74   20.03
  -4  -4   5  114.99   14.40
  -4   4   5  176.05   21.32
  -4  -4   5  134.23   17.10
  -4   4   5  184.42   22.41
   4   4  -4   77.53   10.91
   4  -4  -4   82.83   15.45
  -4  -4   4   91.80    5.57
  -4   4   4   57.36   10.05
   4   4  -4   71.43   20.96
   4  -4  -4   59.84    8.07
  -4  -4   4   79.61   11.17
  -4   4   4   79.51    9.75
  -4  -4   4   71.93    8.07
  -4   4   4   69.29    8.76
   4   4  -3  926.76   87.55
   4  -4  -3  989.59  110.12
  -4  -4   3 1019.87  103.59
  -4   4   3  887.98   89.16
   4   4  -3 1031.27  119.37
   4  -4  -3  994.34  112.26
  -4  -4   3 1017.93  102.08
  -4   4   3  877.70   85.34
  -4  -4   3  712.56   66.66
  -4   4   3 1000.76  104.68
   4   4  -2  309.56   27.12
   4  -4  -2  376.38   36.57
  -4  -4   2  357.63   31.50
  -4   4   2  358.42   29.88
   4   4  -2  309.62   34.43
  -4  -4   2  379.21   35.42
  -4   4   2  344.42   27.84
  -4  -4   2  259.01   23.10
  -4   4   2  352.98   32.42
   4  -4  -1   64.18    9.00
  -4  -4   1   76.15    8.70
  -4   4   1   79.80    9.32
   4   4  -1   68.50    9.32
  -4  -4   1   57.79    8.70
  -4   4   1   77.27    9.75
  -4  -4   1   62.24    7.05
  -4   4   1   74.63   10.87
   4   4   0  313.61   32.55
   4  -4   0  398.75   45.14
  -4  -4   0  332.06   44.74
  -4   4   0  389.03   31.17
   4   4   0  444.38   63.26
   4  -4   0  459.71   48.86
  -4   4   0  455.69   41.55
  -4  -4   0  317.70   52.16
  -4   4   0  456.11   47.35
   4  -4   1   45.24    7.81
  -4   4  -1   66.13    8.76
   4  -4   1   59.87   11.40
  -4   4  -1   60.96   10.12
  -4   4  -1   51.86   19.01
   4  -4   2   84.88   12.03
  -4  -4  -2   78.25   18.75
  -4   4  -2  118.55   16.51
   4   4   2  135.52   25.80
   4  -4   2  129.85   24.58
  -4   4  -2  112.72   22.64
  -4  -4  -2  109.09   22.90
  -4  -4  -2  104.75   15.26
  -4   4  -2  114.56   22.97
  -4  -4  -3    4.15    6.62
  -4   4  -3   12.22    3.89
   4   4   3   24.68   12.29
   4  -4   3    5.67    5.93
  -4   4  -3   10.77    5.40
  -4   4  -3   10.35    4.94
  -4  -4  -4    6.85    3.69
  -4   4  -4    9.36    3.36
   4   4   4   23.72    6.59
   4  -4   4   18.12    7.15
  -4   4  -4   15.29    4.35
  -4  -4  -4   17.76    4.18
  -4   4  -4   13.31    4.02
   4   4   4   33.67    7.78
  -4   4  -5    3.95    4.61
   4  -4   5    0.00    8.60
  -4   4  -5   14.83   15.49
  -4   4  -5    5.30    6.99
  -4   4  -6    0.76    4.22
  -4  -4  -6    4.58    4.42
   4   4   6    6.43    5.27
   4  -4   6    3.23    4.12
  -4   4  -6    8.07    3.95
  -4  -4  -6    8.01    4.94
  -4   4  -6    7.48    3.92
   4   4   6   31.63    9.09
  -4   4  -7    5.40    5.17
   4   4   7   88.76   25.96
   4  -4   7   -5.30    9.88
  -4   4  -7   27.84    9.82
  -4  -4  -7    6.75    8.40
  -4   4  -8    7.68    4.18
  -4  -4  -8    4.94    6.10
   4   4   8   27.68    8.04
   4  -4   8   21.09    7.48
  -4   4  -8   27.41    6.49
  -4  -4  -8    9.06    4.91
   4   4   8   27.08    8.63
   4  -4   8   25.27   10.12
   4   5 -10    9.59    4.48
   4  -5 -10    2.27    5.17
  -4   5  10    4.45    4.71
  -4  -5  10   14.10    7.48
  -4   5  10   11.63    7.02
  -4   5  10    3.13    7.15
   4   5  -9   67.12   13.05
   4  -5  -9   59.90   14.33
  -4  -5   9   63.95   13.11
  -4   5   9   64.12   14.00
  -4  -5   9   51.80   10.77
  -4   5   9   67.94   14.37
  -4   5   9   73.02   15.35
   4   5  -8    6.39    3.79
   4  -5  -8   17.36    5.63
  -4  -5   8   16.84    5.57
  -4   5   8    8.04    5.44
  -4  -5   8   10.77    5.47
  -4   5   8   12.78    5.07
  -4   5   8    7.51    5.30
   4   5  -7   85.77   12.88
   4  -5  -7   76.51   15.32
  -4  -5   7   70.68   11.37
  -4   5   7   68.47   11.99
  -4  -5   7   86.19   13.90
  -4   5   7  102.27   16.18
  -4   5   7   78.06   13.74
   4  -5  -6   10.38    9.16
  -4  -5   6   22.34    5.57
  -4   5   6   13.25    5.73
  -4  -5   6   13.15    4.91
  -4   5   6   12.22    4.78
   4   5  -5   56.90    7.91
   4  -5  -5   50.25    8.53
  -4  -5   5   49.00    7.41
  -4   5   5   30.48    5.47
   4   5  -5   43.43    5.40
  -4  -5   5   43.46    6.99
  -4   5   5   65.14    8.86
  -4   5   5   51.04    8.30
   4   5  -4  660.33   63.13
   4  -5  -4  605.74   73.74
  -4  -5   4  629.30   66.13
  -4   5   4  619.94   62.17
  -4   5   4  547.32   61.81
   4   5  -4  506.26   56.28
  -4  -5   4  668.90   70.28
  -4   5   4  649.03   68.57
  -4   5   4  658.75   68.53
   4  -5  -3   34.37    5.34
  -4  -5   3   27.12    6.79
  -4   5   3   29.72    4.91
  -4   5   3   32.42    4.71
  -4  -5   3   24.45    6.92
  -4   5   3   25.04    3.92
  -4   5   3   25.63    4.65
   4   5  -2  302.31   24.98
   4  -5  -2  340.07   33.81
  -4  -5   2  310.12   29.36
  -4   5   2  353.84   31.30
   4   5  -2  407.65   42.50
  -4  -5   2  331.93   36.94
  -4   5   2  336.54   28.44
  -4   5   2  368.57   34.66
   4  -5  -1  308.21   31.40
  -4  -5   1  342.04   30.81
  -4   5   1  301.78   32.06
  -4   5   1  350.45   31.76
   4   5  -1  432.23   40.40
  -4   5   1  310.58   28.53
  -4  -5   1  296.01   36.67
  -4  -5   1  228.90   24.88
  -4   5   1  325.77   31.63
  -4  -5   0   10.38    2.80
  -4  -5   0    8.07    2.44
   4  -5   1   23.69    4.88
  -4  -5  -1   25.07    5.14
  -4  -5  -1   29.95    5.90
  -4   5  -1   31.27   12.13
   4   5   1   29.49    9.16
  -4   5  -1   28.67   12.92
  -4  -5  -1   27.02    6.23
   4  -5   2  113.71   18.29
  -4  -5  -2   99.84   14.93
  -4  -5  -2  120.49   20.79
  -4   5  -2  151.53   18.81
   4   5   2  168.01   29.46
   4  -5   2  183.69   30.77
  -4   5  -2  126.52   20.92
  -4  -5  -2  149.09   27.45
  -4   5  -2  192.88   26.03
   4   5   2  234.83   35.06
   4  -5   3   16.18    3.10
  -4  -5  -3   20.20    4.48
  -4   5  -3   23.33    3.72
   4   5   3   34.73    6.59
   4  -5   3   29.46    6.03
  -4   5  -3   21.09    5.04
  -4  -5  -3   24.65    5.93
  -4   5  -3   34.27    5.60
   4   5   3   36.01    6.72
  -4  -5  -4    6.19    3.26
  -4   5  -4   21.25    6.59
   4   5   4   24.58    6.49
   4  -5   4   12.16    9.49
  -4   5  -4   15.62    6.39
  -4  -5  -4   10.18    6.89
  -4   5  -4   33.81    8.96
   4   5   4   28.24    6.52
  -4  -5  -5   -2.04    3.43
  -4   5  -5    0.20    3.16
   4   5   5    3.99    4.84
   4  -5   5    2.47    5.77
  -4   5  -5    1.91    3.95
  -4  -5  -5   -4.81    4.32
  -4   5  -5   -0.76    2.97
  -4   5  -6   -3.46    3.99
  -4  -5  -6    0.20    2.87
   4   5   6   -0.82    6.36
   4  -5   6   -2.24    4.02
  -4   5  -6    3.43    3.95
  -4  -5  -6   -1.25    4.88
  -4   5  -6    0.59    3.00
   4   5   6   -0.82    8.11
  -4   5  -7   17.63    5.47
  -4  -5  -7    0.10    5.37
   4   5   7    3.82    6.46
   4  -5   7    7.81   12.13
  -4   5  -7   18.42    5.07
  -4  -5  -7    3.46    7.08
  -4   5  -7   32.06    8.07
  -4  -5  -8    1.15    5.24
  -4   5  -8   11.63    5.93
   4   5   8    7.91    5.96
   4  -5   8   -0.92    9.09
  -4   5  -8   23.46    7.74
  -4  -5  -8    4.94    6.59
   4   5   8   21.19    8.50
   4   6 -10    2.11    5.04
   4  -6 -10   -1.38    7.81
  -4  -6  10    5.04    6.59
  -4   6  10    3.72    6.56
  -4  -6  10   10.25    7.18
  -4   6  10   -1.65    5.14
  -4   6  10    2.17    6.92
   4   6  -9   -0.79    3.72
   4  -6  -9   -4.12    6.43
  -4  -6   9   -0.72    4.78
  -4   6   9   -1.22    5.80
  -4  -6   9    1.12    6.10
  -4   6   9   -0.40    4.02
  -4   6   9   -0.82    6.16
   4   6  -8   -1.58    3.39
  -4   6   8   -1.94    4.42
  -4  -6   8   -2.90    4.51
  -4   6   8   -2.44    6.69
  -4   6   8   -3.16    5.54
   4   6  -7  169.19   24.51
   4  -6  -7  173.87   28.96
  -4   6   7  125.37   26.46
  -4  -6   7  177.69   26.69
  -4   6   7  163.89   24.28
   4   6  -6  332.65   32.72
   4  -6  -6  262.80   35.32
  -4  -6   6  307.55   35.09
  -4   6   6  205.87   33.94
  -4   6   6  361.65   38.62
  -4   6   6  330.12   36.34
   4   6  -5   94.73    7.97
   4  -6  -5   77.79    9.19
  -4  -6   5   93.05    9.36
  -4   6   5   79.84    9.29
  -4   6   5   66.82    7.22
   4   6  -5   77.46    9.03
  -4  -6   5   76.31   10.54
  -4   6   5   89.52    9.39
  -4   6   5   92.78    8.83
   4  -6  -4   -5.60    3.95
  -4  -6   4   -0.53    4.18
  -4   6   4    2.87    3.13
  -4   6   4   -1.85    2.41
  -4   6   4    1.02    2.44
  -4   6   4   -0.43    3.89
   4   6  -3    0.33    1.98
   4  -6  -3    2.01    3.00
  -4  -6   3    1.29    2.77
  -4   6   3   -3.59    2.64
  -4   6   3    1.25    2.37
   4   6  -3    1.61    3.03
  -4  -6   3   -3.13    3.00
  -4   6   3   -0.13    1.94
  -4   6   3   -1.68    3.13
   4  -6  -2    0.72    3.23
  -4  -6   2    1.68    2.73
  -4   6   2    0.07    3.23
  -4  -6   2   -0.96    4.61
  -4   6   2    2.73    2.83
  -4   6   2   -0.10    3.00
   4  -6  -1   52.09    7.51
  -4  -6   1   46.59    6.92
  -4   6   1   52.36    6.69
  -4   6   1   48.63    7.02
  -4  -6   1   37.30    8.30
  -4   6   1   52.09    6.69
  -4   6   1   60.07    8.01
   4  -6   0  313.51   43.03
  -4  -6   0  411.34   56.61
  -4  -6   0  279.31   46.66
  -4   6   0  386.95   39.14
  -4   6   0  412.62   57.66
   4   6   0  373.28   50.74
  -4   6   0  359.87   38.29
  -4  -6   0  343.26   46.99
  -4   6   0  485.77   54.99
   4   6   0  294.04   41.52
   4  -6   1  266.56   41.42
  -4  -6  -1  305.21   46.49
  -4  -6  -1  238.65   43.56
  -4   6  -1  339.01   35.45
  -4   6  -1  397.37   55.68
   4   6   1  346.06   52.75
  -4   6  -1  301.25   38.52
  -4  -6  -1  286.92   45.90
  -4   6  -1  352.09   46.69
   4   6   1  316.48   45.04
   4  -6   2   11.30    3.13
  -4  -6  -2   10.68    4.42
  -4  -6  -2    7.84    6.85
  -4   6  -2   14.56    6.23
   4   6   2   28.76   20.86
  -4   6  -2   10.02    6.69
  -4  -6  -2   13.97    8.11
   4   6   2   56.61   21.09
   4  -6   3   14.79    3.72
  -4  -6  -3   21.81    5.80
  -4   6  -3   25.47    4.78
   4   6   3   15.85    6.29
   4  -6   3   29.39    8.83
  -4   6  -3   20.49    5.21
  -4  -6  -3   20.82    6.06
  -4   6  -3   28.83    7.41
   4   6   3   51.07    9.00
   4  -6   4   36.24    8.04
  -4   6  -4   41.52    8.83
   4   6   4   89.85   15.75
   4  -6   4   74.40   15.72
  -4   6  -4   48.34   12.09
  -4  -6  -4   52.09   10.38
  -4   6  -4   90.02   14.70
   4   6   4   81.38   15.85
  -4  -6  -5   -1.94    4.15
  -4   6  -5    2.54    5.17
   4   6   5    1.98    6.33
  -4   6  -5   -5.37    5.67
  -4   6  -5    9.82    6.75
   4   6   5    6.46    5.14
  -4  -6  -6   -0.63    2.90
  -4   6  -6    4.88    4.48
   4   6   6    5.30    5.67
   4  -6   6   -1.78    6.16
  -4   6  -6    5.24    4.74
  -4  -6  -6    4.45    4.65
  -4   6  -6    3.43    3.56
   4   6   6   -5.90    7.15
  -4   6  -7   19.11    5.67
  -4  -6  -7   10.71    6.03
   4   6   7   56.15   15.32
  -4   6  -7   28.04    8.73
  -4  -6  -7   39.47   10.44
  -4   6  -7   68.76   13.97
   4   6   7   67.78   17.36
  -4  -6  -8   23.26    9.09
  -4   6  -8   10.05    5.34
   4   6   8   37.92   11.86
   4  -6   8    9.39    7.97
  -4   6  -8   38.75    9.65
  -4  -6  -8   28.60    7.68
  -4   6  -8   44.71   11.07
   4   6   8   59.74   15.85
   4   7  -9   42.57    6.59
   4  -7  -9   51.73   10.18
  -4  -7   9   52.03    9.26
  -4   7   9   29.36    8.50
  -4  -7   9   51.80    9.23
  -4   7   9   51.70    9.23
  -4   7   9   47.31   10.48
   4   7  -8  154.30   20.82
   4  -7  -8  153.67   25.96
  -4  -7   8  135.65   21.19
  -4   7   8  139.21   22.44
  -4  -7   8   94.27   18.35
  -4   7   8  173.74   25.14
  -4   7   8  129.09   20.59
   4   7  -7   79.80   10.61
   4  -7  -7   64.78   11.30
  -4  -7   7   74.00   10.35
  -4   7   7   65.47   10.28
  -4  -7   7   81.45   11.50
  -4   7   7   92.36   12.55
  -4   7   7   87.15   14.07
   4   7  -6  381.12   55.03
   4  -7  -6  396.94   62.77
  -4  -7   6  406.33   62.57
  -4   7   6  380.53   62.57
   4   7  -6  337.53   55.09
  -4  -7   6  252.85   39.87
  -4   7   6  403.82   60.36
  -4   7   6  390.58   59.44
   4   7  -5   68.86    6.16
   4  -7  -5   67.61    8.76
  -4   7   5   41.02    5.70
  -4   7   5   67.32    7.15
   4   7  -5   52.29    6.16
  -4  -7   5   49.06    7.64
  -4   7   5   74.33    7.78
  -4   7   5   58.32    9.23
   4   7  -4  351.60   42.21
   4  -7  -4  297.56   44.61
  -4   7   4  273.54   38.95
  -4   7   4  386.43   49.62
   4   7  -4  281.52   47.28
  -4  -7   4  335.75   47.48
  -4   7   4  284.68   37.07
  -4   7   4  300.46   46.39
   4   7  -3  188.01   23.39
   4  -7  -3  166.66   24.15
  -4   7   3  143.56   21.78
  -4   7   3  176.61   25.34
   4   7  -3  166.49   27.41
  -4  -7   3  117.63   18.95
  -4   7   3  133.51   17.50
  -4   7   3  181.55   23.59
   4   7  -2  221.15   22.70
   4  -7  -2  229.29   30.25
  -4  -7   2  206.95   25.04
  -4   7   2  222.27   31.43
   4   7  -2  224.05   25.67
  -4  -7   2  202.01   31.07
  -4   7   2  223.10   24.68
  -4   7   2  239.47   29.19
   4  -7  -1    2.70    2.50
  -4  -7   1    2.27    2.17
  -4   7   1    5.27    2.54
  -4   7   1    4.65    2.83
   4   7  -1    2.08    4.55
  -4   7   1    3.49    1.94
  -4  -7   1    3.16    3.62
  -4   7   1    4.38    3.16
  -4  -7   0    6.52    3.53
  -4   7   0    7.48    2.57
  -4   7   0    8.34    2.24
  -4  -7   0    8.93    4.45
  -4   7   0   10.84    4.42
  -4   7  -1    5.30    3.23
  -4   7  -1    3.99    3.06
   4  -7   2   86.85   17.59
  -4  -7  -2  110.05   19.67
  -4  -7  -2   72.55   19.60
  -4   7  -2  138.25   19.84
  -4   7  -2  166.69   27.08
   4   7   2   85.14   19.18
  -4   7  -2  113.21   23.76
  -4  -7  -2  138.98   26.79
  -4   7  -2  111.53   17.13
   4   7   2  138.19   23.53
  -4  -7  -3   20.76    4.94
   4  -7   3   17.20    5.30
  -4  -7  -3   14.43    5.07
  -4   7  -3   35.55    5.14
  -4   7  -3   32.52    7.02
   4   7   3   33.18    9.59
  -4   7  -3   23.46    5.73
  -4  -7  -3   29.82    7.45
  -4   7  -3   21.58    5.57
   4   7   3   36.34    8.20
   4  -7   4   38.65    9.29
  -4   7  -4   46.99    8.01
   4   7   4   86.29   19.54
   4  -7   4   84.71   17.99
  -4   7  -4   51.60   10.84
  -4  -7  -4   57.36   12.16
  -4   7  -4   83.16   14.99
   4   7   4  107.08   23.59
  -4  -7  -5   36.90   10.05
  -4   7  -5   27.68    6.43
   4   7   5   74.37   15.85
   4  -7   5   38.09   11.14
  -4   7  -5   42.93   10.02
  -4  -7  -5   51.27   11.43
  -4   7  -5   48.63   10.05
   4   7   5   79.24   17.07
  -4   7  -6   11.47    5.27
  -4  -7  -6    5.50    5.80
   4   7   6   22.93    7.81
   4  -7   6   19.14   11.83
  -4   7  -6   17.46    6.16
  -4  -7  -6    9.82    8.14
  -4   7  -6   28.44    7.55
   4   7   6   30.18    9.39
  -4  -7  -7   -0.07    6.16
  -4   7  -7    4.38    5.90
   4   7   7   27.22   11.70
  -4   7  -7    4.05    4.25
  -4  -7  -7    4.94    6.56
  -4   7  -7    7.71    4.22
   4   7   7   11.83   15.88
   4   8  -9   12.03    3.95
   4  -8  -9    0.33    8.43
  -4  -8   9   14.60    5.21
  -4   8   9    7.81    6.03
  -4  -8   9    4.09    4.65
  -4   8   9   15.95    6.33
  -4   8   9   21.15    7.81
   4   8  -8    3.66    3.53
  -4  -8   8    1.85    5.67
  -4   8   8    7.08    4.91
  -4  -8   8   10.02    5.77
  -4   8   8    5.27    3.53
   4   8  -7   18.85    3.49
  -4  -8   7   11.63    4.81
  -4   8   7    6.00    3.92
  -4  -8   7   16.61    5.11
  -4   8   7   11.33    4.78
  -4   8   7   16.44    6.00
   4   8  -6   35.62    6.82
   4  -8  -6   28.67    7.41
  -4  -8   6   36.64    6.26
  -4   8   6   35.09    6.95
   4   8  -6   24.32    6.26
  -4  -8   6   34.70    6.66
  -4   8   6   43.13    7.25
  -4   8   6   36.87    6.95
   4   8  -5  122.87   13.34
   4  -8  -5   95.03   14.40
  -4  -8   5  124.65   15.78
  -4   8   5   86.69   16.21
  -4   8   5  105.21   11.83
   4   8  -5  119.80   16.15
  -4  -8   5   83.39   10.28
  -4   8   5  108.24   12.49
  -4   8   5  124.84   17.89
   4   8  -4   40.30   10.25
   4  -8  -4   31.27    6.26
  -4  -8   4   30.44    5.80
  -4   8   4   30.74    5.83
  -4   8   4   29.23    5.24
   4   8  -4   23.89    9.26
  -4  -8   4   33.81    6.00
  -4   8   4   31.60    5.37
  -4   8   4   39.31    5.14
   4   8  -3  206.06   25.70
   4  -8  -3  211.96   31.17
  -4  -8   3  195.06   28.01
  -4   8   3  175.45   30.28
  -4   8   3  225.90   33.11
   4   8  -3  212.92   34.73
  -4  -8   3  141.71   23.79
  -4   8   3  147.18   20.99
  -4   8   3  236.97   30.81
   4   8  -2  100.92   14.43
   4  -8  -2  103.72   16.24
  -4  -8   2   95.91   14.27
  -4   8   2  113.81   17.86
   4   8  -2  123.16   19.04
  -4  -8   2   91.43   16.61
  -4   8   2   79.08   10.91
  -4   8   2  124.98   16.94
   4  -8  -1   44.25    7.84
  -4  -8   1   43.26    8.80
  -4  -8   1   37.13    6.06
  -4   8   1   45.87    5.93
  -4   8   1   38.72    5.44
   4   8  -1   43.56    8.07
  -4   8   1   39.60    5.47
  -4  -8   1   38.45    7.31
  -4   8   1   43.95    6.79
   4   8  -1   27.25    4.65
   4  -8   0    3.16    2.41
  -4  -8   0    4.81    2.41
  -4   8   0    5.50    2.14
  -4   8   0    6.13    2.97
   4   8   0    4.68    3.46
  -4   8   0    5.77    1.94
  -4  -8   0    2.93    3.46
  -4   8   0    6.72    3.49
   4   8   0    4.98    2.90
   4  -8   1   52.19    9.62
  -4  -8  -1   74.56   14.10
  -4   8  -1   70.25    9.72
  -4   8  -1   68.30   11.50
   4   8   1   39.18    7.25
  -4   8  -1   48.01    9.42
  -4  -8  -1   68.73   13.08
  -4   8  -1   87.61   13.15
   4   8   1   55.09   12.65
   4  -8   2   17.50    4.98
  -4  -8  -2   19.14    4.42
  -4  -8  -2   20.07    5.37
  -4   8  -2   20.33    4.61
  -4   8  -2   30.58   12.09
  -4   8  -2   19.54    4.84
  -4  -8  -2   22.57    4.81
  -4   8  -2   18.39    6.62
  -4  -8  -3    4.68    2.83
   4  -8   3    6.23    2.54
  -4  -8  -3    8.57    3.69
  -4   8  -3   10.12    3.00
  -4   8  -3    7.35    3.56
   4   8   3    6.82    6.52
  -4   8  -3    5.60    3.26
  -4  -8  -3    3.00    4.25
  -4   8  -3    5.60    5.80
   4   8   3    5.04    6.82
   4  -8   4    9.32    4.58
  -4  -8  -4    8.90    5.90
  -4   8  -4   10.54    3.43
  -4   8  -4   21.22    5.73
   4   8   4   15.26   11.73
  -4   8  -4    7.87    4.25
  -4  -8  -4   11.96    7.25
  -4   8  -4   28.37    8.57
   4   8   4   21.48   14.04
   4  -8   5   15.12    6.03
  -4  -8  -5   13.58    6.49
  -4   8  -5   10.87    5.44
   4   8   5   20.36   11.37
   4  -8   5   33.61    9.16
  -4   8  -5   24.22    4.94
  -4  -8  -5   17.53    8.50
  -4   8  -5   29.85    8.90
   4   8   5   30.94   17.36
  -4  -8  -6   17.33    7.68
  -4   8  -6   16.71    6.06
   4   8   6   64.91   15.91
   4  -8   6   54.73   14.33
  -4   8  -6   50.02   10.87
  -4  -8  -6   47.28   12.19
   4   8   6   70.21   16.47
  -4   8  -7    3.36    4.91
  -4  -8  -7   -2.14    4.88
   4   8   7    4.65    5.11
  -4   8  -7    5.24    4.94
  -4  -8  -7    4.28    3.92
  -4   8  -7    3.39    5.07
   4   8   7    1.09    6.82
   4   9  -9    1.38    3.26
   4  -9  -9   -3.39    6.36
  -4  -9   9   -0.76    4.74
  -4   9   9   -0.79    6.89
  -4  -9   9    1.32    5.04
  -4   9   9    0.86    5.90
  -4   9   9    2.34    5.47
   4   9  -8   15.55    3.49
   4  -9  -8   14.53    5.14
  -4  -9   8   13.90    4.88
  -4   9   8   12.42    6.06
  -4  -9   8   21.55    5.54
  -4   9   8   12.03    3.92
  -4   9   8   18.75    6.85
   4   9  -7  122.01   23.49
   4  -9  -7  111.50   29.92
  -4  -9   7  117.92   23.59
  -4   9   7   90.05   22.64
  -4  -9   7  129.95   25.96
  -4   9   7  129.65   26.39
  -4   9   7  114.73   26.66
   4   9  -6  303.53   45.11
   4  -9  -6  284.35   48.96
  -4  -9   6  295.03   47.18
  -4   9   6  269.72   43.59
   4   9  -6  193.31   33.11
  -4  -9   6  329.95   50.38
  -4   9   6  302.41   48.60
  -4   9   6  289.03   48.96
   4   9  -5  246.33   26.29
   4  -9  -5  205.64   30.05
  -4  -9   5  227.22   28.44
  -4   9   5  170.61   33.97
  -4   9   5  218.39   24.55
   4   9  -5  185.34   28.01
  -4  -9   5  233.28   27.84
  -4   9   5  192.98   22.17
  -4   9   5  265.83   32.26
   4   9  -4   55.03    5.63
   4  -9  -4   47.08    7.64
  -4  -9   4   38.25    4.94
  -4   9   4   45.83    5.73
  -4   9   4   52.13    6.03
   4   9  -4   46.95    7.41
  -4  -9   4   52.82    7.61
  -4   9   4   48.90    5.67
  -4   9   4   49.03    8.37
   4   9  -3  349.66   44.09
   4  -9  -3  358.39   52.65
  -4  -9   3  293.08   43.26
  -4   9   3  285.70   43.89
  -4   9   3  351.27   51.66
   4   9  -3  398.16   62.80
  -4  -9   3  336.61   51.53
  -4   9   3  216.74   32.49
  -4   9   3  424.94   58.55
   4   9  -2   39.51    4.45
   4  -9  -2   40.76    5.63
  -4  -9   2   40.26    4.94
  -4   9   2   41.05    5.90
   4   9  -2   46.89    9.16
  -4  -9   2   27.38    8.40
  -4   9   2   31.07    4.12
  -4   9   2   28.14    3.49
   4  -9  -1   79.84   13.18
  -4  -9   1   85.37   14.27
  -4  -9   1   68.50   14.27
  -4   9   1   83.33   11.80
  -4   9   1   92.22   14.27
   4   9  -1   99.80   16.41
  -4   9   1   75.55   10.41
  -4  -9   1   84.12   15.39
  -4   9   1  113.21   16.21
   4   9  -1   47.48    8.60
   4  -9   0   -0.63    2.50
  -4  -9   0    1.22    2.80
  -4  -9   0    2.67    2.54
  -4   9   0   -0.53    2.21
  -4   9   0    0.03    2.80
   4   9   0    0.10    3.16
  -4  -9   0   -2.41    3.10
  -4   9   0    3.89    2.83
   4   9   0    0.40    2.93
   4  -9   1    9.82    3.20
  -4  -9  -1    9.59    3.36
  -4  -9  -1    6.16    2.64
  -4   9  -1   10.25    5.77
   4   9   1    2.87    4.55
  -4  -9  -1    5.01    3.86
  -4   9  -1    2.44    6.26
   4  -9   2   35.26    6.79
  -4  -9  -2   37.40    7.08
  -4  -9  -2   26.59    7.38
  -4   9  -2   41.05    5.60
  -4   9  -2   29.06    8.11
   4   9   2   25.93    7.38
  -4   9  -2   27.78    5.93
  -4  -9  -2   31.17    9.85
   4   9   2   42.17    7.48
  -4  -9  -3   29.09    6.69
   4  -9   3   25.96    6.19
  -4   9  -3   33.77    6.13
  -4   9  -3   63.43   10.97
   4   9   3   25.80    7.64
  -4   9  -3   27.71    6.06
  -4  -9  -3   35.35    9.03
  -4   9  -3   63.49   10.91
   4   9   3   47.45    9.69
   4  -9   4   21.98    5.34
  -4   9  -4   14.86    3.99
   4   9   4   35.29    9.09
  -4   9  -4   21.29    4.09
  -4  -9  -4   27.61    4.88
  -4   9  -4   31.10    4.88
   4   9   4   23.30    7.55
   4  -9   5   21.98    7.84
  -4   9  -5   11.47    5.01
   4   9   5   56.57   14.86
   4  -9   5   29.79    8.37
  -4   9  -5   27.74    6.75
  -4  -9  -5   38.29   10.71
  -4   9  -5   67.32   14.86
   4   9   5   46.03   15.06
  -4   9  -6   -0.07    3.49
   4   9   6  -17.99   15.78
   4  -9   6   -3.72    4.84
  -4   9  -6    3.56    4.28
  -4  -9  -6   -8.57    6.43
  -4  -9  -7   -2.41    4.74
  -4   9  -7    0.99    5.77
   4   9   7    0.89    7.55
  -4   9  -7   -0.16    5.24
  -4   9  -7    2.17    5.90
   4   9   7   10.44    8.63
   4  10  -9    2.64    2.87
   4 -10  -9   -3.10    6.39
  -4 -10   9    0.30    4.55
  -4  10   9   -8.53    6.49
  -4  10   9   -0.20    5.24
   4  10  -8   26.00    5.57
   4 -10  -8   19.24    5.11
  -4 -10   8   13.15    3.82
  -4  10   8   23.69    8.01
  -4 -10   8   27.58    8.01
  -4  10   8   18.95    4.42
  -4  10   8   41.75   11.27
   4  10  -7  292.79   55.95
   4 -10  -7  259.34   61.05
  -4 -10   7  290.61   59.14
  -4  10   7  252.55   59.31
  -4 -10   7  334.40   69.59
  -4  10   7  312.92   62.27
  -4  10   7  236.77   53.21
   4  10  -6   23.82    6.26
   4 -10  -6   17.76    6.52
  -4 -10   6   14.93    3.76
  -4  10   6   18.35    4.78
   4  10  -6   25.83    5.21
  -4 -10   6   30.97    5.73
  -4  10   6   28.86    5.24
  -4  10   6   32.65    5.67
   4 -10  -5   -0.99    4.94
  -4 -10   5    1.45    3.56
  -4  10   5   -1.05    3.62
  -4  10   5   -0.46    2.83
  -4 -10   5    0.20    4.68
  -4  10   5    4.91    3.00
  -4  10   5    0.79    4.15
   4  10  -4   61.35    7.55
   4 -10  -4   47.81    8.73
  -4 -10   4   57.36    8.20
  -4  10   4   58.06    8.80
  -4  10   4   56.34    7.81
   4  10  -4   55.19    9.56
  -4 -10   4   55.65   10.48
  -4  10   4   36.71    6.23
  -4  10   4   70.28    9.59
   4 -10  -3    5.30    3.82
  -4 -10   3    4.28    3.03
  -4  10   3    6.29    3.20
  -4  10   3    6.36    3.56
  -4 -10   3    2.90    4.09
  -4  10   3    4.94    2.27
  -4  10   3    6.72    4.28
   4 -10  -2   52.42    6.95
  -4 -10   2   51.53    7.51
  -4  10   2   55.45    6.89
   4  10  -2   72.03   11.04
  -4 -10   2   56.47   12.55
  -4  10   2   63.39    6.59
   4 -10  -1    0.30    3.62
  -4 -10   1   -0.20    3.20
  -4 -10   1    0.66    2.57
  -4  10   1    2.77    2.41
  -4  10   1    2.24    3.39
   4  10  -1    1.45    3.43
  -4 -10   1    1.19    3.13
  -4  10   1   -1.61    2.31
   4  10  -1   -2.31    2.41
   4 -10   0   45.93    8.47
  -4 -10   0   67.08   11.96
  -4 -10   0   38.16    8.11
  -4  10   0   66.75    6.52
  -4  10   0   62.67    9.56
   4  10   0   77.20   12.42
  -4 -10   0   47.28    8.50
  -4  10   0   80.03    9.82
   4  10   0   39.87    5.83
   4 -10   1  294.20   48.53
  -4 -10  -1  435.36   63.06
  -4  10  -1  462.18   45.07
  -4  10  -1  469.29   61.09
   4  10   1  509.29   69.82
  -4 -10  -1  356.67   74.23
  -4  10  -1  316.25   51.40
   4  10   1  342.37   59.44
   4 -10   2    6.13    2.83
  -4 -10  -2    6.72    3.13
  -4 -10  -2    2.04    3.26
  -4  10  -2    6.85    3.06
  -4  10  -2    9.42    5.37
   4  10   2   10.08    5.73
  -4 -10  -2    5.47    3.26
  -4  10  -2    8.11    4.68
   4  10   2    1.68    4.65
  -4 -10  -3   38.85    8.50
   4 -10   3   45.27    9.39
  -4 -10  -3   31.50    8.90
  -4  10  -3   52.92   10.31
  -4  10  -3   77.66   14.96
   4  10   3   70.05   16.11
  -4  10  -3   31.53    5.90
  -4 -10  -3   55.68   10.28
  -4  10  -3   41.38    9.95
   4  10   3   54.79   14.86
  -4 -10  -4    4.15    3.06
   4 -10   4   -1.58    3.95
  -4 -10  -4    1.71    3.39
  -4  10  -4    0.33    3.59
  -4  10  -4    1.35    4.78
   4  10   4   -1.85    6.16
  -4  10  -4   -0.59    3.16
  -4 -10  -4   -0.86    4.09
  -4  10  -4   -5.30    4.35
   4  10   4   -6.82    9.72
   4 -10   5   16.24    5.17
  -4 -10  -5   11.40    5.11
  -4  10  -5   11.07    4.94
  -4  10  -5   24.61    9.32
   4  10   5   31.40   10.81
  -4  10  -5    8.34    4.78
  -4 -10  -5   23.76    6.66
  -4  10  -5   31.99    6.29
   4  10   5   14.83   11.33
  -4 -10  -6    4.15    5.47
  -4  10  -6    6.75    4.94
   4 -10   6   12.26    5.50
  -4  10  -6    5.57    4.18
  -4 -10  -6   12.36    5.83
  -4  10  -6   15.55   10.05
   4  10   6   20.36    7.12
  -4  10  -7   20.92    8.11
  -4 -10  -7   11.17    6.62
   4  10   7   65.14   16.24
  -4  10  -7   21.78    9.13
  -4 -10  -7   27.97    7.61
  -4  10  -7   57.03   12.65
   4  10   7   74.79   18.32
   4  11  -8   10.02    3.10
   4 -11  -8   15.45    6.72
  -4 -11   8   11.27    3.62
  -4  11   8   15.85    6.92
  -4 -11   8    9.46    4.71
  -4  11   8   16.05    6.13
  -4  11   8   19.51    5.04
  -4 -11   7   -2.93    3.95
  -4  11   7   -0.40    3.33
  -4  11   7    2.60    4.78
  -4  11   7   -2.14    5.77
   4  11  -6   75.42   10.38
   4 -11  -6   69.95   13.77
  -4 -11   6   77.69   12.78
  -4  11   6   73.90   11.73
  -4  11   6   77.92   11.37
   4  11  -6   60.89    8.20
  -4  11   6   65.07    9.46
  -4  11   6   99.93   14.60
   4  11  -5  192.85   30.38
   4 -11  -5  171.57   35.68
  -4 -11   5  157.66   24.51
  -4  11   5  180.03   30.58
  -4  11   5  215.82   33.25
   4  11  -5  169.62   30.81
  -4 -11   5  180.00   38.02
  -4  11   5  144.94   25.77
  -4  11   5  237.37   36.94
   4  11  -4    0.92    3.33
   4 -11  -4    2.01    3.92
  -4 -11   4   -1.85    2.83
  -4  11   4   -1.38    3.89
  -4  11   4    2.41    2.60
   4  11  -4   -0.16    4.42
  -4 -11   4   -1.55    3.66
  -4  11   4   -0.13    2.24
  -4  11   4   -0.10    3.56
   4  11  -3   23.26    3.89
   4 -11  -3   23.23    4.61
  -4 -11   3   21.98    4.28
  -4  11   3   17.66    4.58
  -4  11   3   26.13    5.11
   4  11  -3   26.36    5.70
  -4 -11   3   21.19    6.39
  -4  11   3   14.17    3.36
  -4  11   3   29.36    5.07
   4 -11  -2   37.56    6.23
  -4 -11   2   34.17    7.31
  -4 -11   2   40.07    5.63
  -4  11   2   34.93    4.94
   4  11  -2   47.55    7.31
  -4 -11   2   26.36    8.83
  -4  11   2   23.99    5.01
   4 -11  -1   13.15    4.05
  -4 -11   1   15.45    5.17
  -4 -11   1   10.15    3.43
  -4  11   1   13.31    3.16
  -4  11   1   25.70    5.70
   4  11  -1   20.36    5.27
  -4 -11   1   20.26    5.63
  -4  11   1   21.45    4.65
   4 -11   0  111.34   17.07
  -4 -11   0  143.16   20.96
  -4  11   0  135.59   13.48
  -4  11   0   83.95   13.97
   4  11   0  143.03   21.19
  -4 -11   0  100.66   24.65
  -4  11   0   99.51   15.75
   4  11   0  115.75   14.10
   4 -11   1    7.25    3.49
  -4 -11  -1   15.12    5.21
  -4 -11  -1    3.06    2.80
  -4  11  -1    9.65    2.70
  -4  11  -1    4.42    4.65
   4  11   1   11.89    7.55
  -4 -11  -1    4.05    4.55
   4 -11   2   51.89   10.81
  -4 -11  -2   52.13   11.10
  -4 -11  -2   30.21    6.59
  -4  11  -2   45.73    7.41
  -4  11  -2   72.78   14.86
   4  11   2   72.52   14.63
  -4 -11  -2   60.33   13.44
  -4  11  -2   58.88   12.22
   4  11   2   59.11   13.71
  -4 -11  -3    1.81    2.67
   4 -11   3    0.07    3.36
  -4 -11  -3   -2.97    3.20
  -4  11  -3   -1.02    2.93
  -4  11  -3    1.71    5.40
   4  11   3    0.07    4.18
  -4 -11  -3    0.96    4.32
  -4 -11  -4   15.49    3.99
   4 -11   4   14.73    5.21
  -4 -11  -4   11.80    5.14
  -4  11  -4   14.43    3.69
  -4  11  -4   30.68    6.03
   4  11   4   30.61    7.91
  -4 -11  -4   20.30    6.10
  -4  11  -4   24.05    5.60
   4  11   4   30.02    6.29
   4 -11   5   -2.17    4.22
  -4 -11  -5   -1.98    3.16
  -4  11  -5    1.65    3.82
  -4  11  -5    0.30    6.10
   4  11   5   -4.45    4.81
  -4 -11  -5   -2.08    5.11
  -4  11  -5   -2.37    4.71
   4  11   5   -6.69    8.43
  -4 -11  -6   21.81   11.30
  -4  11  -6   31.76   10.48
   4 -11   6   38.02   12.78
  -4 -11  -6   48.07   12.88
  -4  11  -6   73.31   13.64
   4  11   6   49.85   13.21
   4  12  -8   12.95    3.20
   4 -12  -8   15.88    7.41
  -4 -12   8   12.13    5.37
  -4  12   8   15.91    6.46
  -4 -12   8   11.96    5.40
  -4  12   8   13.18    6.23
  -4  12   8   14.93    7.48
   4  12  -7   14.43    3.59
   4 -12  -7   12.45    4.84
  -4 -12   7   14.43    5.04
  -4  12   7   17.10    4.84
   4  12  -7   15.55    6.00
  -4 -12   7   19.74    5.80
  -4  12   7   13.94    5.14
  -4  12   7   17.89    6.43
   4  12  -6   77.10   16.34
   4 -12  -6   64.91   14.53
  -4 -12   6   61.55   12.88
  -4  12   6   70.18   17.10
  -4  12   6   69.46   14.33
   4  12  -6   66.89   15.72
  -4 -12   6   48.76   11.63
  -4  12   6   64.71   14.93
  -4  12   6  102.21   21.15
   4  12  -5   38.58    5.04
   4 -12  -5   31.50    5.44
  -4 -12   5   29.26    3.99
  -4  12   5   36.67    6.89
  -4  12   5   36.24    5.04
   4  12  -5   34.86    6.19
  -4 -12   5   35.16    5.67
  -4  12   5   23.53    4.94
  -4  12   5   54.00    6.56
   4  12  -4    0.49    2.54
   4 -12  -4   -3.13    4.71
  -4 -12   4    0.59    2.97
  -4  12   4   -3.39    3.89
  -4  12   4    2.11    3.56
   4  12  -4    0.23    4.09
  -4  12   4   -1.78    2.47
  -4  12   4    1.19    3.10
   4 -12  -3   29.29    6.99
  -4 -12   3   31.27    8.17
  -4 -12   3   26.06    4.81
  -4  12   3   36.18    6.23
  -4  12   3   41.38    6.46
   4  12  -3   50.91    9.75
  -4  12   3   42.80    7.61
   4 -12  -2   77.30   14.50
  -4 -12   2   61.71   10.58
  -4 -12   2   53.90   10.21
  -4  12   2   68.44    9.72
  -4  12   2   93.31   14.04
   4  12  -2   54.86   10.38
  -4 -12   2   64.12   17.46
  -4  12   2  104.35   12.82
   4 -12  -1   20.30    4.32
  -4 -12   1   30.35    7.08
  -4 -12   1    7.74    4.25
  -4  12   1   22.97    3.89
  -4  12   1   26.66    5.63
   4  12  -1   31.10    6.79
  -4 -12   1   22.67    6.49
  -4  12   1   37.13    6.46
   4 -12   0  102.21   19.44
  -4 -12   0  125.17   19.54
  -4  12   0   97.76   12.82
  -4  12   0  142.01   20.23
   4  12   0  165.14   25.57
  -4 -12   0  121.88   23.10
  -4  12   0  176.05   23.66
   4  12   0  112.22   15.58
   4 -12   1   20.00    5.17
  -4 -12  -1   29.26    7.08
  -4 -12  -1    9.82    4.35
  -4  12  -1   23.79    4.42
  -4  12  -1   40.59    6.82
   4  12   1   35.45    7.25
  -4 -12  -1   22.34    6.69
  -4  12  -1   36.05    6.43
   4  12   1   22.11    5.24
   4 -12   2   22.41    5.34
  -4 -12  -2   20.40    5.80
  -4 -12  -2    8.76    5.77
  -4  12  -2   26.19    4.58
  -4  12  -2   41.48    6.95
   4  12   2   37.17    7.94
  -4 -12  -2   27.74    7.58
  -4  12  -2   37.23    7.31
   4  12   2   24.18    6.89
  -4 -12  -3   26.36    5.17
   4 -12   3   19.87    6.29
  -4 -12  -3   10.51    6.43
  -4  12  -3   17.40    4.09
  -4  12  -3   21.32    5.34
   4  12   3   39.04    8.01
  -4 -12  -3   30.35    6.13
   4  12   3   32.98    7.15
  -4 -12  -4   11.60    3.76
   4 -12   4    9.62    4.88
  -4 -12  -4    5.50    4.25
  -4  12  -4    7.71    3.69
  -4  12  -4   17.33    5.90
   4  12   4   15.49    5.24
  -4 -12  -4   13.01    4.22
  -4  12  -4    9.39    4.28
   4  12   4   10.12    5.01
   4 -12   5   17.30    9.23
  -4 -12  -5   19.64    8.01
  -4  12  -5   27.22    7.45
  -4  12  -5   54.27   13.58
   4  12   5   51.14   13.64
  -4 -12  -5   28.40    8.67
  -4  12  -5   33.41    8.70
   4  12   5   49.79   14.23
  -4 -12  -6    8.47    5.24
  -4  12  -6    6.13    5.17
  -4  12  -6    5.14    5.77
  -4 -12  -6   13.51    5.17
  -4  12  -6   15.82    6.92
   4  12   6    7.45    9.62
   4  13  -8   16.67    4.38
   4 -13  -8   20.66    6.43
  -4 -13   8   18.72    7.08
  -4  13   8   17.10    4.78
  -4 -13   8   22.80    7.05
  -4  13   8   18.02    7.58
  -4  13   8   33.64   10.12
   4  13  -7   -2.97    3.23
   4 -13  -7   -5.57    4.94
  -4 -13   7   -3.26    4.28
  -4  13   7   -1.75    5.24
   4  13  -7    5.37    5.14
  -4 -13   7   -1.02    5.21
  -4  13   7   -1.71    4.35
  -4  13   7   -7.02    7.05
   4  13  -6  126.89   20.36
   4 -13  -6  126.79   25.93
  -4 -13   6  114.14   18.29
  -4  13   6  114.50   20.07
  -4  13   6  165.17   23.89
   4  13  -6  166.06   26.95
  -4 -13   6  151.20   27.22
  -4  13   6  103.86   18.19
  -4  13   6  188.24   32.06
   4  13  -5  108.96   21.09
   4 -13  -5   96.28   23.86
  -4 -13   5   92.59   19.97
  -4  13   5  100.76   21.45
  -4  13   5   98.25   20.63
   4  13  -5  100.59   21.94
  -4 -13   5  108.73   24.91
  -4  13   5   56.21   14.30
  -4  13   5  143.23   29.32
   4 -13  -4  136.54   26.66
  -4 -13   4  102.34   18.68
  -4  13   4  156.54   27.87
  -4  13   4  170.25   29.75
   4  13  -4  150.61   28.80
  -4 -13   4  153.02   34.50
  -4  13   4  119.28   25.27
   4 -13  -3    2.47    3.29
  -4 -13   3    6.16    5.07
  -4 -13   3   -0.36    2.34
  -4  13   3    3.33    3.29
  -4  13   3    0.26    3.39
   4  13  -3   -3.49    3.76
  -4 -13   3   -4.28    4.02
  -4  13   3    3.99    4.15
   4 -13  -2   53.02   11.66
  -4 -13   2   50.28   12.29
  -4 -13   2   38.81    8.11
  -4  13   2   66.19   11.17
  -4  13   2   73.64   13.74
   4  13  -2   77.76   14.43
  -4 -13   2   43.69   12.32
  -4  13   2   69.85   13.25
   4 -13  -1    1.32    3.10
  -4 -13   1   -0.36    4.09
  -4 -13   1    0.36    2.44
  -4  13   1    2.77    2.70
  -4  13   1    1.05    3.03
   4  13  -1    1.29    4.48
  -4 -13   1    1.68    4.55
  -4  13   1    1.15    3.99
   4 -13   0   -6.13    4.02
  -4 -13   0   -3.36    3.29
  -4 -13   0   -1.02    2.21
  -4  13   0   -1.88    2.37
  -4  13   0   -0.20    2.90
   4  13   0   -4.32    4.28
  -4  13   0   -0.66    3.49
   4  13   0    0.63    3.00
   4 -13   1   63.59   15.39
  -4 -13  -1   79.84   18.81
  -4  13  -1   79.80   13.28
  -4  13  -1   98.39   18.55
   4  13   1  115.85   21.71
  -4  13  -1   63.92   14.70
   4  13   1   72.46   14.30
   4 -13   2    5.67    4.42
  -4 -13  -2    8.17    4.45
  -4 -13  -2    2.04    2.93
  -4  13  -2    6.36    3.16
  -4  13  -2   10.71    5.17
   4  13   2    6.62    5.70
  -4  13  -2    8.07    4.22
   4  13   2    8.76    5.73
  -4 -13  -3    9.85    4.15
   4 -13   3    9.19    5.14
  -4 -13  -3   -0.36    3.06
  -4  13  -3    7.22    3.23
  -4  13  -3   26.29    5.93
   4  13   3   20.72    6.62
  -4 -13  -3   16.08    6.16
  -4  13  -3   11.96    4.18
   4  13   3   10.64    4.65
  -4 -13  -4    9.69    4.02
   4 -13   4    0.86    4.45
  -4 -13  -4    2.44    4.35
  -4  13  -4    3.92    2.77
  -4  13  -4   18.45    5.73
   4  13   4    7.12    4.58
  -4 -13  -4   12.39    6.03
  -4  13  -4    6.00    4.61
   4  13   4   16.01    6.23
   4 -13   5    4.15    5.11
  -4 -13  -5   -0.36    4.61
  -4  13  -5    3.49    3.76
  -4  13  -5   10.41    5.40
   4  13   5    3.10    6.89
  -4 -13  -5    6.79    5.86
  -4  13  -5    5.21    3.69
   4  13   5    6.23    6.85
  -4  13  -6    1.35    4.28
  -4 -13  -6    0.46    3.16
  -4  13  -6   -1.12    5.96
  -4 -13  -6    1.71    5.27
  -4  13  -6   -1.05    5.90
   4  13   6    2.11    6.56
   4  14  -7    2.14    4.45
   4 -14  -7    2.47    4.51
  -4 -14   7    1.85    4.88
  -4  14   7    5.80    5.17
   4  14  -7    2.37    5.70
  -4 -14   7    2.11    3.92
  -4  14   7   11.10    5.44
   4  14  -6   -0.10    4.02
   4 -14  -6   -3.39    5.60
  -4 -14   6    5.73    4.81
  -4  14   6    0.86    4.38
  -4  14   6    0.66    4.35
   4  14  -6    3.39    4.12
  -4 -14   6   -3.46    4.02
  -4  14   6    0.82    6.49
   4  14  -5   20.49    4.48
   4 -14  -5   10.15    5.11
  -4 -14   5   13.25    4.15
  -4  14   5   14.93    4.78
  -4  14   5   22.54    5.24
   4  14  -5   18.85    5.04
  -4 -14   5   11.66    4.28
  -4  14   5   26.75    6.89
   4 -14  -4   21.15    4.98
  -4 -14   4   26.46    7.51
  -4 -14   4   14.14    3.20
  -4  14   4   28.73    4.94
  -4  14   4   34.14    5.77
   4  14  -4   32.59    6.06
  -4 -14   4   10.54    5.07
  -4  14   4   17.59    4.71
   4 -14  -3   23.46    4.25
  -4 -14   3   18.55    5.96
  -4 -14   3   22.41    3.39
  -4  14   3   28.57    4.32
  -4  14   3   24.48    5.17
   4  14  -3   34.96    6.16
  -4 -14   3   15.68    5.21
  -4  14   3   13.44    3.66
   4 -14  -2    2.77    4.45
  -4 -14   2    3.06    5.57
  -4 -14   2    0.79    2.47
  -4  14   2    1.09    2.64
  -4  14   2    0.49    4.28
   4  14  -2   -1.81    4.65
  -4 -14   2   -0.10    2.77
  -4  14   2    1.81    3.20
   4 -14  -1    9.03    4.25
  -4 -14   1   -0.33    4.35
  -4 -14   1   -1.42    2.67
  -4  14   1    2.70    2.64
  -4  14   1    0.07    3.13
   4  14  -1    7.87    4.68
  -4 -14   1    6.29    3.92
  -4  14   1    5.54    3.46
   4 -14   0   11.86    4.55
  -4 -14   0   10.64    5.70
  -4 -14   0    0.59    2.21
  -4  14   0   11.57    2.60
  -4  14   0    7.45    3.66
   4  14   0    8.01    4.09
  -4 -14   0    9.13    3.99
  -4  14   0    8.93    5.01
   4  14   0    4.78    3.82
   4 -14   1  168.86   35.72
  -4 -14  -1  225.80   48.01
  -4  14  -1  161.71   28.70
  -4  14  -1  234.99   44.74
   4  14   1  287.74   54.30
  -4 -14  -1  173.15   32.62
  -4  14  -1  348.73   56.64
   4  14   1  165.08   28.96
   4 -14   2  140.73   29.09
  -4 -14  -2  158.72   32.92
  -4 -14  -2   65.21   22.01
  -4  14  -2  119.21   20.46
  -4  14  -2  259.97   39.44
   4  14   2  233.94   41.58
  -4 -14  -2  151.17   35.12
  -4  14  -2  144.78   27.51
   4  14   2   96.90   17.03
  -4 -14  -3    0.49    3.99
   4 -14   3   -1.05    3.16
  -4 -14  -3    3.26    3.99
  -4  14  -3   -1.65    2.67
  -4  14  -3   -2.01    4.38
   4  14   3   -3.62    5.86
  -4 -14  -3    1.22    4.78
  -4  14  -3    2.67    4.12
   4  14   3   -3.95    5.67
  -4 -14  -4    3.20    3.46
   4 -14   4    5.96    4.94
  -4 -14  -4    5.44    4.18
  -4  14  -4    3.43    3.53
  -4  14  -4    4.91    3.95
   4  14   4    9.85    4.98
  -4 -14  -4    2.64    4.81
  -4  14  -4    6.79    4.68
   4  14   4    4.25    4.09
   4 -14   5   -1.78    4.84
  -4 -14  -5    3.20    4.12
  -4  14  -5   -0.36    4.51
   4  14   5   -4.28    6.13
  -4 -14  -5   -3.79    5.21
  -4  14  -5    4.05    4.45
   4  14   5    4.18    5.37
   4  15  -7    0.79    3.59
   4 -15  -7    2.77    5.44
  -4  15   7    5.54    5.30
   4  15  -7   -0.63    6.56
  -4 -15   7    6.43    5.50
  -4  15   7    4.61    6.59
   4 -15  -6   10.51    4.35
  -4  15   6   15.62    5.34
  -4  15   6   12.09    5.04
   4  15  -6   17.86    5.21
  -4 -15   6   16.15    5.83
  -4  15   6    4.09    5.14
   4 -15  -5    5.44    4.15
  -4 -15   5    3.16    6.43
  -4  15   5    7.78    3.86
  -4  15   5    8.90    3.99
   4  15  -5   -0.46    3.76
  -4 -15   5    9.03    5.01
  -4  15   5   14.27    6.49
   4 -15  -4    0.69    3.20
  -4 -15   4    1.68    5.67
  -4  15   4    1.32    3.66
  -4  15   4   -0.69    2.80
   4  15  -4    2.08    3.36
  -4 -15   4    5.37    4.88
  -4  15   4    0.66    3.46
   4 -15  -3    7.08    3.43
  -4 -15   3    2.47    5.60
  -4  15   3    3.59    2.83
  -4  15   3    2.21    5.14
   4  15  -3    0.92    5.21
  -4 -15   3    6.92    4.55
  -4  15   3    2.08    3.26
   4 -15  -2    5.86    3.69
  -4 -15   2    6.49    4.74
  -4  15   2    8.53    2.50
  -4  15   2   14.93    4.94
   4  15  -2    6.66    3.99
  -4 -15   2   11.60    4.58
  -4  15   2   12.03    4.74
   4 -15  -1  160.50   26.13
  -4 -15   1  181.02   43.20
  -4  15   1  252.09   39.77
   4  15  -1  161.78   36.08
  -4 -15   1  177.99   36.24
   4 -15   0   78.75   12.69
  -4 -15   0  106.13   21.55
  -4  15   0   70.21   14.50
  -4 -15   0   86.85   19.74
   4 -15   1   20.49    6.43
  -4 -15  -1   40.10   10.44
  -4 -15  -1   11.96    3.99
  -4  15  -1   27.84    6.56
   4  15   1   40.89   10.94
  -4 -15  -1   33.05    7.58
  -4  15  -1   39.84    9.72
   4  15   1   23.92    6.13
   4 -15   2    3.59    5.24
  -4 -15  -2    3.00    4.81
  -4 -15  -2    2.04    3.49
  -4  15  -2   -3.06    5.90
   4  15   2    1.85    6.36
  -4 -15  -2    2.97    5.57
  -4  15  -2    4.71    5.04
   4  15   2   -3.13    4.91
  -4 -15  -3    8.40    4.25
   4 -15   3    7.78    5.73
  -4 -15  -3    3.69    3.89
  -4  15  -3   15.35    5.44
   4  15   3   21.65    5.90
  -4 -15  -3    9.85    5.90
  -4  15  -3   24.81    6.85
   4  15   3    7.84    5.44
  -4 -15  -4   -1.85    3.59
   4 -15   4    0.79    4.88
  -4 -15  -4    2.93    4.25
  -4  15  -4   -4.38    3.86
   4  15   4    2.17    5.14
  -4 -15  -4   -3.26    4.42
  -4  15  -4   -1.02    4.09
   4  15   4   -3.36    5.77
   4 -15   5   -1.38    5.11
  -4 -15  -5   -5.14    4.51
  -4  15  -5    2.31    4.09
   4  15   5    3.86    6.26
  -4 -15  -5    2.77    6.13
  -4  15  -5    1.19    5.47
   4  15   5    5.96    5.60
   4 -16  -6   27.51    6.06
  -4 -16   6   18.48    8.83
  -4  16   6   24.51    7.25
  -4  16   6   18.55    5.54
   4  16  -6   18.22    6.00
  -4 -16   6   17.46    5.86
  -4  16   6   36.54    8.11
   4 -16  -5    1.32    5.47
  -4 -16   5    9.32    4.91
  -4  16   5    7.38    4.71
  -4  16   5    9.03    5.07
   4  16  -5   12.52    4.35
  -4 -16   5    7.08    4.55
  -4  16   5    5.11    5.60
   4 -16  -4   -1.05    4.42
  -4 -16   4    0.26    6.26
  -4  16   4   -2.44    3.79
  -4  16   4   -2.87    4.65
   4  16  -4    0.30    4.02
  -4 -16   4   -2.17    4.25
  -4  16   4   -1.85    3.86
   4 -16  -3   33.94    8.04
  -4 -16   3   39.60   10.28
  -4  16   3   46.43    9.16
   4  16  -3   61.88   11.14
  -4 -16   3   23.33    6.49
  -4  16   3   48.40   10.44
   4 -16  -2   -2.64    5.01
  -4 -16   2    0.07    5.37
  -4  16   2    2.14    4.25
   4  16  -2    3.00    3.76
  -4 -16   2    4.15    4.65
  -4  16   2    3.53    4.02
   4 -16  -1   25.40    6.92
  -4 -16   1   18.25    7.78
  -4  16   1   36.97    9.36
   4  16  -1   34.56    9.32
  -4 -16   1   25.27    6.36
  -4  16   1   44.68   10.58
   4 -16   0  128.77   27.58
  -4 -16   0  158.75   41.25
  -4  16   0  199.80   42.90
   4  16   0  205.40   46.03
  -4 -16   0  121.25   33.74
  -4  16   0  221.12   45.77
   4 -16   1    0.00    5.34
  -4 -16  -1    0.46    5.14
  -4  16  -1    1.85    5.50
   4  16   1    2.67    4.32
  -4 -16  -1    2.01    4.78
  -4  16  -1    2.93    4.61
   4  16   1   -0.59    4.42
   4 -16   2   38.88   11.80
  -4 -16  -2   47.25   12.85
  -4 -16  -2   24.45    7.55
  -4  16  -2   65.70   15.62
   4  16   2   62.77   15.75
  -4 -16  -2   47.91   12.45
  -4  16  -2   47.41   12.88
   4  16   2   31.33    8.57
  -4 -16  -3    2.21    3.89
   4 -16   3    4.42    5.24
  -4 -16  -3    5.96    4.15
  -4  16  -3    7.55    5.60
   4  16   3   14.20    6.13
  -4 -16  -3    4.45    5.37
  -4  16  -3    7.12    4.58
   4  16   3    6.19    5.17
  -4 -16  -4    4.25    5.27
   4 -16   4   -1.78    4.38
  -4 -16  -4    4.84    3.49
  -4  16  -4    6.06    4.78
   4  16   4    5.27    7.55
  -4 -16  -4    3.56    3.89
  -4  16  -4    6.39    4.48
   4  16   4   -0.92    7.51
   4 -17  -6   10.84    5.21
  -4 -17   6    4.12    5.37
  -4  17   6    6.49    4.68
   4  17  -6   13.81    5.44
  -4 -17   6    3.53    6.66
  -4  17   6    2.70    6.89
   4 -17  -5    6.52    6.03
  -4 -17   5   10.87    8.40
  -4  17   5   12.82    5.96
   4  17  -5   18.19    5.67
  -4 -17   5   13.54    5.77
  -4  17   5   10.08    5.50
   4 -17  -4   48.96   13.21
  -4 -17   4   53.74   12.42
  -4  17   4   62.57   13.41
   4  17  -4   47.45   11.50
  -4 -17   4   28.07   10.12
  -4  17   4   48.93   10.97
   4 -17  -3   17.40    4.45
  -4 -17   3   13.11    5.01
  -4  17   3   13.90    4.45
   4  17  -3   15.72    6.10
  -4 -17   3   13.08    6.39
  -4  17   3   25.67    8.14
   4 -17  -2   58.95   14.50
  -4 -17   2   60.13   17.17
  -4  17   2   73.97   17.69
   4  17  -2   54.37   15.35
  -4 -17   2   39.77   11.20
  -4  17   2   48.37   11.60
   4 -17  -1   28.67    8.11
  -4 -17   1   37.59   11.07
  -4  17   1   42.37   10.21
   4  17  -1   51.04   11.43
  -4 -17   1   29.59    9.62
  -4  17   1   29.59    7.08
   4 -17   0   -0.89    3.76
  -4 -17   0    2.83    3.69
  -4  17   0    1.12    4.22
   4  17   0    3.95    6.95
  -4 -17   0    3.29    4.42
  -4  17   0   -0.33    3.72
   4 -17   1   43.30   12.85
  -4 -17  -1   50.54   14.63
  -4  17  -1   40.30   11.47
   4  17   1   81.15   19.54
  -4 -17  -1   32.75   12.32
  -4  17  -1   70.97   16.71
   4  17   1   34.40    9.88
   4 -17   2    7.05    5.17
  -4 -17  -2    4.51    5.50
  -4  17  -2    2.01    5.54
   4  17   2    7.18    5.96
  -4 -17  -2    7.12    5.07
  -4  17  -2    3.03    4.74
   4  17   2    2.37    5.21
  -4 -17  -3   19.93    7.22
   4 -17   3   16.74    6.72
  -4  17  -3   47.25   10.25
   4  17   3   50.54   10.71
  -4 -17  -3   14.33    6.36
  -4  17  -3   18.75    5.80
   4  17   3   29.46    8.27
  -4 -17  -4   -1.98    5.04
   4 -17   4    0.36    5.24
  -4  17  -4    1.12    4.81
   4  17   4   -3.23    7.08
  -4 -17  -4    5.34    4.12
  -4  17  -4    0.33    3.66
   4  17   4    4.71    4.45
   4 -18  -5   -6.72    4.25
  -4 -18   5   -4.22    4.78
  -4  18   5   -3.20    5.40
   4  18  -5    1.42    4.55
  -4 -18   5    3.95    5.24
  -4  18   5   -1.32    3.79
   4 -18  -4    3.00    5.11
  -4 -18   4    3.49    6.39
  -4  18   4    3.76    5.07
   4  18  -4   -1.61    4.65
  -4 -18   4   -1.22    5.40
  -4  18   4   -1.45    4.28
   4 -18  -3   13.84    6.56
  -4 -18   3   12.92    5.60
  -4  18   3   16.41    5.17
   4  18  -3   17.66    5.37
  -4 -18   3   12.16    5.77
  -4  18   3   15.16    6.49
   4 -18  -2    3.33    4.05
  -4 -18   2    2.70    4.32
  -4  18   2    7.48    6.39
   4  18  -2    6.95    4.05
  -4 -18   2    1.68    5.30
  -4  18   2    1.85    3.36
   4 -18  -1   11.83    6.26
  -4 -18   1   12.92    8.11
  -4  18   1   11.96    4.84
   4  18  -1   13.87    6.79
  -4 -18   1   10.87    5.21
  -4  18   1   17.03    5.24
   4 -18   0    1.32    4.71
  -4 -18   0    1.45    7.61
  -4  18   0    4.91    6.00
   4  18   0   -0.30    4.51
  -4 -18   0    0.16    4.18
  -4  18   0    7.22    5.07
   4 -18   1   31.60    8.37
  -4 -18  -1   46.16   11.80
  -4  18  -1   49.49   10.51
   4  18   1   50.74   11.20
  -4 -18  -1   23.56    7.81
  -4  18  -1   56.44    9.49
   4 -18   2   18.62    6.79
  -4 -18  -2   18.12    5.90
  -4  18  -2   29.06    8.07
   4  18   2   37.13    9.09
  -4 -18  -2   19.51    4.91
  -4  18  -2   32.72    7.41
   4  18   2   25.63    7.61
  -4 -18  -3    7.38    5.24
   4 -18   3   10.51    4.81
  -4  18  -3    5.14    4.42
   4  18   3    2.50    7.28
  -4 -18  -3    8.37    4.09
  -4  18  -3   -1.25    4.25
   4  18   3   12.26    6.10
   4 -19  -4   -1.85    4.91
  -4 -19   4    6.79    6.49
  -4  19   4    7.68    5.34
   4  19  -4    1.48    5.37
  -4 -19   4   -3.49    6.36
  -4  19   4   -4.05    5.30
   4 -19  -3   10.94    5.27
  -4 -19   3   16.51    7.68
  -4  19   3    9.16    4.71
   4  19  -3   12.55    7.35
  -4 -19   3   12.03    5.70
  -4  19   3   12.19    6.10
   4 -19  -2   -0.82    3.89
  -4 -19   2   -3.53    5.54
  -4  19   2    8.07    6.19
   4  19  -2    0.13    5.70
  -4 -19   2    2.11    4.78
  -4  19   2    5.11    4.28
   4 -19  -1   34.63   10.41
  -4 -19   1   34.99    9.95
  -4  19   1   39.47    9.06
   4  19  -1   67.84   13.34
  -4 -19   1   30.31    8.07
  -4  19   1   56.74   11.27
   4 -19   0   -1.05    6.10
  -4 -19   0    4.68    5.80
  -4  19   0   -0.69    6.23
   4  19   0   -1.58    4.98
  -4 -19   0   -1.85    5.34
  -4  19   0    0.03    5.96
   4 -19   1    3.79    5.90
  -4 -19  -1    5.70    6.59
  -4  19  -1    3.99    5.34
   4  19   1    5.96    5.54
  -4 -19  -1   -2.04    4.61
  -4  19  -1    2.73    4.74
   4 -19   2   -0.49    5.90
  -4 -19  -2   -1.58    5.21
  -4  19  -2   -0.89    5.73
   4  19   2    3.33    6.56
  -4 -19  -2    3.62    5.30
  -4  19  -2    2.67    5.63
   4 -20  -2   -0.13    4.09
  -4 -20   2    0.07    4.88
  -4  20   2   -0.26    6.95
   4  20  -2    5.17    6.59
  -4 -20   2    4.74    6.23
  -4  20   2    1.85    5.21
   4 -20  -1    1.12    4.48
  -4 -20   1    1.42    5.67
  -4  20   1   -4.18    4.51
   4  20  -1    1.94    6.49
  -4 -20   1    9.00    6.06
  -4  20   1   -9.03    5.77
   4 -20   0   26.95    8.47
  -4 -20   0   33.97   11.47
  -4  20   0   52.95   12.88
   4  20   0   47.31   12.26
  -4 -20   0   20.66    8.37
  -4  20   0   47.08   11.20
   5   0 -10   27.15    7.84
  -5   0  10   21.09    9.19
  -5   0  10   28.37    8.96
   5   0  -9    4.88    5.21
  -5   0   9   -2.77    6.59
  -5   0   9   -2.57    6.03
  -5   0   9   -4.58    4.78
   5   0  -8   13.54    5.01
  -5   0   8    9.42    6.06
  -5   0   8    5.70    3.62
  -5   0   8   10.81    3.86
   5   0  -7    2.83    4.25
  -5   0   7   -0.49    4.74
  -5   0   7    1.52    4.88
  -5   0   7    1.15    3.29
   5   0  -6    3.62    4.28
  -5   0   6    2.31    4.71
  -5   0   6    0.92    3.56
  -5   0   6    2.70    3.00
   5   0  -5    7.28    8.40
  -5   0   5    7.68    3.76
  -5   0   5    0.72    5.04
  -5   0   5    2.08    2.83
   5   0  -4  568.60   72.29
  -5   0   4  435.88   55.42
   5   0  -4  266.79   39.41
  -5   0   4  520.46   63.06
  -5   0   4  466.82   57.17
   5   0  -3    1.85    3.06
  -5   0   3   -1.52    3.16
   5   0  -3    0.30    3.46
  -5   0   3   -0.23    3.06
  -5   0   3    0.76    2.34
   5   0  -2   52.29    6.75
  -5   0   2   75.68    9.32
   5   0  -2   62.87   10.44
  -5   0   2   74.27    8.76
  -5   0   2   59.93    8.07
  -5   0   0  412.92   49.49
   5   0   0  419.54   53.11
  -5   0   0  372.16   44.71
  -5   0   0  351.47   47.18
  -5   0  -1   75.09   48.60
   5   0   1  115.06   63.62
  -5   0  -1    7.08   56.31
  -5   0  -1   10.21   52.92
  -5   0  -2   99.05   14.76
   5   0   2  156.51   28.86
  -5   0  -2  131.47   24.91
  -5   0  -2   75.26   14.04
  -5   0  -3   21.88   13.01
   5   0   3   66.62   18.91
  -5   0  -3   27.55   19.11
  -5   0  -3   34.04   16.67
  -5   0  -4  207.55   40.99
   5   0   4  410.64   79.01
  -5   0  -4  291.14   60.96
  -5   0  -4  193.81   44.78
  -5   0  -5   46.36   14.04
   5   0   5   72.55   24.15
  -5   0  -5   52.42   21.48
  -5   0  -5   81.65   19.04
  -5   0  -6   12.13    4.94
   5   0   6    8.50    6.36
  -5   0  -6   13.61    6.26
  -5   0  -7   10.71    7.28
  -5   0  -7   13.81    5.27
   5   0   7   21.78    8.73
   5   1 -10   75.26   14.63
   5  -1 -10   79.84   15.65
  -5   1  10   73.38   15.75
  -5  -1  10   75.32   14.60
  -5  -1  10   80.86   16.31
  -5   1  10   84.48   16.11
  -5   1  10   64.81   13.90
   5   1  -9   85.17   15.91
   5  -1  -9   83.86   15.98
  -5   1   9   87.84   17.40
  -5  -1   9   78.88   15.16
  -5  -1   9   69.56   13.94
  -5   1   9   83.53   16.08
  -5  -1   9   59.90   12.42
  -5   1   9   64.71   12.95
   5   1  -8   38.95    8.73
   5  -1  -8   29.62    5.30
  -5   1   8   31.07    5.57
  -5  -1   8   41.61    8.67
  -5  -1   8   33.58    7.64
  -5   1   8   30.77    5.11
  -5   1   8   32.78    4.84
  -5  -1   8   30.02    4.25
   5   1  -7    7.97    3.72
  -5   1   7    7.12    6.29
  -5  -1   7    4.32    5.21
  -5  -1   7    4.22    4.65
  -5   1   7    6.62    6.69
  -5   1   7   10.77    3.92
  -5  -1   7    5.73    3.13
   5   1  -6   32.42    5.17
   5  -1  -6   29.98    5.14
  -5   1   6   27.02    5.86
  -5  -1   6   26.06    4.94
  -5  -1   6   29.13    5.01
  -5   1   6   26.29    5.11
  -5  -1   6   22.83    3.39
  -5   1   6   32.16    4.71
   5   1  -5  436.91   36.28
   5  -1  -5  466.33   37.69
  -5  -1   5  403.43   31.43
  -5   1   5  411.60   32.92
  -5  -1   5  389.36   30.28
  -5   1   5  375.92   29.85
  -5  -1   5  394.70   30.12
  -5   1   5  400.79   31.10
   5   1  -4  174.80   23.53
   5  -1  -4  163.20   22.21
  -5  -1   4  156.87   19.34
  -5   1   4  140.13   17.07
   5   1  -4  131.90   19.77
  -5  -1   4  160.79   21.71
  -5   1   4  166.49   20.43
  -5  -1   4  148.44   18.78
  -5   1   4  149.13   18.45
   5   1  -3   57.13    7.41
   5  -1  -3   60.13    7.45
  -5  -1   3   60.92    7.35
  -5   1   3   62.70    7.55
   5   1  -3   41.58    6.03
   5  -1  -3   43.99    6.39
  -5  -1   3   57.43    7.31
  -5   1   3   49.19    6.69
  -5  -1   3   48.67    6.19
  -5   1   3   55.29    6.95
   5   1  -2   17.33    3.20
  -5  -1   2   19.64    3.95
  -5   1   2   15.22   10.84
   5   1  -2   27.64    5.27
  -5  -1   2   19.87    4.74
  -5  -1   2   16.71    3.06
   5  -1  -1  168.50   27.12
  -5  -1   1  273.84   30.54
  -5   1   1  252.26   31.60
   5   1  -1  291.63   32.13
   5  -1  -1  285.97   44.12
  -5  -1   1  292.75   33.34
  -5   1   1  278.42   33.71
  -5  -1   1  222.83   28.50
  -5   1   1  246.92   32.55
   5  -1   0  166.26   25.04
  -5   1   0  270.91   31.20
  -5  -1   0  291.80   35.82
   5   1   0  331.80   52.98
   5  -1   0  342.34   52.36
  -5  -1   0  326.79   48.01
  -5   1   0  339.67   42.04
  -5  -1   0  258.32   35.42
  -5   1   0  311.01   39.21
  -5   1  -1  709.72  105.50
  -5  -1  -1  776.74  117.83
   5   1   1 1075.85  177.83
   5  -1   1 1057.44  174.63
  -5   1  -1  722.51  125.87
  -5  -1  -1  928.41  147.88
  -5  -1  -1  880.43  125.87
  -5   1  -1  916.87  140.59
  -5   1  -2    6.75    3.76
   5   1   2   26.36   11.80
   5  -1   2    2.34    5.07
  -5  -1  -2    4.35   13.61
  -5  -1  -2   13.28   10.97
  -5   1  -2    4.94    3.56
  -5   1  -3  171.43   36.05
  -5  -1  -3  137.53   24.91
   5   1   3  197.23   30.41
   5  -1   3  276.74   55.16
  -5   1  -3  203.72   31.17
  -5  -1  -3  163.72   34.07
  -5  -1  -3  164.19   25.04
  -5   1  -3  304.94   51.70
  -5  -1  -4   53.11   30.51
  -5   1  -4   58.48   12.92
   5   1   4  232.62   48.73
   5  -1   4   73.87   20.92
  -5  -1  -4   50.84   33.25
  -5  -1  -4   88.07   27.31
  -5   1  -4   70.18   24.18
  -5   1  -5  125.63   28.50
   5   1   5  165.04   33.67
   5  -1   5  104.15   25.67
  -5   1  -5  138.88   29.46
  -5  -1  -5  119.28   23.00
  -5  -1  -5  151.86   24.42
  -5   1  -5  184.84   29.75
  -5   1  -6   12.22    5.54
  -5  -1  -6    2.31    3.59
   5   1   6   10.54    6.52
   5  -1   6    3.49    5.77
  -5   1  -6    3.66    3.86
  -5  -1  -6    1.52    5.37
  -5   1  -6    3.99    3.29
   5   1   6   20.00    7.74
  -5   1  -7   14.43    5.67
  -5  -1  -7   17.20    6.13
  -5   1  -7   19.54    6.46
  -5  -1  -7   17.73    4.81
   5   1   7   17.53    9.26
   5  -1   7   27.87    8.20
   5   2 -10   21.15    7.71
   5  -2 -10   34.00    9.75
  -5  -2  10   24.74    9.00
  -5   2  10   19.24    7.38
  -5  -2  10   39.54   10.35
  -5   2  10   29.23    8.24
  -5   2  10   22.47    7.31
   5   2  -9   67.38   12.85
   5  -2  -9   63.13   13.48
  -5   2   9   70.41   14.17
  -5  -2   9   67.32   13.71
  -5  -2   9   71.86   14.33
  -5   2   9   70.41   13.58
  -5   2   9   81.52   16.08
   5   2  -8    1.32    4.51
   5  -2  -8   -0.43    4.98
  -5  -2   8    4.38    5.21
  -5   2   8   -2.14    3.92
  -5  -2   8    0.72    4.65
  -5   2   8    0.53    4.15
  -5   2   8    1.91    4.12
  -5  -2   8    1.65    4.02
   5   2  -7  456.05   64.91
   5  -2  -7  475.75   69.59
  -5  -2   7  456.94   64.88
  -5   2   7  523.82   74.53
  -5  -2   7  420.56   60.66
  -5   2   7  495.09   70.15
  -5  -2   7  406.69   57.66
  -5   2   7  485.47   68.86
   5   2  -6  135.16   13.90
   5  -2  -6  127.78   14.70
  -5   2   6  132.49   14.27
  -5  -2   6  110.31   11.47
  -5  -2   6  129.49   13.61
  -5   2   6  123.16   12.98
  -5  -2   6  110.48   11.30
  -5   2   6  126.39   12.98
   5   2  -5  119.80   11.04
   5  -2  -5  142.08   18.06
  -5  -2   5  135.62   11.70
  -5   2   5  127.15   11.96
  -5  -2   5  143.36   13.18
  -5   2   5  131.80   12.36
  -5  -2   5  129.16   10.68
  -5   2   5  129.59   11.43
   5   2  -4   14.37    4.25
   5  -2  -4    6.23    3.16
  -5  -2   4   10.94    4.02
  -5   2   4    8.57    3.59
   5   2  -4    5.93    3.92
   5  -2  -4    6.72    2.70
  -5  -2   4    8.67    4.84
  -5   2   4    7.41    2.47
  -5  -2   4    9.13    2.57
  -5   2   4    8.01    2.73
   5   2  -3   21.71    3.06
   5  -2  -3   26.69    4.68
  -5  -2   3   24.38    2.87
  -5   2   3   29.36    4.84
   5   2  -3   24.71    3.86
   5  -2  -3   24.25    4.02
  -5  -2   3   33.34    5.83
  -5   2   3   29.72    3.69
  -5  -2   3   19.77    3.72
  -5   2   3   21.52    3.89
   5   2  -2  412.75   43.76
   5  -2  -2  442.21   57.56
  -5  -2   2  430.32   50.12
  -5   2   2  574.76   56.64
   5   2  -2  471.37   63.72
   5  -2  -2  526.39   71.93
  -5  -2   2  485.24   54.63
  -5   2   2  606.76   60.86
  -5  -2   2  439.01   49.79
  -5   2   2  547.75   60.69
   5  -2  -1  206.99   27.97
  -5  -2   1  316.31   36.64
  -5   2   1  301.45   34.46
   5   2  -1  381.85   52.95
   5  -2  -1  353.02   42.44
  -5  -2   1  364.75   43.30
  -5   2   1  389.49   40.99
  -5  -2   1  280.53   32.29
  -5   2   1  364.22   42.37
   5  -2   0   94.23   10.97
  -5  -2   0  151.27   19.34
  -5   2   0  176.44   20.46
   5   2   0  176.31   36.64
   5  -2   0  159.11   25.07
  -5   2   0  159.18   21.38
  -5  -2   0  166.66   29.49
  -5   2   0  169.46   23.69
  -5   2  -1   36.18   11.96
   5   2   1  149.09   68.20
  -5   2  -1   34.17   18.52
  -5  -2  -2    6.75    2.57
  -5   2  -2   14.86    4.09
   5   2   2   14.93    5.40
   5  -2   2   13.90    5.60
  -5   2  -2   11.30    3.89
  -5  -2  -2   14.73    4.48
  -5  -2  -2    5.11    2.24
  -5   2  -2   12.62    3.89
  -5   2  -3  273.12   40.53
  -5  -2  -3  212.09   51.60
   5   2   3  461.09   64.45
   5  -2   3  344.78   66.36
  -5   2  -3  301.98   61.35
  -5  -2  -3  298.39   56.01
  -5  -2  -3  297.76   47.91
  -5   2  -3  373.45   55.65
  -5  -2  -4    9.23   10.71
  -5   2  -4   73.15   14.43
   5   2   4   35.06    9.98
   5  -2   4   37.59   34.07
  -5   2  -4   47.81   19.77
  -5   2  -4   98.35   25.80
  -5   2  -5  127.41   30.12
  -5  -2  -5   54.07   20.20
   5   2   5  187.84   32.59
   5  -2   5  113.21   42.90
  -5   2  -5  125.47   32.78
  -5  -2  -5   71.30   29.03
  -5   2  -5  183.46   34.20
  -5   2  -6    3.33    4.28
  -5  -2  -6   -1.71    4.65
   5   2   6    0.10    4.88
   5  -2   6   -0.20    5.47
  -5   2  -6   -0.10    4.81
  -5  -2  -6   -1.52    5.21
  -5   2  -6    2.97    4.42
   5   2   6    4.22    8.53
  -5   2  -7   12.03    6.19
  -5  -2  -7    1.58    5.83
   5  -2   7    2.93    5.34
  -5   2  -7    5.04    5.47
  -5  -2  -7    2.04    4.78
   5   2   7   42.73   12.09
   5   3  -9   50.31    9.88
   5  -3  -9   41.98    9.72
  -5  -3   9   43.39    9.69
  -5   3   9   25.50    7.31
  -5  -3   9   41.81    9.75
  -5   3   9   45.57    9.85
  -5   3   9   38.16    9.19
   5   3  -8   -0.53    3.86
   5  -3  -8   -1.25    5.44
  -5  -3   8    0.79    3.86
  -5   3   8   -3.26    3.82
  -5  -3   8   -3.33    4.48
  -5   3   8   -3.49    5.50
  -5   3   8   -3.29    4.22
   5   3  -7   31.10    7.74
   5  -3  -7    5.47    6.10
  -5  -3   7   12.32    3.86
  -5   3   7    6.99    5.04
  -5  -3   7    9.95    7.05
  -5   3   7    9.98    3.36
  -5   3   7    1.02    4.68
   5   3  -6  176.21   25.27
   5  -3  -6  177.69   26.92
  -5  -3   6  174.86   25.44
  -5   3   6  170.12   24.68
  -5  -3   6  145.54   22.14
  -5   3   6  169.85   24.61
  -5  -3   6  123.30   17.69
  -5   3   6  159.54   24.05
   5   3  -5  659.87   49.56
   5  -3  -5  697.37   79.37
  -5  -3   5  629.16   48.80
  -5   3   5  554.76   46.16
  -5  -3   5  628.41   51.37
  -5   3   5  665.70   51.63
  -5  -3   5  574.17   44.91
  -5   3   5  653.71   50.74
   5   3  -4   24.02    2.54
   5  -3  -4   18.95    7.81
  -5  -3   4   25.07    4.18
  -5   3   4   25.44    4.51
   5   3  -4   17.86    3.43
   5  -3  -4   15.16    3.89
  -5  -3   4   21.65    3.72
  -5   3   4   18.42    4.05
  -5  -3   4   19.24    2.93
  -5   3   4   20.43    3.03
   5   3  -3   24.84    2.64
   5  -3  -3   19.67    6.72
  -5  -3   3   20.49    2.83
  -5   3   3   24.09    4.02
   5   3  -3   23.36    3.89
   5  -3  -3   27.15    5.67
  -5  -3   3   22.11    4.32
  -5   3   3   23.59    4.15
  -5  -3   3   17.00    2.47
  -5   3   3   19.34    5.01
   5  -3  -2    1.75    2.54
  -5   3   2    2.60    3.43
   5  -3  -2    2.50    2.57
  -5   3   2    2.31    2.93
   5  -3  -1  134.60   22.21
  -5  -3   1  184.12   24.98
  -5   3   1  181.15   18.68
   5   3  -1  200.96   38.25
   5  -3  -1  189.72   27.15
  -5   3   1  223.00   24.28
  -5  -3   1  174.60   25.60
  -5  -3   1  137.36   18.02
  -5   3   1  191.86   24.22
   5   3   0   51.24    8.40
   5  -3   0   40.46   11.17
  -5  -3   0   69.13   10.08
  -5   3   0  102.11   17.43
   5   3   0  109.16   21.22
   5  -3   0   40.00   16.05
  -5   3   0  103.99   16.71
  -5  -3   0   80.76   15.29
  -5  -3   0   61.38   10.38
  -5   3   0   88.76   26.52
   5  -3   1  171.66   26.26
  -5  -3  -1  328.07   48.76
  -5   3  -1  301.29   40.92
   5   3   1  215.32   33.38
   5  -3   1  368.47   61.65
  -5   3  -1  296.11   42.87
  -5  -3  -1  293.74   43.76
  -5   3  -1  343.49   52.55
  -5  -3  -2    1.65    3.33
  -5   3  -2    9.06    3.59
   5   3   2   11.96    5.01
   5  -3   2   -5.40    5.34
  -5   3  -2    2.50    2.93
  -5  -3  -2   -0.10    3.79
  -5  -3  -2    1.88    3.10
  -5   3  -2    1.85    3.46
  -5   3  -3    5.37    4.94
  -5   3  -3   17.17   12.42
  -5  -3  -3    1.71   23.53
  -5   3  -3    6.69    7.55
  -5  -3  -4  113.87   30.48
  -5   3  -4  159.05   29.19
   5   3   4  246.13   48.60
   5  -3   4  244.48   49.85
  -5   3  -4  166.13   35.16
  -5  -3  -4  170.38   38.12
  -5   3  -4  157.13   34.33
  -5   3  -5  248.01   45.57
  -5  -3  -5   83.20   29.29
   5   3   5  288.21   52.62
   5  -3   5  207.41   61.71
  -5   3  -5  193.02   32.06
  -5  -3  -5  115.72   34.17
  -5   3  -5  353.64   51.86
   5   3   5  296.54   67.61
  -5   3  -6    9.19    4.12
  -5  -3  -6    1.09    5.14
   5   3   6    1.42    4.42
   5  -3   6    7.51    8.86
  -5   3  -6    6.36    3.76
  -5  -3  -6    8.83    6.26
  -5   3  -6   23.26    7.68
   5   3   6   -3.82    7.64
  -5   3  -7    9.42    5.60
  -5  -3  -7   -0.56    5.07
   5  -3   7    9.06    6.26
  -5   3  -7    8.96    5.14
  -5  -3  -7    6.85    5.77
  -5   3  -7   13.01    5.37
   5   3   7   13.05   10.02
   5   4  -9   19.04    3.72
   5  -4  -9   21.25    7.02
  -5  -4   9   20.13    4.61
  -5   4   9   17.03    6.59
  -5  -4   9   21.55    5.04
  -5   4   9   32.32    7.64
  -5   4   9   10.48    4.98
   5   4  -8   13.90    3.66
   5  -4  -8    0.53   12.13
  -5  -4   8   15.88    4.18
  -5   4   8    5.77    4.81
  -5  -4   8   12.98    4.05
  -5   4   8   12.39    4.15
  -5   4   8   16.24    5.47
   5   4  -7    3.33    3.56
   5  -4  -7    2.44    5.34
  -5  -4   7   10.28    5.07
  -5   4   7   10.08    5.37
  -5  -4   7    2.54    4.74
  -5   4   7    5.11    4.42
  -5   4   7    6.69    4.65
   5   4  -6   73.25   11.33
   5  -4  -6   63.00   11.10
  -5  -4   6   71.96   11.27
  -5   4   6   62.31   10.21
  -5  -4   6   69.26   11.10
  -5   4   6   71.63   11.66
  -5   4   6   61.52   10.48
   5   4  -5   52.59   12.45
   5  -4  -5   30.28    5.70
  -5  -4   5   34.23    6.36
  -5   4   5   22.97    4.91
   5   4  -5   41.98   13.11
  -5  -4   5   36.64    9.09
  -5   4   5   27.22    4.65
  -5   4   5   22.77    5.34
   5   4  -4  240.43   18.78
   5  -4  -4  265.14   25.60
  -5  -4   4  228.54   19.28
  -5   4   4  266.23   22.11
   5   4  -4  172.75   18.68
   5  -4  -4  170.78   16.74
  -5  -4   4  196.64   20.63
  -5   4   4  227.28   19.74
   5   4  -3  208.53   26.92
   5  -4  -3  276.67   36.08
  -5  -4   3  225.70   30.61
  -5   4   3  260.07   32.88
   5   4  -3  198.75   26.85
   5  -4  -3  283.76   38.02
  -5  -4   3  226.82   31.53
  -5   4   3  233.02   29.79
  -5  -4   3  179.64   22.90
  -5   4   3  263.59   33.71
   5   4  -2    0.63    1.71
  -5  -4   2   -0.40    3.06
  -5   4   2   -3.16    4.51
   5   4  -2    2.64    3.06
  -5  -4   2    5.27    3.00
  -5   4   2    1.58    3.69
  -5  -4   2   -0.46    1.71
   5   4  -1  136.28   15.06
   5  -4  -1  114.00   18.35
  -5  -4   1  138.25   17.50
  -5   4   1  143.56   16.57
   5   4  -1  183.13   29.00
   5  -4  -1  159.28   22.04
  -5  -4   1  152.88   21.35
  -5   4   1  161.42   18.19
  -5  -4   1  102.87   13.41
  -5   4   1  170.15   20.59
   5   4   0  196.48   29.59
   5  -4   0  247.78   41.25
  -5  -4   0  306.33   43.59
  -5   4   0  351.34   44.65
   5   4   0  374.27   60.49
   5  -4   0  370.55   56.57
  -5   4   0  298.49   39.70
  -5  -4   0  309.46   46.43
  -5  -4   0  232.55   32.29
  -5   4   0  373.58   53.61
   5  -4   1    7.48    3.43
  -5   4  -1   18.55    4.32
   5   4   1  116.48   38.75
   5  -4   1   17.56    6.52
  -5   4  -1   26.85    6.23
  -5  -4  -2   19.34    4.78
  -5   4  -2   29.69    6.13
   5   4   2   15.85    4.91
   5  -4   2    7.25    6.92
  -5   4  -2   25.83    6.03
  -5  -4  -2   17.07    4.02
  -5  -4  -2   21.12    4.68
  -5   4  -2   31.53    7.51
  -5  -4  -3    1.09    3.62
  -5   4  -3    5.21    3.59
   5   4   3    1.71    4.42
   5  -4   3   -1.09    5.14
  -5   4  -3    0.16    4.02
  -5  -4  -3    1.22    4.15
  -5   4  -3    3.00    3.59
  -5   4  -4  188.17   38.25
   5   4   4  295.62   55.12
   5  -4   4  111.40   57.07
  -5   4  -4  172.13   43.79
  -5  -4  -4   81.81   35.82
  -5   4  -4  337.23   63.46
   5   4   4  330.97   66.99
  -5  -4  -5   98.48   35.78
  -5   4  -5   78.65   25.11
   5   4   5  196.48   50.68
   5  -4   5  217.00   59.18
  -5   4  -5  165.54   36.94
  -5  -4  -5  155.42   43.16
  -5   4  -5  228.54   48.63
  -5  -4  -6    9.49    5.67
  -5   4  -6    7.55    5.70
   5   4   6   40.96   10.87
   5  -4   6   34.63   11.50
  -5   4  -6   26.75    7.41
  -5  -4  -6   22.04    4.81
  -5   4  -6   30.12    8.80
   5   4   6   25.34    8.67
  -5   4  -7   -0.07    3.86
  -5  -4  -7   -3.49    5.67
   5  -4   7   -0.72    6.62
  -5   4  -7    4.58    4.02
  -5  -4  -7    2.17    5.50
  -5   4  -7    7.18    5.90
   5   4   7   11.37    6.43
   5   5  -9   27.58    4.78
   5  -5  -9   26.13    7.48
  -5  -5   9   31.80    6.89
  -5   5   9   39.93    8.96
  -5  -5   9   35.68    7.12
  -5   5   9   29.62    6.36
  -5   5   9   17.76    4.98
   5   5  -8  178.19   23.43
   5  -5  -8  188.50   26.59
  -5  -5   8  226.43    9.85
  -5   5   8  211.37   28.93
  -5  -5   8  222.18    7.64
  -5   5   8  237.04    9.72
  -5   5   8  236.11   10.48
   5   5  -7   18.22    3.49
   5  -5  -7   11.60    8.93
  -5  -5   7   19.01    4.88
  -5   5   7    7.61    4.25
  -5  -5   7    8.07    3.62
  -5   5   7   14.53    5.01
  -5   5   7   16.80    5.44
   5   5  -6   43.62    4.94
   5  -5  -6   44.88    7.74
  -5  -5   6   38.22    5.34
  -5   5   6   52.36    9.39
  -5  -5   6   37.89    6.82
  -5   5   6   52.98    8.57
  -5   5   6   43.59    6.92
   5   5  -5    7.08    2.97
  -5  -5   5    2.50    4.05
  -5   5   5    0.07    4.28
   5   5  -5    4.38    3.13
  -5  -5   5    6.95    3.89
  -5   5   5    2.34    4.28
   5   5  -4  102.83    8.57
   5  -5  -4  147.88   15.52
  -5  -5   4  140.30   13.54
  -5   5   4  137.13   15.45
   5   5  -4  114.33   16.87
   5  -5  -4  142.54   13.74
  -5  -5   4  102.50   16.77
  -5   5   4  144.94   13.25
  -5   5   4  150.81   13.18
   5   5  -3  221.91   28.17
   5  -5  -3  207.32   29.65
  -5  -5   3  249.03   32.78
  -5   5   3  255.06   32.88
   5   5  -3  285.97   39.47
   5  -5  -3  204.75   30.15
  -5  -5   3  212.29   32.03
  -5   5   3  237.40   29.79
  -5   5   3  224.91   30.18
   5   5  -2  159.01   20.79
   5  -5  -2  241.52   33.11
  -5  -5   2  202.21   29.39
  -5   5   2  189.39   26.39
   5   5  -2  219.84   34.63
   5  -5  -2  258.09   38.62
  -5  -5   2  174.76   27.91
  -5   5   2  281.75   35.16
  -5  -5   2  140.73   19.64
  -5   5   2  255.52   36.15
   5   5  -1   38.52    4.38
   5  -5  -1   26.49    4.05
  -5  -5   1   29.46    6.36
  -5   5   1   38.78    3.79
   5   5  -1   47.02   13.51
   5  -5  -1   43.33    5.40
  -5   5   1   41.19    3.62
  -5  -5   1   28.53    8.14
  -5  -5   1   27.91    3.26
  -5   5   1   37.17    5.30
   5  -5   0    8.11    4.55
  -5  -5   0   21.42    4.25
  -5   5   0   25.17    4.05
   5  -5   0   18.72    5.77
  -5   5   0   22.50    3.69
  -5   5   0   14.37    9.92
   5  -5   1   20.20    4.15
  -5  -5  -1   20.86    3.36
  -5  -5  -1   13.21    3.36
  -5   5  -1   46.59   10.18
   5   5   1   22.54    6.29
   5  -5   1   27.08   12.59
  -5   5  -1   33.21    8.40
  -5  -5  -1   23.16    5.27
  -5  -5  -1   26.72    3.76
  -5   5  -1   35.72   15.29
  -5  -5  -2   34.99    7.35
  -5   5  -2   43.89    6.43
   5   5   2   77.69   11.57
   5  -5   2   64.98   10.94
  -5   5  -2   49.36    9.09
  -5  -5  -2   35.02    6.26
  -5   5  -2   45.67    8.73
  -5  -5  -3    9.49    5.77
  -5   5  -3   28.11    7.22
   5   5   3   13.61    7.68
  -5   5  -3   22.50    9.13
  -5   5  -3   35.16   15.78
   5   5   3   13.05    7.02
  -5  -5  -4  142.24   41.88
  -5   5  -4  305.31   61.68
   5   5   4  277.27   60.79
   5  -5   4  399.08   76.05
  -5   5  -4  316.94   64.35
  -5  -5  -4  277.83   61.81
  -5   5  -4  430.74   72.03
   5   5   4  540.33  107.81
  -5   5  -5   23.82    9.26
   5   5   5  169.56   43.92
  -5   5  -5   42.57   15.55
  -5   5  -5   38.55   13.97
   5   5   5  221.45   64.02
  -5  -5  -6    0.59    4.02
  -5   5  -6    8.17    4.94
   5   5   6   30.81   10.25
   5  -5   6   -0.92    5.83
  -5   5  -6    5.27    4.58
  -5  -5  -6   -3.26    6.33
  -5   5  -6   13.97    5.70
   5   5   6   31.27   12.52
  -5  -5  -7   -4.02    4.91
  -5   5  -7    9.56    4.91
   5   5   7    9.56    5.44
   5  -5   7    1.94    6.06
  -5   5  -7    6.66    4.15
  -5  -5  -7    4.02    5.01
  -5   5  -7   13.28    4.51
   5   5   7    8.67    9.32
   5   6  -9   10.54    6.89
   5  -6  -9   18.75    7.55
  -5  -6   9   13.84    6.19
  -5   6   9   18.02    5.50
  -5  -6   9   22.90    6.69
  -5   6   9   23.99    7.55
  -5   6   9   19.28    6.39
   5   6  -8   10.74    5.14
   5  -6  -8    7.25    7.22
  -5   6   8   18.22    7.22
  -5  -6   8   11.24    6.29
  -5   6   8   15.72    5.34
  -5   6   8   15.06    5.04
   5   6  -7  206.72   23.92
   5  -6  -7  196.87   24.84
  -5   6   7  227.68   27.38
  -5  -6   7  206.39   25.40
  -5   6   7  230.74   27.74
  -5   6   7  165.83   23.13
   5   6  -6  155.12   22.34
   5  -6  -6  144.61   24.12
  -5  -6   6  160.79   23.86
  -5   6   6  105.27   19.74
  -5  -6   6  162.47   24.45
  -5   6   6  125.40   19.93
  -5   6   6  143.26   21.75
   5   6  -5  316.84   31.40
   5  -6  -5  333.15   38.98
  -5  -6   5  348.80   37.86
  -5   6   5  272.19   41.12
   5   6  -5  321.58   41.29
  -5  -6   5  333.48   38.75
  -5   6   5  336.18   35.55
  -5   6   5  341.62   36.64
   5   6  -4   75.78    7.48
   5  -6  -4   73.54    7.58
  -5  -6   4   81.19    8.60
  -5   6   4   77.23    7.35
   5   6  -4   66.59    8.63
   5  -6  -4   87.12    9.46
  -5  -6   4   76.87   10.25
  -5   6   4   83.43    8.34
  -5   6   4   82.44    9.13
   5   6  -3  389.26   48.76
   5  -6  -3  407.38   57.60
  -5  -6   3  381.68   53.64
  -5   6   3  372.98   48.93
   5   6  -3  377.96   59.18
  -5  -6   3  385.70   57.50
  -5   6   3  433.15   55.35
  -5   6   3  419.64   54.60
   5   6  -2  358.26   46.99
  -5  -6   2  389.36   49.95
  -5   6   2  432.62   57.99
  -5   6   2  466.13   57.17
   5   6  -2  431.24   58.48
  -5  -6   2  442.37   67.61
  -5   6   2  546.46   66.99
  -5   6   2  490.58   64.48
   5  -6  -1   24.55    4.45
  -5  -6   1   28.34    4.45
  -5   6   1   36.87    3.59
  -5   6   1   28.24    3.46
   5   6  -1   29.59    5.73
  -5   6   1   31.60    3.26
  -5  -6   1   24.48    4.98
  -5   6   1   38.81    4.32
   5  -6   0   59.93   10.35
  -5  -6   0   75.78   13.64
  -5  -6   0   58.19   10.64
  -5   6   0   82.11   12.49
   5   6   0   85.57   14.43
   5  -6   0   87.51   14.89
  -5   6   0   75.39   10.87
  -5  -6   0   72.69   12.39
  -5   6   0   76.90   13.48
   5  -6   1  123.56   17.83
  -5  -6  -1  151.07   21.09
  -5  -6  -1  155.16   23.92
  -5   6  -1  165.21   16.01
   5   6   1  217.66   31.76
   5  -6   1  222.97   28.73
  -5   6  -1  167.41   21.45
  -5  -6  -1  153.74   24.18
  -5   6  -1  203.79   24.25
   5   6   1  184.98   25.80
   5  -6   2   22.93    4.74
  -5   6  -2   39.28    6.72
   5   6   2   53.90   10.61
   5  -6   2   32.65    8.24
  -5   6  -2   31.37    7.15
  -5  -6  -2   25.40    5.11
  -5   6  -2   30.44    6.79
   5   6   2   46.69   10.12
  -5  -6  -3   78.29   20.33
  -5   6  -3  150.68   29.26
   5   6   3  116.64   28.34
   5  -6   3  221.75   46.16
  -5   6  -3  140.13   30.91
  -5  -6  -3  134.93   25.24
  -5   6  -3  128.70   28.11
   5   6   3  205.11   41.98
  -5   6  -4   38.09   11.53
   5   6   4  237.60   63.00
  -5   6  -4   49.88   20.86
   5   6   4  159.01   64.09
  -5  -6  -5    5.24    6.56
  -5   6  -5   33.61   10.41
   5   6   5   28.47   10.81
   5  -6   5   38.29   22.80
  -5   6  -5   49.29   13.01
  -5  -6  -5   25.11   11.76
  -5   6  -5   99.05   21.09
   5   6   5   51.10   19.51
  -5  -6  -6    5.44    5.27
  -5   6  -6    5.86    3.39
   5   6   6   23.30    7.55
   5  -6   6   22.83    7.31
  -5   6  -6   14.66    4.45
  -5  -6  -6   11.96    3.86
  -5   6  -6   13.31    4.28
   5   6   6   15.32    9.49
  -5  -6  -7    5.90    5.21
  -5   6  -7    3.20    5.73
   5   6   7   12.75    6.06
   5  -6   7   22.47    9.62
  -5   6  -7   11.24    4.51
  -5  -6  -7   17.69    6.69
  -5   6  -7   28.50    8.04
   5   6   7   21.75    8.57
   5   7  -9  149.42   18.98
   5  -7  -9  198.12   27.78
  -5  -7   9  142.54   17.96
  -5   7   9  196.28   26.85
  -5  -7   9  227.02   26.95
  -5   7   9  205.67   26.46
  -5   7   9  203.66   26.72
   5   7  -8   -0.56    3.76
   5  -7  -8   -8.14    7.28
  -5  -7   8    6.23    4.98
  -5   7   8   -1.88    4.58
  -5  -7   8    2.11    5.21
  -5   7   8    1.02    4.71
  -5   7   8    3.49    5.90
   5   7  -7    7.08    5.57
   5  -7  -7    9.06    6.23
  -5  -7   7   16.57    4.84
  -5   7   7   14.10    5.57
  -5  -7   7    8.34    5.21
  -5   7   7    8.83    4.25
  -5   7   7   17.83    4.94
   5   7  -6  275.52   40.20
   5  -7  -6  283.36   46.36
  -5  -7   6  323.53   47.84
  -5   7   6  317.14   48.60
  -5  -7   6  193.54   30.91
  -5   7   6  312.39   48.67
   5   7  -5  549.26   78.19
   5  -7  -5  599.08   97.46
  -5   7   5  562.87   83.79
   5   7  -5  559.94   92.78
  -5  -7   5  424.55   78.72
  -5   7   5  502.44   74.96
  -5   7   5  635.42   94.93
   5   7  -4   -0.49    3.16
   5  -7  -4   -1.02    4.28
  -5   7   4   -0.96    4.38
  -5   7   4   -1.25    1.98
   5   7  -4   -1.15    3.82
  -5  -7   4   -2.54    2.97
  -5   7   4   -0.30    3.10
  -5   7   4    3.03    3.66
   5   7  -3    0.82   12.19
   5  -7  -3   -1.22    3.76
  -5   7   3    0.59    3.53
  -5   7   3   -1.22    2.93
  -5   7   3    1.02    2.34
  -5   7   3   -3.20    3.89
   5   7  -2  162.74   17.99
  -5  -7   2  186.62   18.81
  -5   7   2  139.21   15.39
  -5   7   2  210.08   20.76
   5   7  -2  167.97   37.00
  -5  -7   2  154.93   24.68
  -5   7   2  209.82   19.04
  -5   7   2  202.41   20.10
   5   7  -1    0.59    2.04
   5  -7  -1    4.84    2.80
  -5  -7   1    2.08    3.29
  -5   7   1   -0.72    2.77
  -5   7   1    0.69    3.23
   5   7  -1    1.88    4.55
  -5   7   1    2.41    2.67
  -5  -7   1    0.76    3.46
  -5   7   1    3.00    3.66
   5   7  -1   -1.35    3.13
   5  -7   0   93.18   13.51
  -5  -7   0  110.51   16.61
  -5  -7   0   96.31   14.14
  -5   7   0   95.42    9.92
  -5   7   0  112.62   15.72
   5   7   0  124.88   19.24
  -5   7   0  100.23   10.21
  -5  -7   0   87.84   14.10
  -5   7   0  131.27   14.14
   5   7   0   82.01   12.98
   5  -7   1    8.50    3.59
  -5   7  -1   13.21    3.29
  -5   7  -1   16.05    5.11
   5   7   1   15.58   21.94
  -5   7  -1    8.01    3.69
   5   7   1   -0.43   22.80
   5  -7   2   44.05    7.48
  -5  -7  -2   38.62   10.61
  -5   7  -2   63.03    9.32
   5   7   2   76.97   13.21
   5  -7   2   87.22   13.94
  -5   7  -2   44.58    8.67
  -5  -7  -2   53.67    8.20
  -5   7  -2   42.77    9.00
   5   7   2   75.59   12.98
  -5  -7  -3   11.66   10.58
  -5   7  -3   29.75    5.77
   5   7   3   72.03   31.27
   5  -7   3   40.00   11.57
  -5   7  -3   32.32    9.03
  -5  -7  -3   25.30    9.32
   5   7   3   68.93   38.45
  -5   7  -4   92.19   15.16
   5   7   4  143.53   26.56
   5  -7   4  154.47   33.38
  -5   7  -4   91.53   17.07
  -5  -7  -4   93.81   14.56
   5   7   4  138.88   28.11
  -5   7  -5   70.87   14.70
   5   7   5  123.86   22.67
   5  -7   5   88.44   25.07
  -5   7  -5   66.33   13.71
  -5  -7  -5   77.66   17.99
  -5   7  -5  133.58   22.50
   5   7   5   86.52   18.25
  -5  -7  -6    5.14    4.68
  -5   7  -6    8.40    4.91
   5   7   6    6.03    6.19
   5  -7   6    1.88    5.40
  -5   7  -6    6.43    4.98
  -5  -7  -6    3.20    6.06
  -5   7  -6    7.94    6.49
   5   7   6    8.90    8.34
  -5   7  -7    1.94    5.27
  -5  -7  -7   -7.55    5.11
   5   7   7    6.16    5.90
   5  -7   7    9.72    8.17
  -5   7  -7    5.93    5.14
  -5  -7  -7   -6.75    5.24
  -5   7  -7    2.11    6.52
   5   7   7    1.29   10.05
   5   8  -9   10.94    6.03
   5  -8  -9    7.97   10.71
  -5  -8   9   16.80    4.74
  -5   8   9   13.51    5.37
  -5  -8   9   18.55    6.29
  -5   8   9   23.43    7.22
  -5   8   9   24.88    7.31
   5   8  -8  216.61   39.64
   5  -8  -8  224.61   43.36
  -5  -8   8  250.87   45.93
  -5   8   8  228.34   47.94
  -5  -8   8  135.12   32.13
  -5   8   8  254.40   15.78
  -5   8   8  277.79   15.85
   5   8  -7   43.86    8.83
   5  -8  -7   41.15    9.29
  -5  -8   7   32.26    4.68
  -5   8   7   46.59   10.35
  -5  -8   7   31.93    5.67
  -5   8   7   31.99    5.04
  -5   8   7   39.57    9.26
   5   8  -6   98.75   13.11
   5  -8  -6   91.57   13.48
  -5  -8   6  121.71   15.39
  -5   8   6   61.45    8.80
  -5  -8   6   84.12   13.28
  -5   8   6  120.76   16.57
  -5   8   6   85.87   13.84
  -5  -8   5   23.10    5.54
  -5   8   5   12.95    3.59
  -5   8   5   20.59    3.72
  -5  -8   5   17.66    8.93
  -5   8   5   24.91    4.61
  -5   8   5   24.32    5.80
   5   8  -4  103.36   11.40
   5  -8  -4   99.90   13.97
  -5  -8   4  110.87   13.11
  -5   8   4  110.54   14.00
  -5   8   4  104.05   13.01
   5   8  -4   93.51   12.88
  -5  -8   4  100.53   15.22
  -5   8   4   85.77    9.42
  -5   8   4  113.48   13.05
   5   8  -3   38.91    3.89
   5  -8  -3   43.00    7.35
  -5  -8   3   42.83    6.16
  -5   8   3   52.62    6.03
  -5   8   3   56.34    6.33
   5   8  -3   52.45    8.34
  -5  -8   3   49.92    8.47
  -5   8   3   35.88    4.55
  -5   8   3   33.41    4.74
   5   8  -2   19.64    5.86
  -5  -8   2   25.57    5.44
  -5   8   2   27.91    7.12
  -5   8   2   25.47    7.78
   5   8  -2   25.57    9.26
  -5  -8   2   15.88    6.82
  -5   8   2   24.78    6.19
  -5   8   2   32.39    5.93
   5  -8  -1   43.53    6.66
  -5  -8   1   39.80    7.87
  -5   8   1   49.62    5.80
  -5   8   1   45.34    7.05
   5   8  -1   47.68    7.15
  -5   8   1   46.59    5.21
  -5  -8   1   40.16    7.81
  -5   8   1   47.74    6.75
   5   8  -1   33.48    5.60
   5  -8   0    0.26    3.39
  -5  -8   0    4.58    3.10
  -5   8   0    4.91    2.57
  -5   8   0    0.99    4.58
  -5   8   0    3.06    2.37
  -5  -8   0    3.16    4.28
  -5   8   0    0.43    3.89
   5  -8   1   17.46    4.18
  -5  -8  -1   17.13    3.92
  -5  -8  -1   11.76    3.76
  -5   8  -1   16.28    4.12
  -5   8  -1   10.31    3.66
   5   8   1   22.64    6.10
  -5   8  -1   13.71    4.02
  -5  -8  -1   15.19    3.89
  -5   8  -1   21.71    5.40
   5   8   1   15.22    5.83
   5  -8   2   23.66    6.10
  -5   8  -2   34.89    5.67
  -5   8  -2   63.95   11.14
   5   8   2   24.55    9.95
  -5   8  -2   29.59    6.99
  -5  -8  -2   31.63    7.91
  -5   8  -2   44.74    8.60
   5   8   2   23.69    9.79
   5  -8   3    2.87    3.00
  -5  -8  -3    9.52    5.24
   5   8   3    9.32    7.61
  -5   8  -4   73.61   14.27
   5   8   4  113.67   31.33
   5  -8   4  103.43   19.41
  -5   8  -4   54.10   11.40
  -5  -8  -4   64.88   11.27
  -5   8  -4   57.89   10.94
   5   8   4  100.26   32.26
  -5   8  -5   40.46    9.98
   5   8   5   85.90   22.93
   5  -8   5   80.40   17.43
  -5   8  -5   33.08    8.76
  -5  -8  -5   43.43   11.96
  -5   8  -5   39.87   10.97
   5   8   5   70.28   23.03
  -5  -8  -6    1.15    5.01
  -5   8  -6    0.16    5.01
   5   8   6    3.79    6.23
   5  -8   6    2.17    6.89
  -5   8  -6    1.68    4.61
  -5  -8  -6    2.01    5.37
  -5   8  -6    7.15    4.48
   5   8   6    2.97    6.46
   5   9  -9   33.44    7.68
   5  -9  -9   44.35   12.32
  -5  -9   9   53.74   11.53
  -5   9   9   37.03   10.02
  -5  -9   9   54.70   11.96
  -5   9   9   46.69   10.54
  -5   9   9   36.05    9.16
   5   9  -8  134.79    9.75
   5  -9  -8  137.50   14.60
  -5  -9   8  109.62   16.54
  -5   9   8  138.68   12.78
  -5  -9   8  130.05   21.22
  -5   9   8  150.51   12.39
  -5   9   8  140.96   13.67
   5   9  -7   18.32    3.86
   5  -9  -7   17.96    4.74
  -5  -9   7   17.03    4.78
  -5   9   7   10.28    4.32
  -5  -9   7   14.00    6.23
  -5   9   7   25.07    5.40
  -5   9   7   16.94    6.79
   5   9  -6    3.62    4.32
   5  -9  -6    2.87    5.54
  -5  -9   6    7.61    4.78
  -5   9   6    3.59    5.21
   5   9  -6    1.32    3.46
  -5  -9   6    9.59    5.01
  -5   9   6    7.61    3.89
  -5   9   6    9.16    4.91
   5   9  -5   84.32   13.41
   5  -9  -5   87.35   16.97
  -5  -9   5  100.13   16.57
  -5   9   5   62.74   14.56
  -5   9   5   98.45   15.95
   5   9  -5   73.51   12.98
  -5  -9   5  108.01   18.19
  -5   9   5   84.48   13.97
  -5   9   5   66.29   13.44
   5   9  -4  154.56   23.95
   5  -9  -4  155.72   27.35
  -5  -9   4  166.49   26.95
  -5   9   4  171.07   26.79
  -5   9   4  171.86   27.08
   5   9  -4  160.13   29.13
  -5  -9   4  142.31   26.69
  -5   9   4  131.01   20.89
  -5   9   4  195.12   29.82
   5   9  -3   45.17    6.19
   5  -9  -3   43.36    8.67
  -5  -9   3   56.64    8.01
  -5   9   3   56.41    7.61
  -5   9   3   51.99    8.24
   5   9  -3   53.15   10.35
  -5  -9   3   46.19    9.32
  -5   9   3   44.02    6.46
  -5   9   3   53.84    8.24
   5   9  -2  288.83   34.89
  -5  -9   2  329.46   44.65
  -5   9   2  354.99   49.19
  -5   9   2  410.58   52.36
   5   9  -2  396.41   57.13
  -5  -9   2  305.93   50.64
  -5   9   2  230.74   29.52
  -5   9   2  433.71   51.50
   5  -9  -1   56.97    8.76
  -5  -9   1   65.73   10.51
  -5  -9   1   53.71    8.50
  -5   9   1   70.74    7.18
  -5   9   1   39.14    5.27
   5   9  -1   65.11   10.15
  -5   9   1   48.63    5.50
  -5  -9   1   61.22    9.52
  -5   9   1   66.33    8.40
   5   9  -1   38.25    6.23
   5  -9   0   15.58    3.99
  -5  -9   0   16.18    4.78
  -5  -9   0   14.60    4.28
  -5   9   0   14.33    3.56
  -5   9   0   11.99    3.26
   5   9   0   22.44    5.14
  -5   9   0   13.18    3.26
  -5  -9   0   17.20    5.44
  -5   9   0   14.10    3.39
   5   9   0    9.79    3.72
   5  -9   1   33.94    6.79
[truncated: 2,839,955 more chars]
