# Supplementary material for: Structures of three disubstituted [13]-macro­di­lac­tones reveal effects of substitution on macrocycle conformation
Source: Acta Crystallogr E Crystallogr Commun. 2020 Sep 8;76(Pt 10):1617–23. doi: 10.1107/S2056989020012037 (PMC7534246; doi:10.1107/S2056989020012037)
Supplement: Supplementary file 2 [file e-76-01617-Isup2.hkl]

data_I                                                                
_shelx_title ' mini-15062'                                                      
_shelx_refln_list_code          4                                               
_shelx_F_calc_maximum      103.47                                               
_exptl_crystal_F_000       520.00                                               
_reflns_d_resolution_high  0.8401                                               
                                                                                
loop_                                                                           
 _space_group_symop_operation_xyz                                               
 'x, y, z'                                                                      
 '-x, y+1/2, -z+1/2'                                                            
 '-x, -y, -z'                                                                   
 'x, -y-1/2, z-1/2'                                                             
                                                                                
_cell_length_a     8.0547                                                       
_cell_length_b    18.7875                                                       
_cell_length_c     8.9660                                                       
_cell_angle_alpha  90.000                                                       
_cell_angle_beta  102.530                                                       
_cell_angle_gamma  90.000                                                       
                                                                                
_shelx_F_squared_multiplier     1.000                                           
                                                                                
loop_                                                                           
 _refln_index_h                                                                 
 _refln_index_k                                                                 
 _refln_index_l                                                                 
 _refln_F_squared_calc                                                          
 _refln_F_squared_meas                                                          
 _refln_F_squared_sigma                                                         
 _refln_observed_status                                                         
   1   0   0        281.72        361.13        18.27 o                         
   2   0   0        557.47        639.80        23.16 o                         
   3   0   0       1685.39       1926.09       104.10 o                         
   4   0   0       1068.72       1146.42        68.86 o                         
   5   0   0        590.89        548.30        34.13 o                         
   6   0   0         50.05         72.52        14.14 o                         
   7   0   0        518.32        633.62        59.05 o                         
   8   0   0         61.37         66.04         6.42 o                         
   9   0   0        152.15        153.78        13.72 o                         
   1   1   0        645.47        814.89        21.07 o                         
   2   1   0       8145.74       9867.30       299.84 o                         
   3   1   0       3817.98       3963.84       132.19 o                         
   4   1   0        142.62        158.74        10.26 o                         
   5   1   0        422.44        398.47        22.27 o                         
   6   1   0        227.18        243.11        12.69 o                         
   7   1   0        470.86        492.25        47.49 o                         
   8   1   0         45.22         46.32         4.45 o                         
   9   1   0         19.02         40.39         4.86 o                         
   0   2   0          8.10         12.91         3.96 o                         
   1   2   0         33.69         41.48         2.15 o                         
   2   2   0        374.49        496.24        15.17 o                         
   3   2   0         93.65         93.12         5.30 o                         
   4   2   0         51.04         45.24         4.14 o                         
   5   2   0        232.85        204.86        12.93 o                         
   6   2   0         22.01         24.57         3.29 o                         
   7   2   0          0.76         59.17        15.89 o                         
   8   2   0          6.19         11.57         3.27 o                         
   9   2   0          5.12          9.68         2.83 o                         
   1   3   0       1781.51       1933.92        58.20 o                         
   2   3   0       1975.17       2265.93        72.92 o                         
   3   3   0        767.62        805.73        28.25 o                         
   4   3   0        658.99        708.45        32.35 o                         
   5   3   0        106.64        100.56        10.48 o                         
   6   3   0          8.01          6.83         1.21 o                         
   7   3   0        339.56        345.68        21.66 o                         
   8   3   0         11.26         18.05         3.81 o                         
   9   3   0          5.60         10.02         3.41 o                         
   1   4   0       1872.50       1826.33        81.70 o                         
   2   4   0        652.57        680.06        18.89 o                         
   3   4   0         77.66         69.76         3.40 o                         
   4   4   0        578.59        558.66        25.89 o                         
   5   4   0        480.95        415.41        24.97 o                         
   6   4   0          0.00          3.93         3.21 o                         
   7   4   0         24.71         27.17         6.13 o                         
   8   4   0         72.27         69.69         5.90 o                         
   9   4   0          2.03          5.97         2.93 o                         
   1   5   0         54.10         51.67         2.67 o                         
   2   5   0        732.13        757.01        25.94 o                         
   3   5   0        400.73        360.98        11.35 o                         
   4   5   0         17.68         13.01         2.60 o                         
   5   5   0         30.08         29.08         2.94 o                         
   6   5   0        115.65        109.16         6.27 o                         
   7   5   0         10.59         12.68         3.39 o                         
   8   5   0         30.10         28.17         6.41 o                         
   9   5   0         56.22         60.68         8.99 o                         
   0   6   0       3888.07       4220.07       251.69 o                         
   1   6   0        111.07         93.49         4.37 o                         
   2   6   0          1.25          2.09         1.01 o                         
   3   6   0       1222.67       1149.74        54.78 o                         
   4   6   0        520.29        516.74        22.59 o                         
   5   6   0        114.12        104.69         5.78 o                         
   6   6   0         70.20         67.92         3.76 o                         
   7   6   0         85.17         92.05         7.49 o                         
   8   6   0         15.24         18.15         3.12 o                         
   9   6   0          0.74          6.16         5.56 o                         
   1   7   0         40.75         37.83         2.56 o                         
   2   7   0         21.72         18.17         1.38 o                         
   3   7   0         38.13         35.54         2.10 o                         
   4   7   0         12.61         11.65         1.93 o                         
   5   7   0        153.05        145.00         6.10 o                         
   6   7   0         33.62         34.51         2.39 o                         
   7   7   0          0.14          0.03         3.21 o                         
   8   7   0          1.79          5.18         2.69 o                         
   0   8   0        503.34        434.87        37.80 o                         
   1   8   0        245.11        218.15        11.29 o                         
   2   8   0         75.13         67.65         3.44 o                         
   3   8   0         93.21         91.23         4.03 o                         
   4   8   0          6.00          7.05         1.23 o                         
   5   8   0          5.92          3.85         1.70 o                         
   6   8   0          3.07          1.08         1.79 o                         
   7   8   0         10.66          9.63         2.37 o                         
   8   8   0         21.45         26.66         3.39 o                         
   1   9   0          0.06         -1.13         1.26 o                         
   2   9   0          0.91          1.00         1.04 o                         
   3   9   0        230.38        219.30        14.25 o                         
   4   9   0          0.00          0.76         1.28 o                         
   5   9   0         26.55         20.73         1.74 o                         
   6   9   0          4.43          4.46         1.59 o                         
   7   9   0         41.06         47.87         6.34 o                         
   8   9   0         27.87         25.53         3.56 o                         
   0  10   0         27.30         29.80         3.08 o                         
   1  10   0        559.86        492.00        42.70 o                         
   2  10   0         25.26         18.98         1.85 o                         
   3  10   0          2.86          1.29         1.24 o                         
   4  10   0         89.22         82.22         6.89 o                         
   5  10   0          1.14         -0.86         1.68 o                         
   6  10   0          7.98          7.83         1.82 o                         
   7  10   0          7.44          8.26         2.41 o                         
   8  10   0         19.39         21.43         3.86 o                         
   1  11   0         51.37         48.98         3.42 o                         
   2  11   0         28.25         17.27         1.91 o                         
   3  11   0         95.15         91.89         5.65 o                         
   4  11   0        204.65        166.85         9.80 o                         
   5  11   0        229.30        220.66        13.89 o                         
   6  11   0          1.34          0.23         1.92 o                         
   7  11   0          7.29          6.00         2.18 o                         
   8  11   0          0.03         -2.92         3.13 o                         
   0  12   0        134.22        141.68        16.10 o                         
   1  12   0         60.16         45.56         3.54 o                         
   2  12   0        210.48        214.38        16.29 o                         
   3  12   0          6.20          5.48         1.43 o                         
   4  12   0        180.17        178.12        11.76 o                         
   5  12   0         32.94         36.40         2.55 o                         
   6  12   0         21.50         28.34         2.96 o                         
   7  12   0         14.09         11.91         3.66 o                         
   1  13   0         14.66         16.41         1.88 o                         
   2  13   0         84.07         82.98         7.12 o                         
   3  13   0         52.97         59.17         3.82 o                         
   4  13   0          0.01         -1.49         1.49 o                         
   5  13   0          0.58          1.97         1.64 o                         
   6  13   0          2.55          1.77         1.90 o                         
   7  13   0          6.16          2.36         2.68 o                         
   0  14   0         28.36         24.34         3.24 o                         
   1  14   0        228.13        255.04        15.68 o                         
   2  14   0         73.67         69.66         5.43 o                         
   3  14   0         52.11         58.35         4.07 o                         
   4  14   0         13.19         11.02         1.64 o                         
   5  14   0         80.77         76.29         7.57 o                         
   6  14   0          1.53          0.99         2.10 o                         
   7  14   0         11.08         12.23         3.11 o                         
   1  15   0         56.38         49.46         4.22 o                         
   2  15   0        127.58        139.46        13.44 o                         
   3  15   0        286.49        294.69        35.77 o                         
   4  15   0        122.46        116.98        11.28 o                         
   5  15   0         32.05         30.97         3.03 o                         
   6  15   0         49.09         70.26         7.36 o                         
   0  16   0        912.98        994.66        82.88 o                         
   1  16   0         73.22         74.00         6.17 o                         
   2  16   0          0.77         -2.19         2.19 o                         
   3  16   0          2.91         -0.07         2.36 o                         
   4  16   0        177.66        237.66        22.90 o                         
   5  16   0         15.09         15.22         2.93 o                         
   6  16   0         25.37         35.90         5.07 o                         
   1  17   0          0.03          0.69         2.04 o                         
   2  17   0        126.02        144.13        12.68 o                         
   3  17   0         21.58         19.39         2.78 o                         
   4  17   0          2.08          2.02         2.41 o                         
   5  17   0         10.26         13.62         2.76 o                         
   6  17   0          1.66          4.47         3.18 o                         
   0  18   0         14.92         18.99         4.20 o                         
   1  18   0         22.71         31.49         3.09 o                         
   2  18   0          0.59         -1.01         2.15 o                         
   3  18   0         89.22        109.22         9.22 o                         
   4  18   0          2.15          3.24         2.91 o                         
   5  18   0          0.55          4.36         3.01 o                         
   1  19   0         63.53         82.20         6.87 o                         
   2  19   0          9.62         12.58         3.47 o                         
   3  19   0         42.04         67.34         8.64 o                         
   4  19   0          0.46         -0.18         3.28 o                         
   0  20   0        216.01        309.86        40.48 o                         
   1  20   0         14.42         23.10         3.42 o                         
   2  20   0          5.77          3.37         3.27 o                         
   3  20   0          0.09          2.92         3.17 o                         
   4  20   0         33.84         53.44         6.92 o                         
   1  21   0         45.52         82.30         7.00 o                         
   2  21   0         10.43         11.37         3.31 o                         
   3  21   0         16.48         22.89         4.26 o                         
   0  22   0          0.82          0.57         4.40 o                         
   1  22   0          0.39         -0.79         3.18 o                         
  -9   1   1          0.09          4.42         2.42 o                         
  -8   1   1         13.70         11.82         2.10 o                         
  -7   1   1         54.96         46.90         2.61 o                         
  -6   1   1         50.36         57.24         6.14 o                         
  -5   1   1        381.12        363.21        15.25 o                         
  -4   1   1       3212.15       3609.80       110.77 o                         
  -3   1   1        496.37        667.55        17.59 o                         
  -2   1   1       3595.05       4820.16       112.09 o                         
  -1   1   1         30.93         51.23         2.32 o                         
   0   1   1       4344.02       6930.71       319.74 o                         
   1   1   1         24.24         22.87         1.19 o                         
   2   1   1        258.92        264.93        11.64 o                         
   3   1   1        241.06        263.06        11.72 o                         
   4   1   1        970.47       1030.54        34.66 o                         
   5   1   1       1209.60       1215.80        66.66 o                         
   6   1   1         65.88         64.89         7.36 o                         
   7   1   1         58.89         90.91        12.49 o                         
   8   1   1         45.77         99.47        15.41 o                         
   9   1   1         33.26         39.83         3.98 o                         
  -9   2   1         23.49         19.92         2.67 o                         
  -8   2   1          2.85          8.47         3.52 o                         
  -7   2   1          0.68          5.06         2.03 o                         
  -6   2   1        526.14        473.73        37.00 o                         
  -5   2   1        421.93        453.73        23.67 o                         
  -4   2   1         41.23         43.05         3.41 o                         
  -3   2   1        639.23        775.85        21.98 o                         
  -1   2   1        384.77        512.72        14.63 o                         
   0   2   1       1128.39       1571.87        45.72 o                         
   1   2   1         19.87         23.33         1.73 o                         
   2   2   1       7079.40       7694.28       245.42 o                         
   3   2   1       2265.98       2535.63        87.15 o                         
   5   2   1          0.23         65.37        41.62 o                         
   6   2   1        181.86        187.21        10.35 o                         
   7   2   1        168.70        169.89         9.91 o                         
   8   2   1        270.87        305.66        24.50 o                         
   9   2   1          0.38          5.21         3.23 o                         
  -9   3   1          1.00          1.50         2.39 o                         
  -8   3   1         91.02         87.79         5.81 o                         
  -7   3   1         49.54         49.71         3.77 o                         
  -6   3   1         38.05         47.82         6.22 o                         
  -5   3   1        291.05        251.97        10.98 o                         
  -4   3   1         25.25         24.24         1.59 o                         
  -3   3   1         26.54         29.83         1.62 o                         
  -2   3   1        969.58       1136.02        32.14 o                         
  -1   3   1      10338.50      11478.87       455.78 o                         
   0   3   1       6526.44       6978.32       338.73 o                         
   1   3   1      10705.51      12508.09       782.46 o                         
   2   3   1        539.27        555.26        26.27 o                         
   3   3   1        227.39        187.38        13.34 o                         
   4   3   1        919.83        977.20        34.60 o                         
   5   3   1        450.87        386.88        29.91 o                         
   6   3   1         72.03         97.27        10.16 o                         
   7   3   1          0.68          6.74         3.71 o                         
   8   3   1         11.69         75.25        23.24 o                         
   9   3   1          2.36         -2.64         2.82 o                         
  -9   4   1          1.92          5.10         2.25 o                         
  -8   4   1         18.95         11.89         2.98 o                         
  -7   4   1         88.01         86.42        10.11 o                         
  -6   4   1         35.24         30.69         2.49 o                         
  -5   4   1        197.89        201.48         9.12 o                         
  -4   4   1         92.89         98.69         4.45 o                         
  -3   4   1        463.51        520.91        16.01 o                         
  -2   4   1        144.84        137.87         5.22 o                         
  -1   4   1       1062.11       1185.45        40.83 o                         
   0   4   1       1289.07       1431.85        57.26 o                         
   1   4   1        724.27        850.58        38.99 o                         
   2   4   1          0.73          0.70         0.94 o                         
   3   4   1       1254.87       1245.90        48.81 o                         
   4   4   1         84.16         81.50         6.34 o                         
   5   4   1         25.88         27.65        16.85 o                         
   6   4   1        193.19        198.81        17.34 o                         
   7   4   1          2.61          2.42         1.87 o                         
   8   4   1        221.70        280.55        29.62 o                         
  -9   5   1         33.03         33.60         3.53 o                         
  -8   5   1          2.47          3.68         2.08 o                         
  -7   5   1          0.19          1.98         2.29 o                         
  -6   5   1         19.16         18.14        11.86 o                         
  -5   5   1         64.09         50.80         2.90 o                         
  -4   5   1        482.22        451.17        18.00 o                         
  -3   5   1        126.49        139.10         5.08 o                         
  -2   5   1        942.53        968.84        27.68 o                         
  -1   5   1        515.84        522.08        20.01 o                         
   0   5   1       1083.67       1054.85        34.72 o                         
   1   5   1          0.10         -0.92         0.92 o                         
   2   5   1        415.97        395.72        17.80 o                         
   3   5   1        183.00        197.23         9.77 o                         
   4   5   1         38.61         38.05         3.54 o                         
   5   5   1         36.91         33.61         3.26 o                         
   6   5   1          6.17         22.85         4.59 o                         
   7   5   1          5.33          2.69         1.92 o                         
   8   5   1          8.55         26.52         5.86 o                         
  -9   6   1         17.00         23.90         5.24 o                         
  -8   6   1         12.38         11.28         3.58 o                         
  -7   6   1          0.74          3.62         1.79 o                         
  -6   6   1        718.86        614.80        31.86 o                         
  -5   6   1         39.90         44.61         2.35 o                         
  -4   6   1         68.10         71.66         3.86 o                         
  -3   6   1         16.41         17.65         1.37 o                         
  -2   6   1          0.06         -1.07         1.07 o                         
  -1   6   1        414.34        409.92        19.62 o                         
   0   6   1       1346.08       1176.11        55.90 o                         
   1   6   1         62.34         71.85         3.26 o                         
   2   6   1         26.08         20.13         1.56 o                         
   3   6   1         21.83         25.31         2.04 o                         
   4   6   1        480.43        446.59        19.68 o                         
   5   6   1        268.06        241.60        12.02 o                         
   6   6   1         54.64         70.31         4.68 o                         
   7   6   1          0.97          1.26         2.21 o                         
   8   6   1         32.38         28.92         5.40 o                         
  -9   7   1          3.13         -0.43         3.10 o                         
  -8   7   1         92.51        108.74        13.65 o                         
  -7   7   1        117.73        123.80         7.58 o                         
  -6   7   1         60.56         59.00         8.80 o                         
  -5   7   1          3.92          1.94         1.33 o                         
  -4   7   1          5.77          4.98         1.32 o                         
  -3   7   1        460.02        384.96        22.17 o                         
  -2   7   1       1145.23       1102.81        38.43 o                         
  -1   7   1       2248.50       2149.86       118.71 o                         
   0   7   1        277.84        281.71        15.10 o                         
   1   7   1        891.79        886.19        46.63 o                         
   2   7   1         91.02         69.17         3.54 o                         
   3   7   1          1.05          0.24         1.25 o                         
   4   7   1          6.08          6.53         3.14 o                         
   5   7   1         15.91         15.69         3.03 o                         
   6   7   1         80.92         85.98         8.98 o                         
   7   7   1          0.69          1.39         2.34 o                         
   8   7   1          0.82          5.83         2.81 o                         
  -8   8   1          0.59          0.75         3.05 o                         
  -7   8   1         40.76         39.84         4.29 o                         
  -6   8   1        131.41        137.21         8.05 o                         
  -5   8   1         66.83         62.79         3.04 o                         
  -4   8   1         56.49         55.97         2.80 o                         
  -3   8   1        158.81        132.50         8.05 o                         
  -2   8   1         22.93         22.64         1.45 o                         
  -1   8   1         10.69          8.88         1.13 o                         
   0   8   1          8.11          8.01         1.21 o                         
   1   8   1        121.16        100.17         4.58 o                         
   2   8   1         15.72         19.81         1.86 o                         
   3   8   1        155.52        148.13         8.93 o                         
   4   8   1        103.89         86.75         6.30 o                         
   5   8   1         26.73         22.58         1.91 o                         
   6   8   1         24.25         16.04         2.26 o                         
   7   8   1         34.08         36.84         3.31 o                         
   8   8   1         46.08         56.14         5.26 o                         
  -8   9   1          4.90          5.89         3.04 o                         
  -7   9   1        230.80        217.05        17.23 o                         
  -6   9   1        108.18        110.26         7.74 o                         
  -5   9   1        104.01         77.76         4.53 o                         
  -4   9   1        129.50        114.45         5.86 o                         
  -3   9   1        494.44        406.96        26.93 o                         
  -2   9   1         33.47         32.24         2.12 o                         
  -1   9   1        240.00        205.79         9.61 o                         
   0   9   1        174.59        133.96         7.82 o                         
   1   9   1        281.22        228.48         9.05 o                         
   2   9   1        144.22        118.10         9.03 o                         
   3   9   1        196.74        184.39         9.50 o                         
   4   9   1         18.56          9.70         2.00 o                         
   5   9   1         52.68         50.67         4.13 o                         
   6   9   1         51.63         52.99         3.73 o                         
   7   9   1         31.56         40.18         5.58 o                         
   8   9   1         14.82         17.79         3.71 o                         
  -8  10   1         40.72         46.29         5.96 o                         
  -7  10   1          2.54          0.62         3.84 o                         
  -6  10   1        427.73        483.00        33.07 o                         
  -5  10   1         23.81         16.97         2.10 o                         
  -4  10   1          1.18          0.55         1.33 o                         
  -3  10   1          7.07          8.16         1.36 o                         
  -2  10   1        304.13        279.64        15.92 o                         
  -1  10   1        361.52        348.67        18.28 o                         
   0  10   1        226.68        176.93        10.51 o                         
   1  10   1          0.13          1.07         1.26 o                         
   2  10   1          4.65          4.50         1.17 o                         
   3  10   1        102.88         96.76         6.04 o                         
   4  10   1        635.00        574.32        37.80 o                         
   5  10   1        484.23        451.95        28.98 o                         
   6  10   1         58.21         67.21         6.90 o                         
   7  10   1          0.04         -2.52         2.52 o                         
   8  10   1          0.01         -1.08         2.88 o                         
  -8  11   1          4.64          5.49         2.96 o                         
  -7  11   1          0.90          0.16         2.01 o                         
  -6  11   1        171.43        165.83         9.68 o                         
  -5  11   1        163.19        147.04        11.16 o                         
  -4  11   1         27.78         24.21         2.38 o                         
  -3  11   1         92.61         82.39         6.08 o                         
  -2  11   1         19.56         16.49         1.78 o                         
  -1  11   1          0.14         -0.05         1.04 o                         
   0  11   1          0.16          0.22         1.12 o                         
   1  11   1         54.42         51.26         3.39 o                         
   2  11   1        153.70        135.73         9.97 o                         
   3  11   1         27.78         21.60         2.28 o                         
   4  11   1         13.54         10.53         2.09 o                         
   5  11   1        266.60        279.15        22.25 o                         
   6  11   1          7.55          4.85         1.92 o                         
   7  11   1          1.20          2.84         3.55 o                         
  -8  12   1         19.46         25.18         3.74 o                         
  -7  12   1          4.21          4.33         2.24 o                         
  -6  12   1         22.54         22.86         2.49 o                         
  -5  12   1         12.38          8.88         1.94 o                         
  -4  12   1         39.16         34.87         3.44 o                         
  -3  12   1         62.74         59.03         4.58 o                         
  -2  12   1         65.22         45.78         4.36 o                         
  -1  12   1         72.75         63.30         4.16 o                         
   0  12   1        190.24        158.98        11.93 o                         
   1  12   1        155.17        121.09         8.23 o                         
   2  12   1          4.34          3.75         1.48 o                         
   3  12   1        114.95         92.31         9.05 o                         
   4  12   1         35.72         38.03         3.90 o                         
   5  12   1          4.98          0.80         2.23 o                         
   6  12   1         36.53         37.77         3.42 o                         
   7  12   1         45.62         48.75         4.58 o                         
  -7  13   1         17.52         17.82         2.56 o                         
  -6  13   1        153.99        156.57        11.17 o                         
  -5  13   1         12.27          7.53         2.18 o                         
  -4  13   1          0.43          1.67         1.64 o                         
  -3  13   1        150.49        135.65        10.50 o                         
  -2  13   1          1.41          1.19         1.76 o                         
  -1  13   1         85.64         85.14         7.71 o                         
   0  13   1        166.86        141.09        10.04 o                         
   1  13   1        836.53        748.08        53.52 o                         
   2  13   1         33.34         31.84         3.70 o                         
   3  13   1          0.08         -0.82         1.45 o                         
   4  13   1        120.76        114.37         8.55 o                         
   5  13   1         27.79         21.95         2.33 o                         
   6  13   1         28.58         26.95         2.99 o                         
   7  13   1         13.44         16.57         5.09 o                         
  -7  14   1          2.86          4.34         2.54 o                         
  -6  14   1         37.89         36.52         4.31 o                         
  -5  14   1         70.80         61.71         6.61 o                         
  -4  14   1          5.19          4.58         1.85 o                         
  -3  14   1        150.21        152.23        11.43 o                         
  -2  14   1        105.09         97.27         6.75 o                         
  -1  14   1         48.24         52.51         4.14 o                         
   0  14   1        127.45        111.08         7.23 o                         
   1  14   1         55.20         51.01         3.57 o                         
   2  14   1        213.46        205.76        21.09 o                         
   3  14   1          0.06         -0.70         1.65 o                         
   4  14   1        278.02        293.23        28.59 o                         
   5  14   1        126.69        142.52        13.87 o                         
   6  14   1          5.87          9.03         2.28 o                         
   7  14   1         78.24         93.09        14.52 o                         
  -7  15   1         34.24         49.27         9.42 o                         
  -6  15   1         15.49         11.95         2.31 o                         
  -5  15   1         35.83         36.27         3.39 o                         
  -4  15   1        282.10        262.59        21.89 o                         
  -3  15   1         72.64         69.46         7.55 o                         
  -2  15   1         45.77         47.11         4.65 o                         
  -1  15   1        332.63        314.13        24.88 o                         
   0  15   1         11.51          8.32         2.04 o                         
   1  15   1         29.78         30.57         2.72 o                         
   2  15   1         82.99         85.59         7.27 o                         
   3  15   1          7.28          9.14         1.93 o                         
   4  15   1         33.34         38.96         4.68 o                         
   5  15   1          4.16          2.34         2.33 o                         
   6  15   1         38.34         49.08         6.32 o                         
  -6  16   1          0.35          3.41         2.83 o                         
  -5  16   1         16.81         22.52         3.57 o                         
  -4  16   1         31.29         42.72         4.98 o                         
  -3  16   1          0.00         -1.78         2.35 o                         
  -2  16   1         22.74         29.38         2.58 o                         
  -1  16   1         15.78         15.72         2.46 o                         
   0  16   1        192.77        191.74        16.77 o                         
   1  16   1        195.78        222.90        21.69 o                         
   2  16   1          8.62          6.11         2.24 o                         
   3  16   1         58.93         67.14         6.97 o                         
   4  16   1          0.22          1.92         2.57 o                         
   5  16   1          2.36         -0.31         2.56 o                         
   6  16   1          5.92          5.97         2.70 o                         
  -6  17   1          0.00         -0.60         2.92 o                         
  -5  17   1         18.31         23.56         3.95 o                         
  -4  17   1         41.62         50.79         5.29 o                         
  -3  17   1         26.45         22.94         3.20 o                         
  -2  17   1         67.93         65.97         6.87 o                         
  -1  17   1         20.29         26.85         2.82 o                         
   0  17   1         50.26         62.25         4.23 o                         
   1  17   1         18.03         20.09         2.58 o                         
   2  17   1          5.53          7.40         2.19 o                         
   3  17   1         26.48         33.69         3.32 o                         
   4  17   1         58.28         68.83         8.29 o                         
   5  17   1        134.03        194.10        16.53 o                         
  -5  18   1          3.88          5.32         3.22 o                         
  -4  18   1         12.64         18.55         3.34 o                         
  -3  18   1         38.46         48.78         6.29 o                         
  -2  18   1        221.81        242.55        28.83 o                         
  -1  18   1          7.98          8.01         2.53 o                         
   0  18   1        115.93        127.38        11.49 o                         
   1  18   1          0.01         -2.42         2.44 o                         
   2  18   1         88.88         98.53         7.34 o                         
   3  18   1          2.94          2.31         2.57 o                         
   4  18   1         38.11         62.25         6.26 o                         
   5  18   1          0.82          2.58         3.19 o                         
  -5  19   1         15.12         19.88         3.87 o                         
  -4  19   1         46.48         62.16         7.71 o                         
  -3  19   1         55.17         70.96         8.84 o                         
  -2  19   1          9.54         11.72         3.76 o                         
  -1  19   1          5.24          6.19         2.53 o                         
   0  19   1         42.39         64.59         6.31 o                         
   1  19   1         10.37         15.86         2.82 o                         
   2  19   1          8.14         12.67         2.46 o                         
   3  19   1          0.83          2.40         2.93 o                         
   4  19   1          6.70          4.38         3.07 o                         
  -4  20   1          0.14         -0.26         3.07 o                         
  -3  20   1         10.60         11.29         3.39 o                         
  -2  20   1          0.57         -3.17         3.17 o                         
  -1  20   1          9.72          9.03         3.09 o                         
   0  20   1         41.93         75.82         7.43 o                         
   1  20   1         21.16         32.03         3.48 o                         
   2  20   1         19.00         24.58         3.57 o                         
   3  20   1          2.19          6.66         2.94 o                         
  -3  21   1         13.23         25.84         4.44 o                         
  -2  21   1          6.08          8.42         3.66 o                         
  -1  21   1          0.43          4.21         3.52 o                         
   0  21   1         11.70         17.17         3.26 o                         
   1  21   1          2.61          4.80         3.42 o                         
   2  21   1         10.31         19.71         3.71 o                         
  -1  22   1          4.51          5.35         3.31 o                         
   0  22   1          1.43          3.51         3.32 o                         
   1  22   1          4.22          4.34         3.23 o                         
  -9   0   2         40.96         39.57         5.28 o                         
  -8   0   2         54.35         39.96         4.89 o                         
  -7   0   2        181.93        182.50        17.84 o                         
  -6   0   2         62.72         54.30         3.49 o                         
  -5   0   2         77.25         91.10         5.56 o                         
  -3   0   2        209.36        320.76        16.67 o                         
  -2   0   2       1165.42       1719.82        53.16 o                         
  -1   0   2        802.18       1446.36        48.76 o                         
   0   0   2        818.20       1285.22        59.85 o                         
   1   0   2       1981.01       2690.46       192.97 o                         
   2   0   2        357.31        371.70        40.28 o                         
   4   0   2       1677.50       1699.06        83.77 o                         
   5   0   2        169.52        149.68        23.17 o                         
   6   0   2         22.21        197.02        25.58 o                         
   7   0   2          7.32         21.27         4.74 o                         
   8   0   2          0.69         36.07         6.53 o                         
  -9   1   2         40.19         36.29         3.29 o                         
  -8   1   2          2.01          2.99         1.56 o                         
  -7   1   2         76.44         74.11         4.39 o                         
  -6   1   2          7.02         11.68         1.63 o                         
  -5   1   2         32.72         27.28         2.36 o                         
  -4   1   2       1728.75       2108.66        60.18 o                         
  -3   1   2       1554.09       2063.94        48.81 o                         
  -2   1   2       2029.31       3179.01        68.55 o                         
  -1   1   2       6079.29      10580.97       533.56 o                         
   0   1   2        950.98       1344.01        43.50 o                         
   1   1   2          0.28          1.80         1.39 o                         
   2   1   2        128.22        103.01         4.92 o                         
   3   1   2       1199.61       1309.47        58.15 o                         
   4   1   2        145.00        142.23        13.33 o                         
   5   1   2          5.91         10.53         3.81 o                         
   6   1   2        559.39        665.27        53.01 o                         
   7   1   2         34.02         30.41         2.96 o                         
   8   1   2         79.61         81.19         7.33 o                         
  -9   2   2         47.69         54.51         4.15 o                         
  -8   2   2          6.53          5.88         1.53 o                         
  -7   2   2         46.46         39.90         2.40 o                         
  -6   2   2         47.51         43.69         3.12 o                         
  -5   2   2        605.25        693.21        26.20 o                         
  -4   2   2         25.88         30.01         2.13 o                         
  -3   2   2        923.47       1210.16        29.40 o                         
  -2   2   2       1365.60       1947.10        44.23 o                         
  -1   2   2        307.29        507.71        14.01 o                         
   0   2   2         29.82         37.71         1.90 o                         
   1   2   2        632.35        737.03        24.62 o                         
   2   2   2        140.03        147.37         7.31 o                         
   4   2   2        129.99        121.34         7.98 o                         
   5   2   2         20.67         15.25         1.82 o                         
   6   2   2        459.01        652.65        50.78 o                         
   7   2   2          5.71         19.73         4.17 o                         
   8   2   2          1.57         15.21         8.04 o                         
  -9   3   2          0.46          2.32         2.53 o                         
  -8   3   2          5.30          4.66         1.59 o                         
  -7   3   2          6.46          3.99         1.47 o                         
  -6   3   2        249.80        245.02         9.31 o                         
  -5   3   2          3.10          3.20         1.98 o                         
  -4   3   2         92.22        103.66         3.79 o                         
  -3   3   2         39.56         42.24         2.18 o                         
  -2   3   2       2640.54       3179.23       108.64 o                         
  -1   3   2       4016.53       5596.49       187.59 o                         
   0   3   2       1380.22       1678.74        61.09 o                         
   1   3   2        161.66        167.24         7.49 o                         
   2   3   2       2294.17       2177.70        85.91 o                         
   3   3   2        294.31        286.67        11.76 o                         
   4   3   2        189.00        165.98         8.71 o                         
   5   3   2          2.05          4.12         2.02 o                         
   6   3   2        232.65        318.41        27.41 o                         
   7   3   2         41.68         46.56         5.12 o                         
   8   3   2          3.89          4.75         2.31 o                         
  -9   4   2         12.96         11.69         2.73 o                         
  -8   4   2          3.20          3.05         1.59 o                         
  -7   4   2         24.24         18.62         2.16 o                         
  -6   4   2         56.62         65.91         4.04 o                         
  -5   4   2          0.14          1.23         1.33 o                         
  -4   4   2        502.01        472.46        15.93 o                         
  -3   4   2        640.63        687.84        18.53 o                         
  -2   4   2        129.37        129.80         5.27 o                         
  -1   4   2       2061.88       2510.28        97.28 o                         
   0   4   2        336.40        429.22        16.49 o                         
   1   4   2        156.31        161.06         7.87 o                         
   2   4   2         90.26         72.68         5.31 o                         
   3   4   2        337.59        278.06        14.66 o                         
   4   4   2        173.02        150.43         8.65 o                         
   5   4   2         31.76         29.98         3.26 o                         
   6   4   2        235.95        198.56        24.72 o                         
   7   4   2          0.01          4.53         2.75 o                         
   8   4   2         11.90         39.24        11.06 o                         
  -9   5   2         26.20         27.51         3.36 o                         
  -8   5   2          4.44          1.66         1.84 o                         
  -7   5   2         51.33         59.03         3.29 o                         
  -6   5   2          0.01          1.16         1.29 o                         
  -5   5   2        317.90        286.78        18.39 o                         
  -4   5   2        482.14        478.38        15.78 o                         
  -3   5   2        657.27        678.39        21.30 o                         
  -2   5   2        801.82        810.50        25.32 o                         
  -1   5   2         26.31         32.88         2.05 o                         
   0   5   2        775.90        834.41        36.35 o                         
   1   5   2        512.99        484.76        31.07 o                         
   2   5   2       1332.94       1350.20        70.53 o                         
   3   5   2       1111.43       1067.56        63.36 o                         
   4   5   2        215.11        206.41        15.40 o                         
   5   5   2         53.53         68.21         6.65 o                         
   6   5   2        189.27        241.65        40.03 o                         
   7   5   2          9.32         14.36         2.46 o                         
   8   5   2        113.97        158.62        19.97 o                         
  -9   6   2         62.87         72.91         6.77 o                         
  -8   6   2         10.77         11.93         2.13 o                         
  -7   6   2        152.96        139.70         8.23 o                         
  -6   6   2          1.36          0.74         1.46 o                         
  -5   6   2        607.12        620.91        28.64 o                         
  -4   6   2          3.59          1.18         1.81 o                         
  -3   6   2        263.40        247.88        12.19 o                         
  -2   6   2        800.38        766.19        32.50 o                         
  -1   6   2         27.54         27.39         1.51 o                         
   0   6   2         47.02         40.06         2.61 o                         
   1   6   2         13.69         12.26         1.27 o                         
   2   6   2         46.11         30.88         2.71 o                         
   3   6   2         93.32         70.55         6.69 o                         
   4   6   2         24.50         19.25         4.94 o                         
   5   6   2         44.79         46.90         4.24 o                         
   6   6   2        416.35        420.61        29.66 o                         
   7   6   2         39.71         40.61         4.77 o                         
   8   6   2          4.35          8.82         5.00 o                         
  -9   7   2         20.79         22.78         3.80 o                         
  -8   7   2         42.01         38.69         5.11 o                         
  -7   7   2          2.76          5.81         3.51 o                         
  -6   7   2        177.95        179.61        12.58 o                         
  -5   7   2        290.50        256.62        12.28 o                         
  -4   7   2        321.69        312.56        13.46 o                         
  -3   7   2        185.19        185.79        10.43 o                         
  -2   7   2        515.75        431.23        19.85 o                         
  -1   7   2       1049.46       1043.90        37.71 o                         
   0   7   2        628.18        587.77        24.37 o                         
   1   7   2        136.46        110.33         5.03 o                         
   2   7   2       1031.88        944.09        41.22 o                         
   3   7   2        545.97        459.32        23.89 o                         
   4   7   2        210.64        164.82        11.12 o                         
   5   7   2         85.95         80.78         7.56 o                         
   6   7   2          0.06         17.63        17.73 o                         
   7   7   2          4.59          4.05         2.63 o                         
   8   7   2          9.89         15.62         2.98 o                         
  -8   8   2        118.82        121.71        11.65 o                         
  -7   8   2        238.63        218.00        17.59 o                         
  -6   8   2        498.56        456.86        31.25 o                         
  -5   8   2         44.28         35.92         3.27 o                         
  -4   8   2        155.23        144.03         7.56 o                         
  -3   8   2        764.54        687.25        31.65 o                         
  -2   8   2       1693.25       1636.61        55.17 o                         
  -1   8   2         86.02         98.01         6.79 o                         
   0   8   2         61.43         50.78         2.60 o                         
   1   8   2       1325.27       1031.06        48.25 o                         
   2   8   2        777.29        674.55        35.09 o                         
   3   8   2          0.58          1.07         1.83 o                         
   4   8   2         37.79         28.67         2.63 o                         
   5   8   2         55.75         50.01         5.49 o                         
   6   8   2        100.01        105.69        12.02 o                         
   7   8   2          0.17          0.84         2.52 o                         
   8   8   2          1.40          4.41         3.25 o                         
  -8   9   2         52.65         51.68         4.48 o                         
  -7   9   2          6.90          3.29         3.28 o                         
  -6   9   2         23.57         23.12         3.48 o                         
  -5   9   2        516.74        467.82        29.40 o                         
  -4   9   2         59.25         51.05         3.31 o                         
  -3   9   2          0.77          1.18         1.24 o                         
  -2   9   2        110.95         81.31         5.34 o                         
  -1   9   2        380.40        328.66        18.32 o                         
   0   9   2         77.89         61.80         3.31 o                         
   1   9   2        351.79        296.99        15.00 o                         
   2   9   2        190.46        165.39         9.70 o                         
   3   9   2         10.57          5.62         1.21 o                         
   4   9   2         72.83         48.81         3.31 o                         
   5   9   2         26.81         23.94         2.41 o                         
   6   9   2         53.12         42.38         3.85 o                         
   7   9   2         25.93         30.59         5.56 o                         
  -8  10   2          0.50         -1.49         2.47 o                         
  -7  10   2          0.06          0.54         2.13 o                         
  -6  10   2          1.76          0.01         1.99 o                         
  -5  10   2          0.01         -1.50         2.16 o                         
  -4  10   2         87.71         82.07         4.53 o                         
  -3  10   2          1.44          1.91         1.23 o                         
  -2  10   2        417.24        325.24        21.07 o                         
  -1  10   2         68.89         49.53         2.63 o                         
   0  10   2        190.19        195.42         9.29 o                         
   1  10   2        438.22        351.94        24.36 o                         
   2  10   2          0.02          0.20         1.11 o                         
   3  10   2         21.58         20.08         1.73 o                         
   4  10   2         16.03          8.50         1.71 o                         
   5  10   2        116.16        108.15         9.38 o                         
   6  10   2          0.74         -2.14         2.15 o                         
   7  10   2         25.83         32.74         4.02 o                         
  -8  11   2         14.98         14.80         2.80 o                         
  -7  11   2          2.72          0.29         2.32 o                         
  -6  11   2          0.57          0.88         2.05 o                         
  -5  11   2         10.18          9.27         1.95 o                         
  -4  11   2         61.03         50.72         3.43 o                         
  -3  11   2          1.50          2.23         1.46 o                         
  -2  11   2          9.88          8.50         1.13 o                         
  -1  11   2       1555.81       1257.24        62.46 o                         
   0  11   2         24.32         18.15         1.65 o                         
   1  11   2         41.37         37.60         3.50 o                         
   2  11   2        186.07        171.08        17.57 o                         
   3  11   2          3.74          3.88         1.47 o                         
   4  11   2         85.67         73.83         5.07 o                         
   5  11   2          4.34          2.40         1.97 o                         
   6  11   2         13.45         14.95         2.47 o                         
   7  11   2         43.81         53.71         6.84 o                         
  -8  12   2          0.19         -1.94         2.61 o                         
  -7  12   2         50.01         55.03         5.03 o                         
  -6  12   2        326.47        331.87        30.48 o                         
  -5  12   2         49.01         41.73         4.98 o                         
  -4  12   2        116.01        103.30         7.89 o                         
  -3  12   2          3.15          1.05         1.41 o                         
  -2  12   2         35.26         31.16         1.97 o                         
  -1  12   2        270.10        224.08        16.76 o                         
   0  12   2          0.56          1.01         1.16 o                         
   1  12   2        110.58        104.63         6.71 o                         
   2  12   2         13.48         10.51         1.63 o                         
   3  12   2         51.39         46.21         4.88 o                         
   4  12   2         41.05         39.56         3.90 o                         
   5  12   2          1.14         -0.12         1.72 o                         
   6  12   2         53.14         49.72         4.85 o                         
   7  12   2          0.93         -2.67         2.67 o                         
  -7  13   2         16.52         15.21         2.47 o                         
  -6  13   2         32.10         30.81         3.38 o                         
  -5  13   2          6.10          6.31         1.98 o                         
  -4  13   2         94.09         83.01         6.78 o                         
  -3  13   2        107.00         95.85         8.15 o                         
  -2  13   2         20.83         17.33         2.15 o                         
  -1  13   2         45.85         33.18         2.46 o                         
   0  13   2         41.68         29.65         2.32 o                         
   1  13   2         46.95         44.67         3.68 o                         
   2  13   2        153.39        150.06        12.15 o                         
   3  13   2        203.05        159.85        11.55 o                         
   4  13   2         12.55          9.35         2.05 o                         
   5  13   2          9.96         10.44         1.93 o                         
   6  13   2         72.56         78.74        10.95 o                         
   7  13   2         12.92         15.08         4.17 o                         
  -7  14   2          4.83          4.98         2.49 o                         
  -6  14   2         78.00         84.33         7.51 o                         
  -5  14   2         73.92         78.53         7.35 o                         
  -4  14   2          2.62          1.32         1.67 o                         
  -3  14   2        130.83        115.38        11.33 o                         
  -2  14   2          2.30         -0.42         1.55 o                         
  -1  14   2          5.30          4.57         1.40 o                         
   0  14   2         24.76         21.30         2.14 o                         
   1  14   2         10.32          7.01         1.73 o                         
   2  14   2         16.99         12.98         2.04 o                         
   3  14   2          2.32         -0.03         1.73 o                         
   4  14   2        207.74        203.90        21.20 o                         
   5  14   2         49.16         51.04         7.16 o                         
   6  14   2        100.78        118.72        13.22 o                         
  -7  15   2          0.35          1.11         2.50 o                         
  -6  15   2          0.01         -0.71         2.06 o                         
  -5  15   2         56.45         73.58         5.80 o                         
  -4  15   2         13.27         12.89         2.05 o                         
  -3  15   2         56.98         53.29         6.08 o                         
  -2  15   2          0.39          0.77         1.61 o                         
  -1  15   2         26.89         36.01         3.53 o                         
   0  15   2         15.21         20.34         2.30 o                         
   1  15   2          0.97          1.53         1.85 o                         
   2  15   2         19.88         23.09         2.26 o                         
   3  15   2         66.38         65.12         5.17 o                         
   4  15   2          3.69          2.21         2.46 o                         
   5  15   2          8.35          8.74         2.43 o                         
   6  15   2          0.13         -0.87         2.85 o                         
  -6  16   2         56.80         60.86         7.03 o                         
  -5  16   2          2.09          0.92         3.01 o                         
  -4  16   2          1.68          2.67         2.54 o                         
  -3  16   2        159.73        189.54        19.17 o                         
  -2  16   2          8.26          7.14         2.49 o                         
  -1  16   2         10.42          7.29         1.81 o                         
   0  16   2          0.13         -1.16         1.89 o                         
   1  16   2         96.12         98.70         9.92 o                         
   2  16   2         28.75         34.00         4.57 o                         
   3  16   2         70.86         79.73         9.37 o                         
   4  16   2         48.65         61.29         5.98 o                         
   5  16   2          6.58         13.12         3.04 o                         
  -6  17   2          4.44          2.96         2.74 o                         
  -5  17   2         61.68         83.09         8.92 o                         
  -4  17   2         83.77         77.05         8.02 o                         
  -3  17   2          0.06         -0.95         2.61 o                         
  -2  17   2          8.60         12.67         2.51 o                         
  -1  17   2         59.85         58.15         6.38 o                         
   0  17   2         11.92          9.98         2.34 o                         
   1  17   2          8.19          9.77         2.62 o                         
   2  17   2        194.18        201.92        18.77 o                         
   3  17   2         34.24         39.85         3.89 o                         
   4  17   2          5.07          6.67         2.82 o                         
   5  17   2         24.58         38.09         5.15 o                         
  -5  18   2          3.06          5.63         3.26 o                         
  -4  18   2          5.26          5.37         2.48 o                         
  -3  18   2         30.66         44.21         6.48 o                         
  -2  18   2          0.21         -1.47         2.46 o                         
  -1  18   2         72.90         91.69        11.50 o                         
   0  18   2          0.00         -2.19         2.19 o                         
   1  18   2         10.38         10.16         2.32 o                         
   2  18   2          4.84          5.04         2.50 o                         
   3  18   2          1.18          0.59         2.68 o                         
   4  18   2         20.95         35.80         3.59 o                         
  -5  19   2         10.31         13.83         3.82 o                         
  -4  19   2          5.01          2.45         2.80 o                         
  -3  19   2         52.39         73.98        11.55 o                         
  -2  19   2         13.07         19.01         3.64 o                         
  -1  19   2         28.24         32.32         3.83 o                         
   0  19   2         44.47         75.26         7.52 o                         
   1  19   2         31.66         44.62         4.93 o                         
   2  19   2         10.41         17.83         2.92 o                         
   3  19   2         23.90         41.23         5.70 o                         
   4  19   2          0.30          1.50         3.27 o                         
  -4  20   2          1.97          2.37         3.10 o                         
  -3  20   2          0.24          0.01         3.06 o                         
  -2  20   2          0.00          2.96         3.39 o                         
  -1  20   2          4.68          2.78         3.55 o                         
   0  20   2          1.09          0.72         2.64 o                         
   1  20   2         14.29         24.26         3.38 o                         
   2  20   2         15.84         19.77         3.81 o                         
   3  20   2          6.65          6.80         3.06 o                         
  -3  21   2         25.33         39.67         5.57 o                         
  -2  21   2          3.23          5.45         3.56 o                         
  -1  21   2          0.02         -0.18         3.45 o                         
   0  21   2          0.77         -1.58         3.01 o                         
   1  21   2          0.53         -1.25         3.07 o                         
   2  21   2          5.17          9.50         3.22 o                         
  -9   1   3         20.97         13.89         2.62 o                         
  -8   1   3         19.06         18.17         1.88 o                         
  -7   1   3        174.24        160.61         8.42 o                         
  -6   1   3         27.31         20.31         2.48 o                         
  -5   1   3         72.02         75.67         3.07 o                         
  -4   1   3       1102.88       1493.93        37.47 o                         
  -3   1   3         62.45         68.79         2.90 o                         
  -2   1   3        537.84        932.08        21.36 o                         
  -1   1   3        149.15        267.50        10.14 o                         
   0   1   3       1677.40       2262.67        86.22 o                         
   1   1   3       2016.77       2396.05       126.31 o                         
   2   1   3        332.17        295.93        20.33 o                         
   3   1   3          4.01         -0.65         6.04 o                         
   4   1   3         43.63         33.75         7.07 o                         
   5   1   3        203.99        269.21        23.07 o                         
   6   1   3          3.05          8.63         4.03 o                         
   7   1   3         32.74         49.57         3.78 o                         
   8   1   3          7.15         10.47         3.55 o                         
  -9   2   3         20.43         17.22         3.12 o                         
  -8   2   3          5.59          6.97         1.83 o                         
  -7   2   3         34.77         56.71         3.49 o                         
  -6   2   3        620.57        581.72        17.98 o                         
  -5   2   3         27.96         35.51         1.70 o                         
  -4   2   3          2.00          2.88         4.07 o                         
  -3   2   3       2014.44       2953.20        68.31 o                         
  -2   2   3        777.50       1107.32        29.25 o                         
  -1   2   3       3842.50       5907.76       144.94 o                         
   0   2   3         96.04        127.57         5.43 o                         
   1   2   3       1087.65       1123.84        55.05 o                         
   2   2   3          1.60          4.55         1.40 o                         
   3   2   3        388.61        403.94        18.67 o                         
   4   2   3        300.44        228.33        15.79 o                         
   5   2   3        426.84        453.98        29.28 o                         
   6   2   3         54.33         53.10         3.64 o                         
   7   2   3          4.94         22.88         4.28 o                         
   8   2   3         17.25         16.02         2.75 o                         
  -9   3   3         44.17         47.11         3.70 o                         
  -8   3   3         71.82         73.49         4.97 o                         
  -7   3   3        289.93        229.26        11.36 o                         
  -6   3   3         33.76         43.51         4.68 o                         
  -5   3   3         32.78         31.16         1.61 o                         
  -4   3   3       1117.60       1221.84        33.79 o                         
  -3   3   3        625.64        702.13        18.93 o                         
  -2   3   3          4.09          7.44         1.33 o                         
  -1   3   3        347.77        531.36        16.21 o                         
   0   3   3          0.38         -0.45         1.25 o                         
   1   3   3          6.05          8.45         1.48 o                         
   2   3   3         77.50         79.27         5.25 o                         
   3   3   3        175.54        138.53        10.39 o                         
   4   3   3        119.73        118.01        10.93 o                         
   5   3   3          0.27         10.57         5.46 o                         
   6   3   3         19.74         35.64         8.70 o                         
   7   3   3         36.96         40.06         4.23 o                         
   8   3   3          0.03         17.53         3.80 o                         
  -9   4   3         55.17         46.16         3.50 o                         
  -8   4   3          0.06          0.84         1.96 o                         
  -7   4   3        105.40        109.35         6.43 o                         
  -6   4   3        140.26        127.84         6.97 o                         
  -5   4   3        341.68        326.19        13.38 o                         
  -4   4   3       1264.78       1305.92        41.99 o                         
  -3   4   3        317.05        391.40        10.72 o                         
  -2   4   3         82.61        105.05         4.64 o                         
  -1   4   3        164.39        182.85         7.20 o                         
   0   4   3       3367.80       4119.15       177.27 o                         
   1   4   3       1316.61       1366.96        50.19 o                         
   2   4   3       1327.30       1195.80        72.43 o                         
   3   4   3          6.15         89.19        27.82 o                         
   4   4   3         13.47         14.64         3.16 o                         
   5   4   3          0.00          2.51         2.13 o                         
   6   4   3         77.83         82.15         5.07 o                         
   7   4   3          1.31         18.78         9.19 o                         
   8   4   3         38.99         53.74         5.18 o                         
  -9   5   3          1.49          0.95         2.61 o                         
  -8   5   3          0.27          0.05         2.07 o                         
  -7   5   3         86.42         75.83         3.81 o                         
  -6   5   3         69.33         64.80         3.36 o                         
  -5   5   3        332.23        327.71        14.73 o                         
  -4   5   3         35.68         40.68         2.69 o                         
  -3   5   3         79.82         88.04         3.52 o                         
  -2   5   3       2005.11       2563.26        83.21 o                         
  -1   5   3        363.85        413.58        15.49 o                         
   0   5   3       1876.28       2102.28        76.23 o                         
   1   5   3        188.87        163.93        11.30 o                         
   2   5   3       1400.70       1154.96        58.22 o                         
   3   5   3        251.02        228.36        17.88 o                         
   4   5   3         38.59         35.95         3.02 o                         
   5   5   3         12.14         26.56         5.22 o                         
   6   5   3         15.59         59.08         7.51 o                         
   7   5   3         63.47         87.71         9.81 o                         
   8   5   3          1.63         12.91         4.66 o                         
  -9   6   3         13.86         15.58         3.22 o                         
  -8   6   3         80.83         68.89         5.26 o                         
  -7   6   3         11.79         12.72         2.00 o                         
  -6   6   3          1.96          2.16         1.67 o                         
  -5   6   3        587.86        559.53        26.99 o                         
  -4   6   3          0.77         -0.26         1.19 o                         
  -3   6   3         22.53         21.70         1.50 o                         
  -2   6   3       1309.35       1497.84        49.15 o                         
  -1   6   3        404.56        467.03        17.52 o                         
   0   6   3        905.05        913.43        33.76 o                         
   1   6   3        398.75        344.47        14.77 o                         
   2   6   3        512.81        477.86        26.10 o                         
   3   6   3         64.31         52.84         3.96 o                         
   4   6   3         38.74         34.73         3.64 o                         
   5   6   3        221.11        197.69        17.29 o                         
   6   6   3        112.46        111.71         8.38 o                         
   7   6   3          1.75         10.30         8.78 o                         
   8   6   3          6.82          6.58         3.02 o                         
  -9   7   3         47.04         52.35         4.83 o                         
  -8   7   3         27.46         28.36         2.84 o                         
  -7   7   3         74.60         72.59         3.58 o                         
  -6   7   3         88.61         70.95         4.54 o                         
  -5   7   3          0.24         -0.76         1.95 o                         
  -4   7   3        231.92        222.67        11.29 o                         
  -3   7   3        592.15        566.11        35.04 o                         
  -2   7   3          4.92          5.10         2.12 o                         
  -1   7   3       1055.71       1131.00        54.47 o                         
   0   7   3        244.13        221.35         9.49 o                         
   1   7   3        148.53        145.42         8.24 o                         
   2   7   3        209.83        207.36        12.43 o                         
   3   7   3          1.86          0.45         1.42 o                         
   4   7   3         43.80         37.90         3.29 o                         
   5   7   3         48.03         44.77         9.46 o                         
   6   7   3         85.56         93.25        10.23 o                         
   7   7   3          2.76          1.45         2.35 o                         
  -8   8   3          1.55          1.51         2.06 o                         
  -7   8   3          1.29         -0.58         1.99 o                         
  -6   8   3         97.63         74.64         5.05 o                         
  -5   8   3         70.27         61.58         3.38 o                         
  -4   8   3        316.97        271.57        13.74 o                         
  -3   8   3        159.20        151.64         7.04 o                         
  -2   8   3        429.47        431.41        24.32 o                         
  -1   8   3        341.88        343.95        19.81 o                         
   0   8   3        140.19        145.44         6.80 o                         
   1   8   3        591.78        546.70        26.98 o                         
   2   8   3        320.58        263.62        17.02 o                         
   3   8   3         51.24         41.91         2.73 o                         
   4   8   3         13.87          9.17         1.61 o                         
   5   8   3         15.99          8.61         3.48 o                         
   6   8   3         10.83          7.66         3.73 o                         
   7   8   3          2.32          4.46         2.65 o                         
  -8   9   3          2.28          0.88         2.51 o                         
  -7   9   3         86.94         83.73         4.84 o                         
  -6   9   3        237.72        202.53        12.26 o                         
  -5   9   3         85.09         70.68         3.69 o                         
  -4   9   3        540.44        459.39        24.83 o                         
  -3   9   3        418.80        362.55        16.07 o                         
  -2   9   3         68.09         54.80         3.23 o                         
  -1   9   3        238.50        235.97        12.66 o                         
   0   9   3        159.92        149.68         7.60 o                         
   1   9   3          6.42          3.74         1.50 o                         
   2   9   3        948.40        809.09        58.89 o                         
   3   9   3          0.00         -1.96         1.96 o                         
   4   9   3         61.41         53.59         6.13 o                         
   5   9   3        273.82        237.31        17.52 o                         
   6   9   3         12.14         10.81         3.33 o                         
   7   9   3         14.43         18.66         3.39 o                         
  -8  10   3         95.18         85.41         7.45 o                         
  -7  10   3          0.33         -0.11         2.02 o                         
  -6  10   3         15.75         12.50         1.99 o                         
  -5  10   3        388.33        340.50        23.52 o                         
  -4  10   3          9.84          7.39         1.74 o                         
  -3  10   3         31.41         23.66         1.66 o                         
  -2  10   3        170.06        170.70         8.67 o                         
  -1  10   3        629.11        535.35        27.71 o                         
   0  10   3         48.02         44.99         3.04 o                         
   1  10   3        636.39        569.99        39.21 o                         
   2  10   3        473.67        365.98        26.12 o                         
   3  10   3        121.11         99.68         8.07 o                         
   4  10   3         73.04         65.92         5.77 o                         
   5  10   3         29.04         17.59         3.56 o                         
   6  10   3         96.72        108.04        10.17 o                         
   7  10   3          0.34          0.93         2.87 o                         
  -8  11   3         11.05         13.94         2.98 o                         
  -7  11   3          0.14          0.86         1.55 o                         
  -6  11   3          3.62          2.34         1.85 o                         
  -5  11   3        158.17        140.20         9.09 o                         
  -4  11   3         39.66         31.88         2.14 o                         
  -3  11   3          8.58          5.05         1.38 o                         
  -2  11   3         95.68         86.84         5.81 o                         
  -1  11   3          3.09          1.93         1.05 o                         
   0  11   3        292.71        259.40        19.55 o                         
   1  11   3         78.01         58.91         4.29 o                         
   2  11   3        249.03        225.10        18.30 o                         
   3  11   3          0.01         -0.63         1.51 o                         
   4  11   3          3.52         -0.02         1.84 o                         
   5  11   3         19.88         17.24         2.24 o                         
   6  11   3          6.90          3.97         2.86 o                         
   7  11   3          9.34         14.56         2.99 o                         
  -8  12   3         13.61          9.76         2.61 o                         
  -7  12   3        111.54        106.47         8.87 o                         
  -6  12   3         21.16         21.84         2.36 o                         
  -5  12   3         97.54         83.30         5.78 o                         
  -4  12   3         59.16         51.12         3.99 o                         
  -3  12   3          0.02          0.99         1.49 o                         
  -2  12   3         98.00         86.41         6.94 o                         
  -1  12   3         45.21         39.15         3.11 o                         
   0  12   3        447.59        386.30        22.94 o                         
   1  12   3         33.73         27.56         2.78 o                         
   2  12   3        142.12        114.93        11.08 o                         
   3  12   3         61.45         55.48         6.16 o                         
   4  12   3         43.31         35.15         3.98 o                         
   5  12   3          9.91          6.95         2.39 o                         
   6  12   3          0.00         -1.58         2.73 o                         
  -7  13   3          6.17          2.80         2.50 o                         
  -6  13   3          5.95          2.71         1.90 o                         
  -5  13   3          5.32          3.12         1.78 o                         
  -4  13   3          0.16          1.16         1.71 o                         
  -3  13   3         53.52         45.38         3.19 o                         
  -2  13   3         22.52         16.57         1.91 o                         
  -1  13   3         17.88         13.49         1.52 o                         
   0  13   3        203.52        166.33        11.79 o                         
   1  13   3         18.91         20.23         2.28 o                         
   2  13   3        223.05        233.40        19.33 o                         
   3  13   3        210.12        205.12        25.09 o                         
   4  13   3         22.15         16.08         2.77 o                         
   5  13   3         74.13         79.50        11.79 o                         
   6  13   3          0.92          0.20         2.46 o                         
  -7  14   3         25.07         18.92         2.76 o                         
  -6  14   3          1.72          2.22         2.10 o                         
  -5  14   3         28.55         32.14         2.68 o                         
  -4  14   3         35.49         33.16         2.76 o                         
  -3  14   3         27.06         21.68         3.35 o                         
  -2  14   3         83.21         76.60         6.31 o                         
  -1  14   3          0.71         -0.49         1.36 o                         
   0  14   3         45.93         36.63         2.96 o                         
   1  14   3         44.41         51.99         4.45 o                         
   2  14   3        123.49        123.53        15.89 o                         
   3  14   3          1.63         -1.54         2.13 o                         
   4  14   3          1.33         -0.56         1.85 o                         
   5  14   3          5.50          7.05         2.49 o                         
   6  14   3         24.73         36.05         7.90 o                         
  -7  15   3          0.79          1.31         2.69 o                         
  -6  15   3          0.01         -0.24         2.35 o                         
  -5  15   3          5.47          2.69         1.94 o                         
  -4  15   3          8.04          5.32         2.08 o                         
  -3  15   3         34.65         37.80         3.64 o                         
  -2  15   3         13.55         11.47         2.35 o                         
  -1  15   3          1.14         -0.13         1.47 o                         
   0  15   3        278.90        263.42        28.26 o                         
   1  15   3        273.36        287.83        23.06 o                         
   2  15   3          0.58          2.03         2.05 o                         
   3  15   3         20.44         23.25         2.82 o                         
   4  15   3         16.35         16.97         3.22 o                         
   5  15   3          0.44          4.06         2.76 o                         
  -6  16   3          0.19          1.89         3.01 o                         
  -5  16   3         62.58         77.67         8.29 o                         
  -4  16   3         54.85         59.18         6.30 o                         
  -3  16   3        111.02        109.95        11.36 o                         
  -2  16   3         14.31         14.60         2.42 o                         
  -1  16   3         49.18         42.77         6.20 o                         
   0  16   3         71.76         70.65         6.61 o                         
   1  16   3         25.74         23.17         3.76 o                         
   2  16   3        213.99        256.20        31.44 o                         
   3  16   3         15.82         15.96         3.05 o                         
   4  16   3          9.18          8.75         2.43 o                         
   5  16   3          0.83          1.43         2.65 o                         
  -6  17   3          0.51         -0.30         2.61 o                         
  -5  17   3         65.28         89.35         9.99 o                         
  -4  17   3         23.88         22.70         3.10 o                         
  -3  17   3         18.16         21.02         4.27 o                         
  -2  17   3          0.54         -2.28         2.30 o                         
  -1  17   3         29.22         31.21         5.17 o                         
   0  17   3         64.05         81.40         8.67 o                         
   1  17   3          3.73          6.19         2.49 o                         
   2  17   3          0.22         -0.55         2.78 o                         
   3  17   3         48.09         54.86         5.17 o                         
   4  17   3         30.28         39.20         7.02 o                         
  -5  18   3         40.63         53.16         8.70 o                         
  -4  18   3         12.49         20.94         3.32 o                         
  -3  18   3          9.75         10.10         2.91 o                         
  -2  18   3         11.10          8.93         3.20 o                         
  -1  18   3         47.57         50.21         5.80 o                         
   0  18   3         19.87         20.98         3.56 o                         
   1  18   3          4.47          5.03         2.54 o                         
   2  18   3          0.16          2.43         2.64 o                         
   3  18   3          7.25         10.14         2.68 o                         
   4  18   3          7.07          8.90         2.61 o                         
  -4  19   3         16.40         16.80         3.38 o                         
  -3  19   3         49.29         76.59         8.32 o                         
  -2  19   3         57.67         80.36         8.76 o                         
  -1  19   3         18.67         19.51         4.50 o                         
   0  19   3         24.31         35.50         4.32 o                         
   1  19   3         24.52         26.09         3.06 o                         
   2  19   3          2.94          6.00         2.88 o                         
   3  19   3         23.82         50.05         6.48 o                         
  -3  20   3         49.84         74.58         8.51 o                         
  -2  20   3          0.72          5.63         4.08 o                         
  -1  20   3         35.74         42.76         7.01 o                         
   0  20   3          8.93         11.36         3.57 o                         
   1  20   3          2.05          1.58         3.23 o                         
   2  20   3         19.33         40.16         4.60 o                         
  -2  21   3         11.18         25.88         4.55 o                         
  -1  21   3         20.30         35.50         4.82 o                         
   0  21   3          0.02         -0.87         3.69 o                         
   1  21   3         21.70         50.17         5.39 o                         
  -9   0   4        245.07        180.97        21.30 o                         
  -8   0   4         14.45          6.61         2.33 o                         
  -7   0   4          4.18          0.65         2.07 o                         
  -6   0   4         55.36         62.51         4.87 o                         
  -5   0   4        613.77        617.33        58.75 o                         
  -4   0   4         65.64         74.64         5.26 o                         
  -3   0   4       5442.65       8413.58       420.84 o                         
  -2   0   4         20.82         33.92         3.47 o                         
  -1   0   4        581.05        888.93        43.16 o                         
   0   0   4        516.17        759.15        65.46 o                         
   1   0   4       4493.05       4603.06       304.93 o                         
   2   0   4         56.42         57.09         5.46 o                         
   3   0   4        297.64        325.22        30.65 o                         
   4   0   4         77.51        118.51        17.54 o                         
   5   0   4        376.84        365.12        61.23 o                         
   6   0   4         64.42         87.89        10.15 o                         
   7   0   4         79.01         81.98        10.69 o                         
  -9   1   4          1.37          9.00         5.13 o                         
  -8   1   4          7.70          7.13         1.66 o                         
  -7   1   4          1.75         -0.22         1.49 o                         
  -6   1   4        297.87        299.45        11.86 o                         
  -5   1   4        188.91        217.28         9.35 o                         
  -4   1   4         17.97         28.44         1.53 o                         
  -3   1   4        651.40        989.37        30.43 o                         
  -2   1   4       1119.13       1958.95        55.28 o                         
  -1   1   4        229.39        327.33        14.03 o                         
   0   1   4        109.52        115.34         6.68 o                         
   1   1   4          1.03          6.31         9.75 o                         
   2   1   4         21.92         14.00         2.72 o                         
   3   1   4        187.82        144.93        14.79 o                         
   4   1   4        243.02        235.66        21.69 o                         
   5   1   4         72.24        114.10        21.13 o                         
   6   1   4         16.79         31.11         5.27 o                         
   7   1   4          1.19         32.28         6.40 o                         
  -9   2   4          4.05          5.31         2.31 o                         
  -8   2   4          4.64          3.40         1.77 o                         
  -7   2   4          1.93          2.48         1.53 o                         
  -6   2   4         58.94         64.41         3.66 o                         
  -5   2   4          8.22         11.94         1.42 o                         
  -4   2   4         29.47         36.64         2.17 o                         
  -3   2   4         11.80         23.70         2.47 o                         
  -2   2   4        704.70       1174.28        37.10 o                         
  -1   2   4        614.58        842.79        40.91 o                         
   0   2   4        664.11        770.00        48.03 o                         
   1   2   4        392.95        408.22        19.46 o                         
   2   2   4        587.27        477.25        47.19 o                         
   3   2   4        206.84        174.15        26.91 o                         
   4   2   4          8.59         34.93        19.18 o                         
   5   2   4         17.48         67.70        14.49 o                         
   6   2   4          0.72          5.85         2.17 o                         
   7   2   4          7.61         16.98         3.68 o                         
  -9   3   4          1.41          1.94         2.11 o                         
  -8   3   4         27.62         25.27         2.25 o                         
  -7   3   4          0.00          1.75         1.95 o                         
  -6   3   4        192.89        199.58         8.21 o                         
  -5   3   4         29.74         30.01         1.59 o                         
  -4   3   4       1051.08       1234.60        40.81 o                         
  -3   3   4          8.29          5.34         1.33 o                         
  -2   3   4         15.46         16.81         1.58 o                         
  -1   3   4          0.25          1.80         1.17 o                         
   0   3   4         25.48         32.29         2.11 o                         
   1   3   4       1015.75        929.65        47.11 o                         
   2   3   4         28.36         27.33        11.62 o                         
   3   3   4         39.47         25.68         2.97 o                         
   4   3   4          4.44          8.86         2.02 o                         
   5   3   4        220.96        246.60        20.42 o                         
   6   3   4          8.16         14.03         3.40 o                         
   7   3   4         22.19         26.55         3.28 o                         
  -9   4   4         48.27         38.95         3.22 o                         
  -8   4   4          0.11          0.08         1.62 o                         
  -7   4   4        100.27         83.43         3.41 o                         
  -6   4   4          3.35          4.11         2.21 o                         
  -5   4   4        311.33        311.54        16.43 o                         
  -4   4   4        102.16        110.22         4.09 o                         
  -3   4   4        789.67        881.83        23.03 o                         
  -2   4   4        315.03        368.15        10.29 o                         
  -1   4   4        266.61        314.09        14.04 o                         
   0   4   4        651.17        742.27        39.46 o                         
   1   4   4        261.77        228.62        13.51 o                         
   2   4   4         81.19         63.96         4.81 o                         
   3   4   4         28.00         28.42         3.43 o                         
   4   4   4         19.04         22.73         3.23 o                         
   5   4   4        136.37        309.95        51.87 o                         
   6   4   4         38.51         52.86         6.11 o                         
   7   4   4          2.39          6.65         4.06 o                         
  -9   5   4          1.81         -0.77         2.18 o                         
  -8   5   4         25.03         25.28         2.39 o                         
  -7   5   4          1.54          2.74         2.47 o                         
  -6   5   4         42.34         44.60         2.95 o                         
  -5   5   4        213.25        185.40         8.33 o                         
  -4   5   4        821.38        868.90        30.61 o                         
  -3   5   4        443.62        485.71        17.42 o                         
  -2   5   4         53.39         52.15         2.33 o                         
  -1   5   4         31.53         29.03         1.61 o                         
   0   5   4         19.52         14.05         1.71 o                         
   1   5   4         26.81         20.27         2.50 o                         
   2   5   4        391.61        348.23        19.11 o                         
   3   5   4          1.33          2.90         3.26 o                         
   4   5   4         25.31         25.96         4.25 o                         
   5   5   4        431.21        458.64        46.71 o                         
   6   5   4         32.19         41.32         8.29 o                         
   7   5   4          0.40         18.69         8.66 o                         
  -9   6   4         15.68          8.11         2.50 o                         
  -8   6   4         91.06         86.12         5.96 o                         
  -7   6   4         48.82         48.62         2.23 o                         
  -6   6   4        247.20        225.46        13.31 o                         
  -5   6   4        123.46        110.50         3.95 o                         
  -4   6   4          0.00         -0.81         1.78 o                         
  -3   6   4        496.15        541.43        20.43 o                         
  -2   6   4       1336.32       1398.71        43.38 o                         
  -1   6   4         62.64         57.08         3.09 o                         
   0   6   4       1705.73       1612.26        70.13 o                         
   1   6   4        766.44        709.13        48.12 o                         
   2   6   4        512.20        462.01        28.28 o                         
   3   6   4        121.70         87.65         8.57 o                         
   4   6   4         95.86         86.32        10.51 o                         
   5   6   4          7.49        104.54        62.91 o                         
   6   6   4          3.28          5.37         2.42 o                         
   7   6   4         51.87         72.23         7.42 o                         
  -8   7   4          0.10         -1.30         2.18 o                         
  -7   7   4          2.49         -0.19         2.02 o                         
  -6   7   4         25.16         16.52         2.40 o                         
  -5   7   4          0.31         -0.95         1.56 o                         
  -4   7   4        495.83        443.66        21.76 o                         
  -3   7   4        401.28        402.35        16.00 o                         
  -2   7   4         13.23         10.07         1.45 o                         
  -1   7   4         81.96         69.26         3.42 o                         
   0   7   4          4.31          3.17         1.54 o                         
   1   7   4        874.96        777.17        41.02 o                         
   3   7   4         89.20         64.31         6.77 o                         
   4   7   4         95.57         87.61        11.12 o                         
   5   7   4        125.70        153.61        16.77 o                         
   6   7   4          2.84          3.85         2.16 o                         
   7   7   4         56.21         90.72        13.67 o                         
  -8   8   4         11.33         15.62         2.16 o                         
  -7   8   4         33.77         28.13         2.13 o                         
  -6   8   4         32.80         33.30         2.17 o                         
  -5   8   4        146.68        143.64         5.91 o                         
  -4   8   4         50.51         46.37         2.87 o                         
  -3   8   4         49.69         43.42         2.06 o                         
  -2   8   4          8.01         13.89         1.29 o                         
  -1   8   4       1111.07       1201.24        55.29 o                         
   0   8   4        450.35        444.97        20.57 o                         
   1   8   4        378.46        347.53        17.83 o                         
   2   8   4        216.12        185.87        14.74 o                         
   3   8   4          8.90          6.49         1.85 o                         
   4   8   4         21.03         19.23         2.85 o                         
   5   8   4         86.33        100.95        11.75 o                         
   6   8   4          1.64         -0.17         2.41 o                         
   7   8   4          0.01          3.27         3.42 o                         
  -8   9   4         12.12         11.60         2.35 o                         
  -7   9   4          0.24         -1.87         1.94 o                         
  -6   9   4        300.57        265.58        13.96 o                         
  -5   9   4        227.07        225.98        12.29 o                         
  -4   9   4         69.16         68.39         2.95 o                         
  -3   9   4          2.78          4.43         1.33 o                         
  -2   9   4        130.40        124.99         6.23 o                         
  -1   9   4         20.14         21.71         1.66 o                         
   0   9   4          0.30         -0.34         1.62 o                         
   1   9   4        244.61        192.64        12.50 o                         
   2   9   4        143.88        139.84        10.22 o                         
   3   9   4         54.13         50.95         4.18 o                         
   4   9   4         43.98         34.89         3.07 o                         
   5   9   4         36.88         31.81         3.68 o                         
   6   9   4         29.73         37.81         6.24 o                         
   7   9   4         14.32         14.82         3.01 o                         
  -8  10   4          0.28         -0.90         2.23 o                         
  -7  10   4         61.60         55.96         4.47 o                         
  -6  10   4          0.00         -1.79         1.99 o                         
  -5  10   4          4.21          1.55         1.97 o                         
  -4  10   4         74.07         78.21         3.89 o                         
  -3  10   4          0.03          0.39         1.42 o                         
  -2  10   4         90.75         79.52         4.47 o                         
  -1  10   4          1.34          2.05         1.14 o                         
   0  10   4        206.16        205.33        11.47 o                         
   1  10   4         94.94         90.49         5.34 o                         
   2  10   4        134.66        136.75         9.76 o                         
   3  10   4          2.25          0.70         1.51 o                         
   4  10   4          0.38         -0.46         1.78 o                         
   5  10   4         10.64          7.97         2.22 o                         
   6  10   4          3.23         -0.16         3.22 o                         
  -8  11   4         10.99          9.29         2.28 o                         
  -7  11   4         92.23         87.17         6.48 o                         
  -6  11   4         55.48         42.70         3.79 o                         
  -5  11   4          9.67          8.81         1.63 o                         
  -4  11   4          0.05          0.08         1.49 o                         
  -3  11   4         21.32         20.25         1.86 o                         
  -2  11   4        193.39        170.76         8.17 o                         
  -1  11   4          1.66         -0.70         1.28 o                         
   0  11   4         41.49         35.15         2.76 o                         
   1  11   4         49.31         40.75         2.86 o                         
   2  11   4         30.13         20.01         2.24 o                         
   3  11   4         12.89         10.32         1.68 o                         
   4  11   4         29.72         29.73         3.31 o                         
   5  11   4         11.97          9.33         2.57 o                         
   6  11   4          0.00          0.44         2.62 o                         
  -7  12   4         81.86         76.98         4.60 o                         
  -6  12   4         27.99         25.91         2.32 o                         
  -5  12   4         72.72         71.50         5.50 o                         
  -4  12   4          3.74         -0.48         1.59 o                         
  -3  12   4         25.22         27.00         2.16 o                         
  -2  12   4         30.26         28.90         2.37 o                         
  -1  12   4        272.60        235.97        10.72 o                         
   0  12   4        155.09        133.76        10.59 o                         
   1  12   4         21.66         13.75         2.12 o                         
   2  12   4         12.04          9.92         1.60 o                         
   3  12   4          3.26          2.58         1.76 o                         
   4  12   4         17.49         15.23         2.09 o                         
   5  12   4         16.86         16.86         2.82 o                         
   6  12   4          1.13          1.90         2.48 o                         
  -7  13   4         31.05         24.95         3.13 o                         
  -6  13   4         16.67         17.60         2.25 o                         
  -5  13   4        114.38        112.09         9.16 o                         
  -4  13   4        244.53        194.80        13.91 o                         
  -3  13   4         18.59         12.76         1.77 o                         
  -2  13   4         50.83         38.75         3.36 o                         
  -1  13   4          0.12          1.42         1.56 o                         
   0  13   4        124.57        113.83         7.39 o                         
   1  13   4        240.77        234.42        19.41 o                         
   2  13   4          7.64          5.63         1.74 o                         
   3  13   4          4.46          6.26         1.90 o                         
   4  13   4         12.36         10.88         2.44 o                         
   5  13   4         14.30         20.46         3.07 o                         
  -7  14   4         35.69         35.65         3.66 o                         
  -6  14   4          9.99          7.74         2.39 o                         
  -5  14   4         11.20          9.54         2.19 o                         
  -4  14   4         42.81         33.04         3.90 o                         
  -3  14   4         60.80         45.20         3.70 o                         
  -2  14   4         69.81         65.47         4.27 o                         
  -1  14   4         68.75         67.11         4.52 o                         
   0  14   4        401.26        410.80        31.87 o                         
   1  14   4          6.15          4.24         2.17 o                         
   2  14   4         12.76         13.35         2.22 o                         
   3  14   4         12.08         13.73         2.69 o                         
   4  14   4          6.66          7.06         1.97 o                         
   5  14   4         11.17         17.28         3.02 o                         
  -6  15   4         13.10          7.96         3.17 o                         
  -5  15   4          0.88          1.07         2.35 o                         
  -4  15   4          0.05          1.87         1.91 o                         
  -3  15   4         53.56         43.13         3.49 o                         
  -2  15   4        137.80        120.41         9.56 o                         
  -1  15   4          2.32          1.38         1.64 o                         
   0  15   4         28.52         23.59         2.29 o                         
   1  15   4         11.69         10.34         2.26 o                         
   2  15   4         82.12         88.58         7.85 o                         
   3  15   4         30.70         28.31         4.04 o                         
   4  15   4          0.21         -1.51         2.18 o                         
   5  15   4         13.00         13.20         2.78 o                         
  -6  16   4         14.80         11.66         3.20 o                         
  -5  16   4        103.97        100.19         8.67 o                         
  -4  16   4          0.09         -2.08         2.30 o                         
  -3  16   4         30.86         30.48         3.44 o                         
  -2  16   4         47.50         49.29         4.94 o                         
  -1  16   4         21.54         26.31         3.29 o                         
   0  16   4          2.86          1.39         2.20 o                         
   1  16   4        342.64        424.29        36.98 o                         
   2  16   4          3.06          3.64         2.19 o                         
   3  16   4          0.01         -0.37         2.17 o                         
   4  16   4          3.51          5.08         2.34 o                         
  -5  17   4         67.14         89.96         8.60 o                         
  -4  17   4         65.48         68.90         6.78 o                         
  -3  17   4         34.59         33.96         4.30 o                         
  -2  17   4          6.60          5.91         2.48 o                         
  -1  17   4          6.69          5.27         3.08 o                         
   0  17   4        186.90        202.92        15.04 o                         
   1  17   4          7.34          7.69         2.84 o                         
   2  17   4          6.06          8.60         2.53 o                         
   3  17   4         21.79         29.28         4.58 o                         
   4  17   4          3.63          1.81         2.48 o                         
  -5  18   4          2.69          5.34         2.84 o                         
  -4  18   4          0.33          1.15         2.90 o                         
  -3  18   4          4.92          4.03         2.65 o                         
  -2  18   4         10.33         14.48         2.92 o                         
  -1  18   4          0.48         -0.25         3.31 o                         
   0  18   4        151.51        156.24        14.96 o                         
   1  18   4         20.86         21.00         3.16 o                         
   2  18   4          5.22          5.39         2.98 o                         
   3  18   4         26.36         42.25         5.91 o                         
  -4  19   4          0.12          1.40         3.20 o                         
  -3  19   4          4.99          7.31         2.90 o                         
  -2  19   4         25.12         36.05         4.67 o                         
  -1  19   4          8.05         13.20         3.45 o                         
   0  19   4          0.02         -2.43         3.76 o                         
   1  19   4          3.37          4.13         3.86 o                         
   2  19   4         34.21         58.81         6.13 o                         
  -3  20   4          5.29          6.13         3.81 o                         
  -2  20   4          5.59          9.94         3.61 o                         
  -1  20   4         22.07         39.83         5.10 o                         
   0  20   4          6.81         17.45         4.09 o                         
   1  20   4         80.57        115.83        20.13 o                         
  -9   1   5         15.96         11.87         2.39 o                         
  -8   1   5         28.16         22.62         2.97 o                         
  -7   1   5         18.75         16.14         1.89 o                         
  -6   1   5         23.31         18.47         1.69 o                         
  -5   1   5        500.21        575.28        16.04 o                         
  -4   1   5         73.65        106.05         4.85 o                         
  -3   1   5        467.21        769.54        27.30 o                         
  -2   1   5        569.90        788.89        24.35 o                         
  -1   1   5         29.32         30.46         3.79 o                         
   0   1   5        623.28        737.48        32.90 o                         
   1   1   5         18.66         14.45         2.34 o                         
   2   1   5          0.17          1.37         1.93 o                         
   3   1   5         58.97         58.63         8.24 o                         
   4   1   5         94.87         91.93        10.56 o                         
   5   1   5        151.12        201.26        14.50 o                         
   6   1   5          2.56         26.11         5.73 o                         
   7   1   5          1.14         16.75         3.83 o                         
  -9   2   5          2.63         -1.12         2.22 o                         
  -8   2   5        155.15        133.42        10.38 o                         
  -7   2   5        161.46        122.52         6.81 o                         
  -6   2   5          1.03         -1.14         1.73 o                         
  -5   2   5        174.61        185.47         6.06 o                         
  -4   2   5         39.09         58.80         2.59 o                         
  -3   2   5         16.11         23.05         1.96 o                         
  -2   2   5        262.40        406.73        14.48 o                         
  -1   2   5       1659.31       2149.67        72.13 o                         
   0   2   5         15.67         21.10         2.56 o                         
   1   2   5        330.46        283.08        22.92 o                         
   2   2   5        123.28        101.26         8.08 o                         
   3   2   5        325.12        284.70        29.66 o                         
   4   2   5        156.64        153.96        18.04 o                         
   5   2   5        108.12        182.35        22.01 o                         
   6   2   5         55.33         56.31         5.84 o                         
   7   2   5         31.00         73.71         8.63 o                         
  -9   3   5         32.51         23.52         2.60 o                         
  -8   3   5         10.75         16.93         2.92 o                         
  -7   3   5        139.69        143.24         7.53 o                         
  -6   3   5        230.78        223.11        12.55 o                         
  -5   3   5        823.43        885.52        25.39 o                         
  -4   3   5        174.18        216.99        10.24 o                         
  -3   3   5        273.91        368.02        12.77 o                         
  -2   3   5         12.78         20.60         1.64 o                         
  -1   3   5        264.05        327.80        19.14 o                         
   0   3   5       1326.41       1259.33        73.48 o                         
   1   3   5          0.18          2.40         7.68 o                         
   2   3   5        381.12        323.68        26.13 o                         
   3   3   5         13.63         15.45         4.31 o                         
   4   3   5        253.05        269.60        37.51 o                         
   5   3   5        220.37        315.39        39.17 o                         
   6   3   5          1.98         13.94         5.56 o                         
   7   3   5         63.50         96.24        15.89 o                         
  -9   4   5          5.90          3.43         2.46 o                         
  -8   4   5          0.00         -0.29         2.23 o                         
  -7   4   5          0.78          0.98         1.93 o                         
  -6   4   5         43.05         49.98         2.95 o                         
  -5   4   5         36.36         42.71         4.16 o                         
  -4   4   5        211.17        221.64        10.48 o                         
  -3   4   5          7.61          9.06         1.71 o                         
  -2   4   5        138.74        153.35         6.38 o                         
  -1   4   5          9.75          7.44         1.47 o                         
   0   4   5        136.97        114.69         6.44 o                         
   1   4   5        332.56        335.48        22.65 o                         
   2   4   5         82.63         64.74         7.90 o                         
   3   4   5          5.55         11.91         4.61 o                         
   4   4   5          0.10          6.72         4.84 o                         
   5   4   5        213.02        221.44        26.21 o                         
   6   4   5          6.34         10.70         2.57 o                         
   7   4   5         11.90         49.63        14.73 o                         
  -8   5   5         30.05         24.93         2.08 o                         
  -7   5   5          4.27          2.14         1.85 o                         
  -6   5   5         13.54         12.77         1.91 o                         
  -5   5   5         10.44          5.86         2.10 o                         
  -4   5   5         69.18         67.47         3.96 o                         
  -3   5   5        531.15        631.19        26.24 o                         
  -2   5   5        105.11        117.57         4.55 o                         
  -1   5   5        249.32        271.49        12.92 o                         
   0   5   5         94.70         88.38         4.56 o                         
   1   5   5         92.91         81.49         6.07 o                         
   2   5   5         88.90         67.58         4.88 o                         
   3   5   5        281.79        232.27        21.45 o                         
   4   5   5          0.04         -0.13         2.02 o                         
   5   5   5         12.03         82.57        48.65 o                         
   6   5   5          4.24          8.40         2.64 o                         
   7   5   5          0.02          4.81         3.12 o                         
  -8   6   5          4.78          5.13         2.35 o                         
  -7   6   5         28.85         24.65         2.07 o                         
  -6   6   5          5.78         -0.60         2.40 o                         
  -5   6   5        445.43        462.64        18.62 o                         
  -4   6   5        105.50        118.41         4.20 o                         
  -3   6   5         89.49         93.40         4.61 o                         
  -2   6   5          9.83         13.79         1.36 o                         
  -1   6   5         59.04         53.05         2.99 o                         
   0   6   5         17.78         14.58         1.48 o                         
   1   6   5        146.54        125.60         8.03 o                         
   2   6   5         24.49         13.40         3.82 o                         
   3   6   5          0.14         44.95        33.91 o                         
   4   6   5          1.98          2.67         3.07 o                         
   5   6   5         48.51         51.42         9.69 o                         
   6   6   5         16.61         28.13         4.36 o                         
  -8   7   5         24.96         26.71         2.38 o                         
  -7   7   5         46.83         46.27         3.47 o                         
  -6   7   5        870.07        867.70        41.88 o                         
  -5   7   5        794.86        771.02        45.16 o                         
  -4   7   5         97.64         85.49         5.17 o                         
  -3   7   5         24.65         24.45         1.67 o                         
  -2   7   5        262.08        242.43        10.76 o                         
  -1   7   5          4.92          4.18         1.14 o                         
   0   7   5          0.58          1.70         1.35 o                         
   1   7   5        348.75        305.23        18.70 o                         
   2   7   5        457.68        421.52        33.52 o                         
   3   7   5          9.50          5.35         1.46 o                         
   4   7   5         76.76         65.59         7.20 o                         
   5   7   5        108.79        127.83        11.46 o                         
   6   7   5         36.25         61.56         7.74 o                         
  -8   8   5          1.89          1.17         2.04 o                         
  -7   8   5          1.78          0.59         2.04 o                         
  -6   8   5        112.08         72.82         6.49 o                         
  -5   8   5         33.75         29.33         2.71 o                         
  -4   8   5        180.53        151.47         6.81 o                         
  -3   8   5         17.03         16.95         1.73 o                         
  -2   8   5         33.23         29.67         1.85 o                         
  -1   8   5         10.08         10.91         1.42 o                         
   0   8   5         50.92         35.89         2.81 o                         
   1   8   5          2.60          0.37         3.01 o                         
   3   8   5         17.15         14.76         1.87 o                         
   4   8   5         41.82         29.64         3.45 o                         
   5   8   5         69.13         70.66        10.69 o                         
   6   8   5          3.11          1.72         2.94 o                         
  -8   9   5         23.35         24.10         2.62 o                         
  -7   9   5        133.14        112.36         8.34 o                         
  -6   9   5        147.59        145.25        10.43 o                         
  -5   9   5        128.97        120.01         6.98 o                         
  -4   9   5        310.54        309.11        12.96 o                         
  -3   9   5          4.17          4.77         1.48 o                         
  -2   9   5        141.49        137.18         5.60 o                         
  -1   9   5        386.16        332.24        13.69 o                         
   0   9   5        138.92        119.58         6.57 o                         
   1   9   5         40.41         44.05         3.70 o                         
   2   9   5        135.49        109.33         9.89 o                         
   3   9   5          0.21         -1.71         1.71 o                         
   4   9   5         54.44         46.25         7.82 o                         
   5   9   5          9.89          9.59         3.41 o                         
   6   9   5          0.85          6.88         7.25 o                         
  -8  10   5         17.52         13.34         2.55 o                         
  -7  10   5         35.30         35.79         3.39 o                         
  -6  10   5         10.61          7.32         2.12 o                         
  -5  10   5        831.55        806.48        36.16 o                         
  -4  10   5          1.94          1.21         1.93 o                         
  -3  10   5        146.33        114.29         5.46 o                         
  -2  10   5          1.98          4.35         1.62 o                         
  -1  10   5         21.25         15.65         1.75 o                         
   0  10   5         21.41         24.46         2.12 o                         
   1  10   5        246.46        240.09        19.29 o                         
   2  10   5         87.16         70.65         7.51 o                         
   3  10   5          4.63          4.00         1.70 o                         
   4  10   5         29.78         26.69         3.82 o                         
   5  10   5         11.25         10.63         2.69 o                         
   6  10   5         64.44         92.01        16.43 o                         
  -7  11   5          4.91          3.72         2.61 o                         
  -6  11   5         51.95         49.53         3.21 o                         
  -5  11   5         27.63         20.03         2.38 o                         
  -4  11   5        263.61        256.83        14.50 o                         
  -3  11   5        125.85        129.02         7.66 o                         
  -2  11   5        410.82        398.70        19.10 o                         
  -1  11   5         96.24         90.80         4.64 o                         
   0  11   5         20.75         20.07         1.93 o                         
   1  11   5         13.58         11.97         2.20 o                         
   2  11   5          1.09         -0.98         1.82 o                         
   3  11   5         61.84         68.23         8.43 o                         
   4  11   5          0.52         -2.25         2.25 o                         
   5  11   5          4.94          6.37         2.93 o                         
  -7  12   5          3.44          2.89         2.51 o                         
  -6  12   5         74.97         66.63         5.51 o                         
  -5  12   5          2.48         -0.56         1.93 o                         
  -4  12   5         59.71         50.34         2.60 o                         
  -3  12   5          1.79         -0.02         1.62 o                         
  -2  12   5        208.94        207.57        12.26 o                         
  -1  12   5          0.30         -1.75         1.75 o                         
   0  12   5          4.40          4.94         1.58 o                         
   1  12   5        108.18        105.71         7.07 o                         
   2  12   5         33.85         32.91         4.43 o                         
   3  12   5         47.37         45.93         5.58 o                         
   4  12   5         46.68         47.04         6.41 o                         
   5  12   5          0.50          2.37         2.63 o                         
  -7  13   5         12.49         14.48         2.53 o                         
  -6  13   5         43.78         38.78         3.33 o                         
  -5  13   5        148.52        140.73         8.19 o                         
  -4  13   5        144.93        138.59         9.80 o                         
  -3  13   5         15.34         12.96         1.86 o                         
  -2  13   5         60.25         51.92         4.29 o                         
  -1  13   5        199.02        183.73        13.07 o                         
   0  13   5          0.00         -0.03         1.63 o                         
   1  13   5         63.97         58.62         5.12 o                         
   2  13   5         79.41         64.15         5.54 o                         
   3  13   5          0.04         -1.98         1.98 o                         
   4  13   5          5.00          6.65         2.44 o                         
   5  13   5         32.13         39.67         5.97 o                         
  -6  14   5          3.24          2.59         2.24 o                         
  -5  14   5         61.42         54.28         4.90 o                         
  -4  14   5         24.55         24.72         2.58 o                         
  -3  14   5         77.17         68.25         5.95 o                         
  -2  14   5         27.76         22.66         2.39 o                         
  -1  14   5         14.10          7.60         1.97 o                         
   0  14   5          4.28          5.28         1.83 o                         
   1  14   5          6.76          6.96         1.86 o                         
   2  14   5         60.12         55.45         5.15 o                         
   3  14   5          8.82         10.57         2.55 o                         
   4  14   5          6.85          0.58         2.58 o                         
  -6  15   5         12.58         13.10         2.85 o                         
  -5  15   5         18.40         15.53         2.88 o                         
  -4  15   5          7.15          9.19         2.40 o                         
  -3  15   5         26.07         21.62         2.70 o                         
  -2  15   5          2.04          1.03         2.05 o                         
  -1  15   5         18.16         15.04         2.20 o                         
   0  15   5          1.39          1.24         1.88 o                         
   1  15   5         17.54         24.68         2.79 o                         
   2  15   5          0.93          0.47         2.00 o                         
   3  15   5          0.00         -2.18         2.31 o                         
   4  15   5          0.51          1.58         2.74 o                         
  -5  16   5          8.58          9.55         2.74 o                         
  -4  16   5          9.97         10.74         2.61 o                         
  -3  16   5         20.08         17.92         2.71 o                         
  -2  16   5         42.28         42.98         3.61 o                         
  -1  16   5          0.03         -0.49         2.21 o                         
   0  16   5         20.19         25.29         2.69 o                         
   1  16   5          2.76          0.51         2.12 o                         
   2  16   5         25.66         29.48         3.76 o                         
   3  16   5          0.15         -2.32         2.32 o                         
  -5  17   5         46.52         54.85         5.82 o                         
  -4  17   5         17.58         17.20         3.49 o                         
  -3  17   5         11.44         15.71         3.01 o                         
  -2  17   5         32.93         43.00         5.68 o                         
  -1  17   5          6.11          7.18         2.72 o                         
   0  17   5          0.07         -0.77         2.49 o                         
   1  17   5          0.06         -0.34         2.75 o                         
   2  17   5          7.21          2.68         2.50 o                         
   3  17   5          0.44         -1.56         2.70 o                         
  -4  18   5          0.05         -2.53         2.63 o                         
  -3  18   5          0.07         -0.59         2.80 o                         
  -2  18   5          4.02          4.52         3.50 o                         
  -1  18   5         35.38         44.30         4.76 o                         
   0  18   5          0.88         -0.39         2.88 o                         
   1  18   5          0.09          1.23         2.77 o                         
   2  18   5          0.13         -2.84         2.84 o                         
  -3  19   5          8.04         10.03         3.55 o                         
  -2  19   5          0.01         -2.23         3.10 o                         
  -1  19   5         20.03         34.96         4.60 o                         
   0  19   5          0.20          0.07         3.69 o                         
   1  19   5         13.32         22.61         3.63 o                         
  -8   0   6         15.20         16.56         5.14 o                         
  -7   0   6        578.56        532.27        23.29 o                         
  -6   0   6          0.04          0.70         2.44 o                         
  -5   0   6          4.84          3.32         2.62 o                         
  -4   0   6        281.72        456.35        17.72 o                         
  -3   0   6          0.29          0.30         2.51 o                         
  -2   0   6        516.72        735.68        55.62 o                         
  -1   0   6         32.74         22.23         2.63 o                         
   0   0   6        494.55        524.36        62.98 o                         
   1   0   6        446.59        437.50        37.16 o                         
   2   0   6         15.60         13.70         6.36 o                         
   3   0   6        202.82        494.41       124.82 o                         
   4   0   6         41.43         35.78         5.05 o                         
   5   0   6         23.52         16.22         4.68 o                         
   6   0   6         34.38         37.85         9.97 o                         
  -8   1   6          7.53          8.89         2.78 o                         
  -7   1   6         73.17         68.38         6.73 o                         
  -6   1   6         68.93         67.75         3.13 o                         
  -5   1   6         45.51         39.56         2.37 o                         
  -4   1   6        399.28        561.11        15.19 o                         
  -3   1   6        105.06        140.72         6.38 o                         
  -2   1   6          0.03          2.94         1.99 o                         
  -1   1   6        171.72        176.54        11.53 o                         
   0   1   6        325.66        329.46        21.36 o                         
   1   1   6         19.55         29.94        13.81 o                         
   2   1   6         49.47         37.54         5.69 o                         
   3   1   6        810.19        719.79        77.00 o                         
   4   1   6         15.47         15.90         2.66 o                         
   5   1   6          2.23          8.57         2.66 o                         
   6   1   6          5.97         15.87         5.33 o                         
  -8   2   6          1.89          1.39         2.20 o                         
  -7   2   6         10.93         11.78         2.48 o                         
  -6   2   6          8.24          8.61         1.68 o                         
  -5   2   6        172.90        174.48         6.49 o                         
  -4   2   6         13.23         23.62         2.32 o                         
  -3   2   6          2.60          4.74         1.70 o                         
  -2   2   6        190.05        238.48        11.18 o                         
  -1   2   6          0.52          0.85         1.65 o                         
   0   2   6         45.38         46.39         4.86 o                         
   1   2   6         29.35         25.87         2.26 o                         
   2   2   6          7.25          8.92         4.67 o                         
   3   2   6          1.41         47.20        30.90 o                         
   4   2   6          0.08         11.24         2.36 o                         
   5   2   6          0.52          1.12         2.49 o                         
   6   2   6          0.10          2.57         2.83 o                         
  -8   3   6          3.47          5.67         2.42 o                         
  -7   3   6          3.10          1.64         2.69 o                         
  -6   3   6          1.56         -1.78         2.20 o                         
  -5   3   6        185.88        225.66        11.63 o                         
  -4   3   6         38.96         50.13         2.87 o                         
  -3   3   6         27.31         33.47         1.93 o                         
  -2   3   6         12.59         10.59         1.79 o                         
  -1   3   6        934.89       1036.59        64.80 o                         
   0   3   6        484.61        455.09        24.99 o                         
   1   3   6         30.96         21.85         2.49 o                         
   2   3   6         75.01         60.32         5.80 o                         
   3   3   6        182.85        197.32        17.57 o                         
   4   3   6         13.74         13.45         2.19 o                         
   5   3   6          0.75          8.94         2.92 o                         
   6   3   6          3.84         22.18         4.19 o                         
  -8   4   6         46.65         39.21         3.19 o                         
  -7   4   6          8.10          8.02         2.48 o                         
  -6   4   6        130.47        158.01         7.49 o                         
  -5   4   6         69.99         95.40         5.87 o                         
  -4   4   6        589.43        715.70        30.73 o                         
  -3   4   6         17.58         16.69         1.92 o                         
  -2   4   6         12.20          8.44         1.44 o                         
  -1   4   6         14.19         16.27         2.64 o                         
   0   4   6         52.04         44.11         3.99 o                         
   1   4   6        150.49        123.77         6.52 o                         
   2   4   6         15.66         14.69         4.25 o                         
   3   4   6          2.97         84.22        40.56 o                         
   4   4   6          8.64         10.45         2.68 o                         
   5   4   6         32.55         31.92         4.90 o                         
   6   4   6         33.56         39.03         4.25 o                         
  -8   5   6         29.48         27.90         2.52 o                         
  -7   5   6        190.99        168.55        14.50 o                         
  -6   5   6        362.87        356.36        16.31 o                         
  -5   5   6         74.45         61.79         3.53 o                         
  -4   5   6         18.83         21.17         3.53 o                         
  -3   5   6         39.76         46.75         2.60 o                         
  -2   5   6          0.26          0.01         1.40 o                         
  -1   5   6         17.52         18.75         1.80 o                         
   0   5   6        241.30        215.48        11.17 o                         
   1   5   6         37.22         28.89         3.07 o                         
   2   5   6         20.12         12.39         1.73 o                         
   3   5   6        316.97        231.77        27.05 o                         
   4   5   6          0.12         -0.57         1.99 o                         
   5   5   6          2.04         10.69         5.51 o                         
   6   5   6         21.20         44.58         5.87 o                         
  -8   6   6          0.54          0.88         2.25 o                         
  -7   6   6        108.07         95.40         8.40 o                         
  -6   6   6          0.37          1.20         2.61 o                         
  -5   6   6        225.92        201.10        11.79 o                         
  -4   6   6        405.82        433.29        26.28 o                         
  -3   6   6          3.96          3.50         1.46 o                         
  -2   6   6         78.68         72.88         3.54 o                         
  -1   6   6        160.41        129.00         6.45 o                         
   0   6   6         90.70         88.98         4.70 o                         
   1   6   6        163.94        142.18         8.03 o                         
   2   6   6         19.81         12.16         2.63 o                         
   3   6   6         44.90         51.73        20.06 o                         
   4   6   6          0.95          2.99         2.19 o                         
   5   6   6         11.61         18.11         2.70 o                         
   6   6   6         20.76         36.63         6.60 o                         
  -8   7   6          1.38         -0.41         2.39 o                         
  -7   7   6         33.35         37.03         4.55 o                         
  -6   7   6         17.33         22.19         2.45 o                         
  -5   7   6        403.52        391.66        24.17 o                         
  -4   7   6        553.45        511.27        27.64 o                         
  -3   7   6         44.01         49.24         3.22 o                         
  -2   7   6          7.05          5.03         1.86 o                         
  -1   7   6       1023.57        966.52        44.54 o                         
   0   7   6          7.83          5.92         1.65 o                         
   1   7   6         55.57         43.85         5.90 o                         
   2   7   6         53.65         32.13         3.89 o                         
   3   7   6          0.68         -1.36         2.90 o                         
   4   7   6         23.01         24.63         3.77 o                         
   5   7   6          6.43          8.29         2.81 o                         
  -8   8   6        110.90        115.63         8.51 o                         
  -7   8   6        402.98        399.82        26.52 o                         
  -6   8   6         20.22         19.01         2.41 o                         
  -5   8   6        139.96        130.23         9.10 o                         
  -4   8   6         52.52         49.43         3.39 o                         
  -3   8   6         53.54         66.59         3.66 o                         
  -2   8   6       1135.60       1079.61        51.78 o                         
  -1   8   6        100.71         98.20         6.16 o                         
   0   8   6         18.69         12.53         2.12 o                         
   1   8   6        438.95        373.27        24.12 o                         
   2   8   6        127.43        109.78        11.59 o                         
   3   8   6         52.97         54.88         6.52 o                         
   4   8   6         67.36         59.01        10.52 o                         
   5   8   6          2.87          3.78         2.66 o                         
  -7   9   6         29.01         25.45         2.91 o                         
  -6   9   6         61.54         58.39         4.44 o                         
  -5   9   6          9.52          7.82         2.24 o                         
  -4   9   6        404.53        395.05        22.24 o                         
  -3   9   6          1.58          1.01         1.54 o                         
  -2   9   6         37.03         36.32         3.14 o                         
  -1   9   6         95.83         88.33         5.47 o                         
   0   9   6        265.03        256.77        14.04 o                         
   1   9   6         43.92         30.91         4.93 o                         
   2   9   6         33.73         31.35         3.03 o                         
   3   9   6          0.81         -2.03         2.19 o                         
   4   9   6          0.25         -3.63         4.41 o                         
   5   9   6          0.19          1.51         3.01 o                         
  -7  10   6          8.77         14.22         2.35 o                         
  -6  10   6         93.82         72.77         6.11 o                         
  -5  10   6          5.64          4.33         2.07 o                         
  -4  10   6         38.60         34.94         2.90 o                         
  -3  10   6          0.09         -0.56         1.69 o                         
  -2  10   6         50.95         42.99         2.75 o                         
  -1  10   6         75.13         64.80         3.83 o                         
   0  10   6        151.37        136.35         8.92 o                         
   1  10   6         57.82         59.71         4.33 o                         
   2  10   6         13.28          5.79         3.05 o                         
   3  10   6          5.62          5.71         1.91 o                         
   4  10   6         17.03         14.16         2.99 o                         
   5  10   6          0.03         -2.97         2.97 o                         
  -7  11   6         57.28         55.18         4.12 o                         
  -6  11   6         33.36         28.37         2.69 o                         
  -5  11   6         19.85         18.76         2.27 o                         
  -4  11   6        109.74        103.72         5.48 o                         
  -3  11   6         91.68         77.13         5.66 o                         
  -2  11   6         68.64         74.30         3.60 o                         
  -1  11   6        275.30        242.77        13.77 o                         
   0  11   6         65.48         49.02         2.64 o                         
   1  11   6          0.41         -0.09         1.77 o                         
   2  11   6        168.87        154.60        13.53 o                         
   3  11   6          0.66          0.16         2.18 o                         
   4  11   6         64.18         65.00         8.38 o                         
   5  11   6          0.99          0.62         2.86 o                         
  -7  12   6        157.72        137.59        12.81 o                         
  -6  12   6          2.82         -2.05         2.36 o                         
  -5  12   6         29.98         23.92         2.47 o                         
  -4  12   6        103.74         95.99         6.98 o                         
  -3  12   6         11.23          5.64         1.83 o                         
  -2  12   6        154.31        131.53         7.17 o                         
  -1  12   6         60.61         43.39         2.51 o                         
   0  12   6          2.08          1.86         1.81 o                         
   1  12   6         38.73         34.94         3.06 o                         
   2  12   6         16.74         12.21         2.37 o                         
   3  12   6         90.93         97.68        13.04 o                         
   4  12   6         17.63         13.23         3.40 o                         
  -6  13   6         12.12          6.50         2.53 o                         
  -5  13   6         33.73         31.59         3.01 o                         
  -4  13   6        200.47        191.93        12.23 o                         
  -3  13   6         35.69         27.01         2.20 o                         
  -2  13   6         22.34         24.88         2.52 o                         
  -1  13   6        151.37        145.44         9.61 o                         
   0  13   6         49.96         44.00         3.49 o                         
   1  13   6         28.68         33.53         2.97 o                         
   2  13   6          0.13         -0.38         1.79 o                         
   3  13   6          3.99          0.96         2.34 o                         
   4  13   6          1.93          0.85         2.71 o                         
  -6  14   6          0.80          0.38         2.61 o                         
  -5  14   6         31.17         32.56         3.22 o                         
  -4  14   6          1.12          0.81         2.27 o                         
  -3  14   6          3.70          3.17         2.14 o                         
  -2  14   6         18.39         23.43         2.76 o                         
  -1  14   6         26.26         27.72         2.76 o                         
   0  14   6         56.87         60.68         4.33 o                         
   1  14   6          0.39         -1.83         1.83 o                         
   2  14   6          0.00          1.65         1.99 o                         
   3  14   6          2.28          4.55         2.65 o                         
  -5  15   6          0.67          1.00         2.66 o                         
  -4  15   6         19.49         17.90         2.94 o                         
  -3  15   6         49.13         47.46         5.94 o                         
  -2  15   6          6.96          4.17         2.37 o                         
  -1  15   6          0.71         -1.43         2.12 o                         
   0  15   6          7.60          8.42         2.12 o                         
   1  15   6          6.12          6.56         2.33 o                         
   2  15   6          1.37          0.05         2.49 o                         
   3  15   6          2.64          1.46         2.77 o                         
  -5  16   6         35.16         42.52         5.15 o                         
  -4  16   6         31.61         33.28         3.49 o                         
  -3  16   6          0.28         -0.95         2.61 o                         
  -2  16   6          1.19         -0.13         2.29 o                         
  -1  16   6         68.24         73.67         6.42 o                         
   0  16   6          5.92          4.45         2.65 o                         
   1  16   6          4.10          5.63         2.49 o                         
   2  16   6          6.32          9.29         2.59 o                         
  -4  17   6          9.48         10.15         3.20 o                         
  -3  17   6         20.65         19.88         3.65 o                         
  -2  17   6          1.53          3.28         3.20 o                         
  -1  17   6        118.56        158.12        16.14 o                         
   0  17   6        135.76        203.99        17.43 o                         
   1  17   6         10.37         14.79         2.80 o                         
  -2  18   6          0.02          2.47         3.21 o                         
  -1  18   6          0.63         -1.90         3.51 o                         
   0  18   6          5.44          5.70         3.18 o                         
  -8   1   7          7.77          6.16         3.30 o                         
  -7   1   7         18.35         19.32         2.50 o                         
  -6   1   7         31.93         37.50         2.33 o                         
  -5   1   7          6.02          9.58         2.32 o                         
  -4   1   7        143.04        190.57         9.95 o                         
  -3   1   7        120.51        144.71         5.72 o                         
  -2   1   7        224.96        252.22        12.01 o                         
  -1   1   7          6.58          4.25         1.70 o                         
   0   1   7        271.62        260.84        20.08 o                         
   1   1   7        256.53        235.69        15.97 o                         
   2   1   7          0.09         15.28         3.80 o                         
   3   1   7          4.21         36.85         8.64 o                         
   4   1   7          1.44          2.11         2.76 o                         
   5   1   7         26.04         26.44         3.63 o                         
  -8   2   7        107.67        110.56         6.32 o                         
  -7   2   7         12.20         13.42         2.50 o                         
  -6   2   7         10.11          7.81         2.45 o                         
  -5   2   7        522.30        652.78        32.85 o                         
  -4   2   7        355.33        416.71        21.07 o                         
  -3   2   7         13.11         15.57         2.15 o                         
  -2   2   7        203.46        244.90        11.37 o                         
  -1   2   7         68.69         76.95         5.04 o                         
   0   2   7          2.37          6.16         5.46 o                         
   1   2   7        222.85        210.51        19.77 o                         
   2   2   7        346.97        273.48        30.18 o                         
   3   2   7        367.35        391.30        30.14 o                         
   4   2   7         12.21         23.04         6.38 o                         
   5   2   7          1.41         11.57         6.27 o                         
  -8   3   7         88.77         74.26         4.91 o                         
  -7   3   7          8.23          9.32         2.45 o                         
  -6   3   7        178.01        195.87        13.98 o                         
  -5   3   7         13.73         15.10         3.47 o                         
  -4   3   7          5.20          6.54         2.23 o                         
  -3   3   7         64.26         81.20         4.01 o                         
  -2   3   7        342.93        368.49        16.35 o                         
  -1   3   7         20.50         18.96         1.93 o                         
   0   3   7         14.55         13.97         1.91 o                         
   1   3   7        400.58        338.09        28.31 o                         
   2   3   7         10.52         30.50        33.70 o                         
   3   3   7          3.11         48.73        62.10 o                         
   4   3   7         98.54        126.48        14.07 o                         
   5   3   7          7.26         11.49         3.09 o                         
  -8   4   7         10.60         13.48         2.68 o                         
  -7   4   7          6.61          4.89         2.44 o                         
  -6   4   7         70.57         88.21         6.78 o                         
  -5   4   7          2.82          7.91         2.46 o                         
  -4   4   7         37.42         43.27         2.58 o                         
  -3   4   7        148.39        181.53         7.81 o                         
  -2   4   7        222.52        200.44         9.62 o                         
  -1   4   7         15.95         13.43         2.06 o                         
   0   4   7         43.81         32.06         2.41 o                         
   1   4   7        907.89        879.00        58.89 o                         
   2   4   7         36.01         28.23         4.01 o                         
   3   4   7          5.40          7.53         3.65 o                         
   4   4   7          4.64         20.30        17.53 o                         
   5   4   7          0.90          3.97         2.72 o                         
  -8   5   7         15.87         10.99         2.58 o                         
  -7   5   7        140.83        133.64         9.65 o                         
  -6   5   7         24.40         33.94         2.67 o                         
  -5   5   7         20.07         20.30         2.41 o                         
  -4   5   7         85.41        113.84         7.13 o                         
  -3   5   7        114.97        134.49         7.57 o                         
  -2   5   7        348.88        371.71        24.56 o                         
  -1   5   7        164.77        148.21         8.31 o                         
   0   5   7         27.83         20.84         4.14 o                         
   1   5   7        284.59        196.10        31.90 o                         
   2   5   7         35.63         35.61         3.45 o                         
   3   5   7         57.71         57.86        13.80 o                         
   4   5   7          5.66         18.03         5.41 o                         
   5   5   7          5.67          8.78         2.57 o                         
  -7   6   7        200.10        201.99         8.39 o                         
  -6   6   7         15.27         12.51         2.26 o                         
  -5   6   7        257.99        290.19        14.55 o                         
  -4   6   7        184.97        231.57        16.43 o                         
  -3   6   7          8.10          7.64         2.63 o                         
  -2   6   7         31.46         27.22         2.59 o                         
  -1   6   7        246.35        230.80        14.71 o                         
   0   6   7        424.91        342.74        22.89 o                         
   1   6   7         20.54         13.05         2.57 o                         
   2   6   7         65.58         57.35         6.84 o                         
   3   6   7        162.27        179.32        25.00 o                         
   4   6   7         42.57         50.42        11.41 o                         
   5   6   7         16.08         20.00         3.82 o                         
  -7   7   7         56.63         54.28         3.87 o                         
  -6   7   7          0.74          0.54         2.28 o                         
  -5   7   7         16.83         17.02         2.74 o                         
  -4   7   7         94.70        109.68         6.05 o                         
  -3   7   7        504.01        574.72        36.74 o                         
  -2   7   7          3.33          4.52         1.85 o                         
  -1   7   7         80.02         74.80         5.51 o                         
   0   7   7         24.82         21.48         4.90 o                         
   1   7   7          6.24          2.78         3.23 o                         
   2   7   7          0.66         -1.91         6.15 o                         
   3   7   7         73.42         76.17        14.94 o                         
   4   7   7         10.07          9.37         3.30 o                         
   5   7   7          1.92          1.55         2.97 o                         
  -7   8   7          8.00          6.01         2.67 o                         
  -6   8   7         22.40         18.00         2.41 o                         
  -5   8   7         57.83         50.47         3.51 o                         
  -4   8   7         20.13         20.10         2.58 o                         
  -3   8   7         11.92          9.89         2.85 o                         
  -2   8   7         14.98         14.58         2.26 o                         
  -1   8   7         70.37         69.99         3.88 o                         
   0   8   7          2.85          1.43         3.07 o                         
   1   8   7        129.03        104.89         6.67 o                         
   2   8   7        139.17        110.89        16.07 o                         
   3   8   7          2.69         -3.56         3.56 o                         
   4   8   7          4.30          4.16         2.63 o                         
  -7   9   7        115.52        106.76         8.20 o                         
  -6   9   7          0.18          2.59         2.45 o                         
  -5   9   7         32.88         24.87         2.62 o                         
  -4   9   7        165.21        165.63        13.46 o                         
  -3   9   7        193.35        157.93        10.93 o                         
  -2   9   7        307.24        278.34        16.08 o                         
  -1   9   7          1.66          0.34         2.13 o                         
   0   9   7        268.15        227.81        14.35 o                         
   1   9   7         25.89         19.58         2.68 o                         
   2   9   7          0.76         -3.53         4.83 o                         
   3   9   7         64.03         60.79        11.57 o                         
   4   9   7          0.15          1.89         3.42 o                         
  -7  10   7        220.48        232.92        12.04 o                         
  -6  10   7          1.24          2.26         2.45 o                         
  -5  10   7         36.01         34.37         3.12 o                         
  -4  10   7        409.82        399.17        31.77 o                         
  -3  10   7         70.34         63.04         5.59 o                         
  -2  10   7         24.30         22.16         2.37 o                         
  -1  10   7        254.00        222.79        12.39 o                         
   0  10   7        398.11        366.93        22.21 o                         
   1  10   7          0.03         -1.83         1.83 o                         
   2  10   7          1.85          1.78         1.85 o                         
   3  10   7         36.11         29.26         4.34 o                         
   4  10   7         34.64         49.66        12.38 o                         
  -6  11   7          0.02          0.22         2.65 o                         
  -5  11   7         22.24         19.91         2.68 o                         
  -4  11   7          0.29         -1.04         2.96 o                         
  -3  11   7         79.52         75.18         6.11 o                         
  -2  11   7        162.04        162.55        11.59 o                         
  -1  11   7         22.39         18.68         2.41 o                         
   0  11   7         41.91         35.76         3.37 o                         
   1  11   7         28.54         19.99         2.65 o                         
   2  11   7         14.84         10.25         2.24 o                         
   3  11   7         50.14         44.47         5.91 o                         
  -6  12   7          0.04         -2.88         2.97 o                         
  -5  12   7         57.37         60.11         5.65 o                         
  -4  12   7         25.85         21.93         2.49 o                         
  -3  12   7         70.32         71.86         4.81 o                         
  -2  12   7         70.71         66.46         4.43 o                         
  -1  12   7         28.32         20.99         2.39 o                         
   0  12   7          8.70          7.31         2.50 o                         
   1  12   7        115.27        117.66        13.14 o                         
   2  12   7         58.43         54.93         6.70 o                         
   3  12   7          2.30         -1.30         2.57 o                         
  -5  13   7          2.49          3.73         2.69 o                         
  -4  13   7          0.64         -2.30         2.30 o                         
  -3  13   7          0.19         -1.94         2.20 o                         
  -2  13   7         20.93         21.07         2.49 o                         
  -1  13   7          6.52          2.34         1.98 o                         
   0  13   7        162.49        140.96        10.78 o                         
   1  13   7         27.16         30.76         2.88 o                         
   2  13   7          2.02          0.71         2.09 o                         
   3  13   7          0.17          0.21         2.71 o                         
  -5  14   7          0.02         -1.93         2.53 o                         
  -4  14   7          4.89          5.35         2.54 o                         
  -3  14   7          9.56          6.43         2.07 o                         
  -2  14   7         51.47         56.63         4.92 o                         
  -1  14   7         51.60         56.53         5.38 o                         
   0  14   7         35.25         31.40         3.03 o                         
   1  14   7          2.33          0.34         2.37 o                         
   2  14   7          0.15         -1.60         2.29 o                         
  -4  15   7          1.74          4.41         2.97 o                         
  -3  15   7          1.61          7.47         3.17 o                         
  -2  15   7          0.89         -1.36         2.48 o                         
  -1  15   7         12.16         15.16         2.65 o                         
   0  15   7         72.19         85.96         6.89 o                         
   1  15   7         25.70         33.29         3.46 o                         
  -3  16   7         11.48         12.34         3.48 o                         
  -2  16   7         12.36         11.90         2.69 o                         
  -1  16   7          0.58         -1.62         2.54 o                         
   0  16   7          7.12          8.24         3.21 o                         
  -7   0   8        139.75        181.77        11.30 o                         
  -6   0   8          0.34         -0.46         3.12 o                         
  -5   0   8         12.95         13.55         3.08 o                         
  -4   0   8        445.22        596.07        34.71 o                         
  -3   0   8        943.71       1434.95        96.90 o                         
  -2   0   8          8.26          8.39         3.08 o                         
  -1   0   8          0.80          2.29         3.06 o                         
   0   0   8         23.20         44.84        13.78 o                         
   1   0   8        300.24        275.99        28.37 o                         
   2   0   8         18.93         17.80         2.67 o                         
   3   0   8          8.33         14.39         6.35 o                         
   4   0   8          1.68          7.98         3.84 o                         
  -7   1   8          8.45         12.58         3.57 o                         
  -6   1   8         29.17         28.66         3.11 o                         
  -5   1   8         44.25         45.67         2.84 o                         
  -4   1   8         21.00         29.82         2.84 o                         
  -3   1   8        121.94        139.12         9.47 o                         
  -2   1   8          6.50          7.33         2.01 o                         
  -1   1   8         22.09         32.93        11.35 o                         
   0   1   8        248.85        230.32        15.34 o                         
   1   1   8        207.95        211.32        18.79 o                         
   2   1   8          0.07          3.54         1.52 o                         
   3   1   8         18.30         19.44         4.12 o                         
   4   1   8          5.18         12.29         2.73 o                         
  -7   2   8         17.84         15.27         2.63 o                         
  -6   2   8         10.68          8.63         2.32 o                         
  -5   2   8          4.97          1.29         2.19 o                         
  -4   2   8          9.51          9.99         2.20 o                         
  -3   2   8          9.58         13.46         3.14 o                         
  -2   2   8          7.85         14.10         2.26 o                         
  -1   2   8        439.65        444.78        27.56 o                         
   0   2   8         11.10         33.70         6.65 o                         
   1   2   8         69.60         65.37        11.86 o                         
   2   2   8          9.94          6.72         1.75 o                         
   3   2   8         17.89         18.20         4.71 o                         
   4   2   8          3.79         11.31         3.36 o                         
  -7   3   8          0.57          0.27         2.46 o                         
  -6   3   8         60.58         73.32         5.84 o                         
  -5   3   8          1.12         -2.30         2.30 o                         
  -4   3   8         89.27        107.31         8.19 o                         
  -3   3   8        166.72        179.78        12.07 o                         
  -2   3   8         24.23         26.44         2.38 o                         
  -1   3   8         43.02         47.40         4.92 o                         
   0   3   8        289.29        257.15        15.86 o                         
   1   3   8          3.46         11.79         6.46 o                         
   2   3   8         11.23         10.75         1.65 o                         
   3   3   8          2.31          5.21         2.60 o                         
   4   3   8         13.47         21.11         3.53 o                         
  -7   4   8         22.00         25.42         2.76 o                         
  -6   4   8         52.18         54.25         4.79 o                         
  -5   4   8         22.21         17.57         2.44 o                         
  -4   4   8        103.16         99.41         7.06 o                         
  -3   4   8        897.71       1141.30        64.89 o                         
  -2   4   8         12.04         15.79         2.13 o                         
  -1   4   8         12.93         10.63         2.46 o                         
   0   4   8         14.81         26.46         7.88 o                         
   1   4   8         63.96         55.46         5.62 o                         
   2   4   8          0.29          1.84         1.54 o                         
   3   4   8         17.85         21.91         2.68 o                         
   4   4   8         14.44         24.59         4.81 o                         
  -7   5   8         71.06         67.85         4.15 o                         
  -6   5   8        156.34        160.20        11.36 o                         
  -5   5   8        257.57        319.96        10.39 o                         
  -4   5   8         16.47         15.64         2.69 o                         
  -3   5   8         20.41         21.77         3.61 o                         
  -2   5   8         45.09         58.60         3.51 o                         
  -1   5   8          3.09         -4.70         5.03 o                         
   0   5   8         56.89         54.31         4.01 o                         
   1   5   8        163.73        137.96        11.59 o                         
   2   5   8          0.62         -0.38         1.65 o                         
   3   5   8          9.44         16.14         3.14 o                         
   4   5   8          6.53         13.22         4.33 o                         
  -7   6   8          1.39          2.03         2.49 o                         
  -6   6   8          1.70          1.35         2.89 o                         
  -5   6   8         16.98         18.53         3.37 o                         
  -4   6   8          0.16         -2.87         2.87 o                         
  -3   6   8          1.73          0.16         2.35 o                         
  -2   6   8          0.79          0.63         2.28 o                         
  -1   6   8        463.91        376.65        24.89 o                         
   0   6   8          0.65         -2.10         2.10 o                         
   1   6   8         59.31         47.18         5.66 o                         
   2   6   8          1.16          1.18         1.72 o                         
   3   6   8         20.24         19.49         3.06 o                         
   4   6   8         21.72         40.67         7.33 o                         
  -7   7   8          0.04          0.14         2.41 o                         
  -6   7   8         86.42         78.18         4.64 o                         
  -5   7   8          4.02          0.80         2.63 o                         
  -4   7   8        182.27        197.58        11.56 o                         
  -3   7   8         35.63         41.28         3.53 o                         
  -2   7   8         35.35         33.46         2.84 o                         
  -1   7   8          0.80         -5.69         5.69 o                         
   0   7   8         23.28         17.27         1.95 o                         
   1   7   8        110.95         86.70         6.42 o                         
   2   7   8          3.01         14.30         8.67 o                         
   3   7   8          0.40          0.23         2.93 o                         
  -6   8   8         16.01         11.01         2.44 o                         
  -5   8   8        303.18        358.47        19.62 o                         
  -4   8   8          5.91          7.61         2.75 o                         
  -3   8   8         64.10         53.68         3.96 o                         
  -2   8   8         30.78         35.68         2.87 o                         
  -1   8   8         15.41         13.11         2.05 o                         
   0   8   8          1.00         -1.47         2.04 o                         
   1   8   8          1.64         -1.04         2.43 o                         
   2   8   8        196.83        195.07        18.85 o                         
   3   8   8         18.00         16.36         2.77 o                         
  -6   9   8         62.28         66.08         4.52 o                         
  -5   9   8        196.05        193.96         7.14 o                         
  -4   9   8         21.71         21.87         2.54 o                         
  -3   9   8         52.43         49.91         4.02 o                         
  -2   9   8         10.18          6.97         2.51 o                         
  -1   9   8          7.73          2.97         2.18 o                         
   0   9   8         38.16         39.42         3.17 o                         
   1   9   8          1.07          3.15         1.92 o                         
   2   9   8          4.79         -7.44        10.00 o                         
   3   9   8          0.11         -1.71         2.39 o                         
  -6  10   8          0.37          1.86         2.67 o                         
  -5  10   8          0.59         -1.91         2.85 o                         
  -4  10   8         40.59         31.04         3.76 o                         
  -3  10   8         63.01         75.81         6.89 o                         
  -2  10   8         67.76         64.70         5.82 o                         
  -1  10   8         14.12         12.24         2.30 o                         
   0  10   8          3.68          1.91         2.07 o                         
   1  10   8          1.94         -0.48         1.96 o                         
   2  10   8          5.99          4.37         2.34 o                         
   3  10   8          2.20          1.86         2.36 o                         
  -5  11   8          7.28          6.23         2.60 o                         
  -4  11   8         18.42         18.95         2.44 o                         
  -3  11   8        126.76        121.63         9.92 o                         
  -2  11   8          0.07         -2.34         2.44 o                         
  -1  11   8          1.13         -0.68         2.28 o                         
   0  11   8          1.52         -0.55         1.99 o                         
   1  11   8         36.17         31.29         3.61 o                         
   2  11   8          9.33          3.78         2.89 o                         
  -5  12   8         35.83         33.24         3.95 o                         
  -4  12   8         19.71         19.13         2.81 o                         
  -3  12   8         50.73         52.08         4.28 o                         
  -2  12   8          9.23          6.16         2.28 o                         
  -1  12   8          3.61          3.23         2.16 o                         
   0  12   8          2.10          2.15         2.09 o                         
   1  12   8          1.33          0.04         2.39 o                         
   2  12   8         69.20         85.02        11.62 o                         
  -4  13   8         29.80         28.13         3.26 o                         
  -3  13   8          3.54          6.62         2.59 o                         
  -2  13   8          7.21          5.16         2.54 o                         
  -1  13   8          4.17          4.39         2.18 o                         
   0  13   8         16.79         12.29         2.69 o                         
   1  13   8          6.30          2.99         2.23 o                         
  -3  14   8          0.20         -2.17         2.33 o                         
  -2  14   8          0.85          3.63         2.47 o                         
  -1  14   8         59.72         76.59         7.69 o                         
   0  14   8          0.83          0.95         2.57 o                         
  -6   1   9         23.08         27.53         3.05 o                         
  -5   1   9         98.00        107.12         7.34 o                         
  -4   1   9          6.34         11.55         2.79 o                         
  -3   1   9         85.45        110.27         6.18 o                         
  -2   1   9        186.76        191.02        10.89 o                         
  -1   1   9         16.24         17.84         2.74 o                         
   0   1   9         13.28         10.17         2.17 o                         
   1   1   9         68.85         61.01         8.70 o                         
   2   1   9          2.65          0.87         2.81 o                         
   3   1   9         11.48         18.32         3.15 o                         
  -6   2   9          3.45          3.63         2.57 o                         
  -5   2   9         74.55         98.95         7.44 o                         
  -4   2   9        133.97        145.80        10.46 o                         
  -3   2   9         13.60         10.13         2.95 o                         
  -2   2   9         11.18         14.45         5.11 o                         
  -1   2   9         87.45         90.42         5.72 o                         
   0   2   9          1.79          7.89         4.91 o                         
   1   2   9         77.84         93.98        16.37 o                         
   2   2   9          1.53          1.12         2.26 o                         
   3   2   9          7.30          9.54         3.50 o                         
  -6   3   9          6.80          4.10         2.63 o                         
  -5   3   9         46.80         57.97         4.91 o                         
  -4   3   9        131.57        149.51        10.59 o                         
  -3   3   9         66.48         75.80         4.69 o                         
  -2   3   9        164.40        178.17        10.79 o                         
  -1   3   9          1.03         -1.17         4.28 o                         
   0   3   9         89.98         90.86         7.83 o                         
   1   3   9        107.43        119.98        11.17 o                         
   2   3   9          4.10          4.32         3.38 o                         
   3   3   9          0.07          4.67         3.17 o                         
  -6   4   9         18.29         17.07         2.99 o                         
  -5   4   9         23.10         28.35         2.77 o                         
  -4   4   9         89.27        110.92         8.81 o                         
  -3   4   9          0.84          2.69         2.47 o                         
  -2   4   9         64.22         73.67         5.39 o                         
  -1   4   9        127.04        118.31        10.67 o                         
   0   4   9         16.77         16.08         3.72 o                         
   1   4   9          3.10          9.97         5.08 o                         
   2   4   9         36.90         43.11         4.40 o                         
  -6   5   9         22.05         23.68         2.88 o                         
  -5   5   9         30.03         41.34         3.33 o                         
  -4   5   9         79.60         89.63         7.12 o                         
  -3   5   9         26.03         23.98         2.68 o                         
  -2   5   9          7.69          7.38         2.35 o                         
  -1   5   9         32.12         28.73         3.42 o                         
   0   5   9          2.34          1.78         1.95 o                         
   1   5   9          1.02         10.69         4.36 o                         
   2   5   9          8.15         17.80         4.26 o                         
  -6   6   9         20.49         24.49         2.93 o                         
  -5   6   9         21.12         25.71         3.51 o                         
  -4   6   9          0.02         -1.29         2.65 o                         
  -3   6   9          1.36          3.44         2.66 o                         
  -2   6   9          0.79         -3.53         3.61 o                         
  -1   6   9         19.06         12.96         2.44 o                         
   0   6   9          1.02         -0.14         1.73 o                         
   1   6   9        120.81        103.17         7.16 o                         
   2   6   9         59.05         65.38         7.00 o                         
  -5   7   9        233.23        259.67        15.41 o                         
  -4   7   9         61.32         66.31         4.69 o                         
  -3   7   9         19.69         19.03         2.73 o                         
  -2   7   9        108.74        104.00         8.10 o                         
  -1   7   9         20.29         14.60         2.71 o                         
   0   7   9          7.36          2.45         2.06 o                         
   1   7   9         86.34         70.18         5.86 o                         
   2   7   9          0.29         -1.12         3.99 o                         
  -5   8   9         27.30         23.87         3.34 o                         
  -4   8   9         16.76         15.26         3.35 o                         
  -3   8   9          4.28          5.38         2.75 o                         
  -2   8   9          1.18         -2.45         3.14 o                         
  -1   8   9          0.89         -1.97         2.58 o                         
   0   8   9         17.90         13.18         2.48 o                         
   1   8   9          0.34         -2.94         2.94 o                         
   2   8   9         17.99         15.03         3.11 o                         
  -5   9   9         58.39         60.80         5.38 o                         
  -4   9   9          4.56          0.46         2.64 o                         
  -3   9   9          2.14          0.34         3.14 o                         
  -2   9   9          5.20          4.40         2.64 o                         
  -1   9   9          4.91          6.29         2.51 o                         
   0   9   9          0.04         -0.07         2.37 o                         
   1   9   9          6.94          5.45         2.64 o                         
  -4  10   9          0.06         -1.12         2.80 o                         
  -3  10   9          7.33          8.13         2.84 o                         
  -2  10   9          0.96         -0.06         2.62 o                         
  -1  10   9          6.63          6.99         2.47 o                         
   0  10   9          3.44          0.64         2.27 o                         
   1  10   9         62.30         58.45         5.95 o                         
  -3  11   9          0.50         -2.34         2.59 o                         
  -2  11   9          3.64          4.33         2.45 o                         
  -1  11   9          2.57         -1.04         2.89 o                         
   0  11   9          0.04         -0.35         2.12 o                         
  -2  12   9          4.53          7.88         2.60 o                         
  -5   0  10         35.05         36.39         7.01 o                         
  -4   0  10        341.56        509.65        36.09 o                         
  -3   0  10        173.44        200.01        14.84 o                         
  -2   0  10         11.64          5.80         4.38 o                         
  -1   0  10         14.58         12.37         3.37 o                         
   0   0  10        376.28        470.65        28.64 o                         
   1   0  10          0.45         32.27        21.45 o                         
  -5   1  10         78.26        107.61         8.12 o                         
  -4   1  10          1.64          4.80         3.98 o                         
  -3   1  10         29.25         25.30         3.59 o                         
  -2   1  10         55.84         66.06         4.56 o                         
  -1   1  10          4.73          5.37         2.63 o                         
   0   1  10          8.08         43.32        25.62 o                         
   1   1  10         66.16         64.52        12.80 o                         
  -5   2  10         30.71         38.13         4.45 o                         
  -4   2  10         89.11        109.06         6.66 o                         
  -3   2  10          5.31          3.97         2.67 o                         
  -2   2  10         23.84         32.42         3.33 o                         
  -1   2  10          0.71          1.73         3.26 o                         
   0   2  10         18.15         28.56         3.40 o                         
   1   2  10          2.01         41.42        12.87 o                         
  -4   3  10         55.92         63.46         4.54 o                         
  -3   3  10          0.15         -2.78         2.78 o                         
  -2   3  10          3.46          4.03         3.00 o                         
  -1   3  10         47.25         52.12         3.98 o                         
   0   3  10         59.19         68.93         5.82 o                         
   1   3  10         67.21         84.02         7.51 o                         
  -4   4  10         46.69         57.53         5.19 o                         
  -3   4  10         55.00         56.12         4.72 o                         
  -2   4  10         47.76         33.60         3.20 o                         
  -1   4  10          2.56          2.80         2.90 o                         
   0   4  10         62.50         47.89         7.19 o                         
  -4   5  10         10.48         10.14         3.24 o                         
  -3   5  10         15.67         14.65         3.39 o                         
  -2   5  10         52.56         56.60         4.55 o                         
  -1   5  10          0.32         -0.19         2.83 o                         
   0   5  10          1.29         14.35         4.92 o                         
  -4   6  10          6.09          3.81         3.33 o                         
  -3   6  10          8.52          6.56         3.21 o                         
  -2   6  10          1.54         -0.09         2.71 o                         
  -1   6  10          6.60          6.33         2.43 o                         
   0   6  10        112.31        128.26        10.27 o                         
  -3   7  10          0.38         -1.27         2.79 o                         
  -2   7  10          5.31          7.07         3.28 o                         
  -1   7  10         24.71         23.31         3.50 o                         
                                                                                
