# Supplementary material for: Structures of three disubstituted [13]-macro­di­lac­tones reveal effects of substitution on macrocycle conformation
Source: Acta Crystallogr E Crystallogr Commun. 2020 Sep 8;76(Pt 10):1617–23. doi: 10.1107/S2056989020012037 (PMC7534246; doi:10.1107/S2056989020012037)
Supplement: Supplementary file 3 [file e-76-01617-IIsup3.hkl]

data_II                                                                  
_shelx_title ' 007-16012 kmr-mwp-66-spot1'                                      
_shelx_refln_list_code          4                                               
_shelx_F_calc_maximum      130.47                                               
_exptl_crystal_F_000       784.00                                               
_reflns_d_resolution_high  0.8386                                               
                                                                                
loop_                                                                           
 _space_group_symop_operation_xyz                                               
 'x, y, z'                                                                      
 '-x+1/2, y+1/2, -z+1/2'                                                        
 '-x, -y, -z'                                                                   
 'x-1/2, -y-1/2, z-1/2'                                                         
                                                                                
_cell_length_a    15.3128                                                       
_cell_length_b     5.5559                                                       
_cell_length_c    20.5689                                                       
_cell_angle_alpha  90.000                                                       
_cell_angle_beta   95.766                                                       
_cell_angle_gamma  90.000                                                       
                                                                                
_shelx_F_squared_multiplier     1.000                                           
                                                                                
loop_                                                                           
 _refln_index_h                                                                 
 _refln_index_k                                                                 
 _refln_index_l                                                                 
 _refln_F_squared_calc                                                          
 _refln_F_squared_meas                                                          
 _refln_F_squared_sigma                                                         
 _refln_observed_status                                                         
   2   0   0       3857.12       3767.37        30.13 o                         
   4   0   0       3245.69       3161.14        19.17 o                         
   6   0   0        126.77         90.52         4.31 o                         
   8   0   0       7753.16       7773.39        68.14 o                         
  10   0   0       1888.01       1867.73        27.63 o                         
  12   0   0       2262.06       2219.21        22.11 o                         
  14   0   0       1275.92       1285.89        10.97 o                         
  16   0   0        987.33        992.34        27.24 o                         
  18   0   0         61.78         63.64         3.95 o                         
   1   1   0       2587.82       2373.26        19.71 o                         
   2   1   0       2076.96       2009.36        11.51 o                         
   3   1   0       1613.19       1766.81        17.65 o                         
   5   1   0          2.58          7.06         0.61 o                         
   6   1   0       5057.27       5020.08        48.64 o                         
   7   1   0        122.29        151.96         2.81 o                         
   8   1   0        708.24        680.25         5.35 o                         
   9   1   0         17.81         16.94         0.75 o                         
  10   1   0        717.14        661.88         4.88 o                         
  11   1   0         29.10         30.53         3.23 o                         
  12   1   0       3691.36       3621.37        18.89 o                         
  13   1   0         39.57         40.35         1.41 o                         
  14   1   0        726.47        702.92         6.22 o                         
  15   1   0        278.29        260.24         4.72 o                         
  16   1   0       1310.18       1240.81        19.24 o                         
  17   1   0        136.46        114.85         3.23 o                         
   1   2   0       1336.58       1692.42        19.21 o                         
   2   2   0       3362.97       3385.24        23.29 o                         
   3   2   0        466.46        472.17         4.28 o                         
   4   2   0        674.12        628.85         5.18 o                         
   5   2   0        173.72        114.88         1.75 o                         
   6   2   0       5049.14       4761.14        22.39 o                         
   7   2   0       1622.67       1728.18        27.96 o                         
   8   2   0       4777.52       4595.81        19.76 o                         
   9   2   0        120.53        114.77         3.57 o                         
  10   2   0        199.04        206.14         2.58 o                         
  11   2   0         18.70         30.46         1.27 o                         
  12   2   0        583.91        562.81         4.86 o                         
  13   2   0          0.19          3.21         1.17 o                         
  14   2   0       2539.23       2492.20        22.25 o                         
  15   2   0          9.06          8.33         1.20 o                         
  16   2   0       1377.34       1339.92        20.95 o                         
  17   2   0         50.33         46.94         2.22 o                         
   1   3   0        634.86        662.32         8.68 o                         
   2   3   0       1639.65       1576.43        15.05 o                         
   3   3   0         19.25         52.80         5.09 o                         
   4   3   0       4249.93       4224.36        15.21 o                         
   5   3   0          4.55         18.99         2.63 o                         
   6   3   0       1017.14        997.53        13.54 o                         
   7   3   0       2406.93       2504.96        13.73 o                         
   8   3   0       1895.06       1982.21        18.68 o                         
   9   3   0        498.11        500.38        18.59 o                         
  10   3   0       2167.33       2186.43        13.62 o                         
  11   3   0        117.57        120.10         8.46 o                         
  12   3   0       1507.16       1549.87        13.61 o                         
  13   3   0         94.90         92.42         5.79 o                         
  14   3   0        211.23        199.71         5.20 o                         
  15   3   0          1.54          1.37         0.98 o                         
  16   3   0        300.01        306.14         6.01 o                         
   0   4   0       6600.98       6652.74        42.31 o                         
   1   4   0          1.54         21.56         2.69 o                         
   2   4   0       1973.65       1959.59         8.97 o                         
   3   4   0        153.17        184.96         5.92 o                         
   4   4   0        186.81        180.62         2.65 o                         
   5   4   0         63.18         61.35         7.67 o                         
   6   4   0       5419.78       5442.21        28.01 o                         
   7   4   0        378.59        387.69        20.30 o                         
   8   4   0       1125.18       1149.81         6.47 o                         
   9   4   0         73.07         75.32         4.63 o                         
  10   4   0        480.23        492.14         7.23 o                         
  11   4   0          0.43          1.50         0.95 o                         
  12   4   0       1170.25       1194.86         8.09 o                         
  13   4   0         67.82         67.20         7.05 o                         
  14   4   0       1370.89       1360.51        21.52 o                         
   1   5   0        239.95        218.20         8.35 o                         
   2   5   0        976.16        998.03         7.58 o                         
   3   5   0        355.66        358.93        15.35 o                         
   4   5   0       1531.69       1597.08         9.13 o                         
   5   5   0        112.60        119.95         7.32 o                         
   6   5   0       1330.98       1327.02        14.41 o                         
   7   5   0          4.04          4.08         1.14 o                         
   8   5   0        101.74        104.63         2.62 o                         
   9   5   0         11.40         25.48         3.25 o                         
  10   5   0       1461.97       1425.03        18.16 o                         
  11   5   0        292.52        260.17        17.67 o                         
   0   6   0        962.11       1042.08        11.24 o                         
   1   6   0          3.77          9.54         2.81 o                         
   2   6   0       1571.15       1570.70        14.03 o                         
   3   6   0         27.43         15.44         2.01 o                         
   4   6   0          6.35          7.34         1.17 o                         
   5   6   0         19.39         12.92         4.59 o                         
   6   6   0       1116.10       1120.45        32.27 o                         
   7   6   0         45.88         61.77         3.73 o                         
 -17   0   1        479.20        461.96         6.62 o                         
 -15   0   1       1633.99       1721.10        22.54 o                         
 -13   0   1       4173.10       4094.07        36.81 o                         
 -11   0   1        322.39        360.32         7.19 o                         
  -9   0   1       2648.92       2649.34        11.93 o                         
  -7   0   1       4013.43       3767.88        18.94 o                         
  -3   0   1       1739.93       1680.07        12.16 o                         
  -1   0   1       2428.19       2456.74        10.91 o                         
   3   0   1       5201.84       5180.83        93.71 o                         
   5   0   1       2579.71       2604.44        35.66 o                         
   7   0   1      12962.28      12778.42        70.46 o                         
   9   0   1       4925.16       4856.04        30.32 o                         
  11   0   1        796.17        854.66        10.90 o                         
  13   0   1        393.41        369.08         9.38 o                         
  15   0   1       3778.19       3702.19        74.04 o                         
  17   0   1       1405.31       1246.16        16.75 o                         
 -18   1   1          1.30          3.24         3.13 o                         
 -17   1   1        588.90        579.34        10.87 o                         
 -16   1   1          1.96          1.62         1.09 o                         
 -15   1   1        311.60        326.91         4.21 o                         
 -14   1   1          6.61          8.01         1.11 o                         
 -13   1   1        207.42        208.28         2.73 o                         
 -12   1   1         18.74         17.69         1.09 o                         
 -11   1   1       5703.14       5772.04        23.07 o                         
 -10   1   1        168.90        151.72         1.89 o                         
  -9   1   1       6715.04       6558.24        24.67 o                         
  -8   1   1         10.00         14.50         1.28 o                         
  -7   1   1       2528.61       2668.07        17.36 o                         
  -6   1   1        380.00        460.87         3.87 o                         
  -5   1   1       6067.14       6120.33        44.83 o                         
  -4   1   1        120.54        173.02         4.63 o                         
  -3   1   1        755.36        716.82         5.38 o                         
  -2   1   1       1137.20       1164.11         6.50 o                         
   0   1   1       3984.52       3777.72        15.20 o                         
   1   1   1         60.48         49.14         1.59 o                         
   4   1   1       1551.32       1869.62         9.22 o                         
   5   1   1       1824.01       1532.79        21.67 o                         
   6   1   1        467.63        573.99         6.54 o                         
   7   1   1        110.64        109.53         2.01 o                         
   8   1   1        136.72        143.70         2.56 o                         
   9   1   1       2946.21       2930.63        13.66 o                         
  10   1   1        149.80        132.85         4.22 o                         
  11   1   1       2771.80       2702.39        11.88 o                         
  12   1   1         84.57         74.60         1.83 o                         
  13   1   1         38.58         42.74         1.50 o                         
  14   1   1         56.28         52.66         1.93 o                         
  15   1   1        297.01        303.70         3.93 o                         
  16   1   1          8.84          7.26         1.08 o                         
  17   1   1        839.80        848.99        17.54 o                         
 -17   2   1         68.21         59.35         2.47 o                         
 -16   2   1          4.46          6.65         1.05 o                         
 -15   2   1       2785.95       2769.22        28.05 o                         
 -14   2   1         37.95         39.11         4.21 o                         
 -13   2   1       4731.58       4769.31        42.70 o                         
 -12   2   1          3.16         13.26         1.91 o                         
 -11   2   1        249.20        241.30         2.89 o                         
 -10   2   1        145.09        152.96         2.13 o                         
  -9   2   1        944.78        873.93         4.54 o                         
  -8   2   1        561.22        578.78        16.27 o                         
  -7   2   1       4870.08       4827.26        21.04 o                         
  -6   2   1        350.74        425.66        10.50 o                         
  -5   2   1       1563.31       1493.03        13.16 o                         
  -4   2   1        336.43        375.92         3.95 o                         
  -3   2   1        119.83        105.32         1.82 o                         
  -2   2   1        606.16        646.56         5.67 o                         
  -1   2   1       2748.12       2480.72         9.83 o                         
   0   2   1        982.46        736.07        11.35 o                         
   1   2   1       6690.35       6582.88        34.86 o                         
   2   2   1         11.62          1.92         0.58 o                         
   3   2   1       4046.66       4173.53        23.57 o                         
   4   2   1        647.73        717.88         5.52 o                         
   5   2   1        863.12        888.69         9.97 o                         
   6   2   1        200.69        237.18        15.16 o                         
   7   2   1       6211.53       6566.98        42.68 o                         
   8   2   1          0.55         12.32         1.15 o                         
   9   2   1       3402.41       3434.62        15.45 o                         
  10   2   1       1294.99       1329.93        16.24 o                         
  11   2   1        167.72        182.34         5.27 o                         
  12   2   1         66.04         89.37         3.94 o                         
  13   2   1        966.34        987.49        10.11 o                         
  14   2   1          0.88          3.21         1.16 o                         
  15   2   1       1249.64       1310.32        17.96 o                         
  16   2   1         10.51          9.03         1.15 o                         
  17   2   1        196.66        190.88         4.89 o                         
 -16   3   1          0.50          1.86         0.99 o                         
 -15   3   1        137.64        106.69         2.17 o                         
 -14   3   1         40.24         40.90         1.69 o                         
 -13   3   1        504.59        503.79         5.39 o                         
 -12   3   1        131.56        131.48         4.85 o                         
 -11   3   1       3286.24       3319.32        23.25 o                         
 -10   3   1        574.25        618.87        26.07 o                         
  -9   3   1       6026.71       6197.39        31.60 o                         
  -8   3   1        255.39        277.99        10.90 o                         
  -7   3   1        326.80        282.25         3.53 o                         
  -6   3   1        227.70        259.65         8.32 o                         
  -5   3   1       1512.03       1450.79         6.41 o                         
  -4   3   1        166.77        207.50        14.95 o                         
  -3   3   1       4565.49       4540.89        16.29 o                         
  -2   3   1         55.67         65.89         6.89 o                         
  -1   3   1        220.99        148.41         5.46 o                         
   0   3   1        571.95        623.96         5.03 o                         
   1   3   1        905.82        810.75         5.39 o                         
   2   3   1        396.06        380.05        24.62 o                         
   3   3   1      11436.00      11368.18        40.72 o                         
   4   3   1        531.17        593.68        30.11 o                         
   5   3   1       2642.50       2582.83        17.13 o                         
   6   3   1        103.01        115.56         5.56 o                         
   7   3   1         43.82         54.07         1.39 o                         
   8   3   1         16.54         23.50         1.04 o                         
   9   3   1       1933.48       1822.34         7.76 o                         
  10   3   1        369.50        369.11         9.62 o                         
  11   3   1        525.44        548.59         8.61 o                         
  12   3   1         25.26         29.21         2.88 o                         
  13   3   1        563.21        612.01         8.52 o                         
  14   3   1         77.14         73.95         2.10 o                         
  15   3   1         26.06         23.76         1.34 o                         
  16   3   1          0.63         -0.77         0.90 o                         
 -14   4   1         88.62         69.99         6.87 o                         
 -13   4   1       1084.18       1087.91         9.42 o                         
 -12   4   1        226.07        247.20         9.10 o                         
 -11   4   1        420.15        411.83         4.42 o                         
 -10   4   1         14.91         11.83         1.18 o                         
  -9   4   1        394.16        396.90         5.63 o                         
  -8   4   1        114.28        129.38         7.55 o                         
  -7   4   1       1636.42       1638.64        11.32 o                         
  -6   4   1       1231.52       1219.58        45.12 o                         
  -5   4   1       4623.98       4737.13        33.83 o                         
  -4   4   1        193.76        177.64         4.76 o                         
  -3   4   1        118.38        119.76         2.01 o                         
  -2   4   1         68.28         65.18         4.60 o                         
  -1   4   1       1971.14       1904.49         7.55 o                         
   0   4   1         16.80         31.04         4.73 o                         
   1   4   1       2808.98       2816.79        17.47 o                         
   2   4   1          0.51         12.76         1.83 o                         
   3   4   1       2182.04       2291.79        10.15 o                         
   4   4   1         30.05         21.47         1.12 o                         
   5   4   1          3.12         10.73         1.07 o                         
   6   4   1        969.09        954.36        27.14 o                         
   7   4   1       1427.41       1465.47        11.90 o                         
   8   4   1        131.40        130.85        10.66 o                         
   9   4   1       1063.39       1090.80         6.70 o                         
  10   4   1         30.16         37.42         2.49 o                         
  11   4   1         58.86         56.34         1.79 o                         
  12   4   1          9.44          7.98         1.09 o                         
  13   4   1       1336.10       1311.74        14.10 o                         
  14   4   1          0.64          1.70         0.99 o                         
 -11   5   1       1312.78       1309.15        24.27 o                         
 -10   5   1          1.92          8.29         1.76 o                         
  -9   5   1        932.55        943.04         6.86 o                         
  -8   5   1         18.13         21.85         1.81 o                         
  -7   5   1          7.79         20.47         2.25 o                         
  -6   5   1         79.03         83.75         3.71 o                         
  -5   5   1        457.29        441.60         5.54 o                         
  -4   5   1        202.56        262.80        18.10 o                         
  -3   5   1       3620.83       3504.92        34.15 o                         
  -2   5   1          4.69          7.61         1.22 o                         
  -1   5   1        477.91        480.74         5.08 o                         
   0   5   1         56.51         38.42         1.63 o                         
   1   5   1        491.50        444.16         4.60 o                         
   2   5   1          0.00          3.58         1.12 o                         
   3   5   1       1193.60       1225.11         8.13 o                         
   4   5   1        252.48        204.97        14.72 o                         
   5   5   1       1399.76       1411.71         8.77 o                         
   6   5   1        474.92        433.93        15.97 o                         
   7   5   1          2.26          3.48         1.74 o                         
   8   5   1         32.73         28.49         2.10 o                         
   9   5   1        874.01        889.68         7.91 o                         
  10   5   1          1.93          3.09         0.99 o                         
  11   5   1        659.15        659.81        11.45 o                         
  -7   6   1        828.08        801.57        11.73 o                         
  -6   6   1         23.53         38.36         7.42 o                         
  -5   6   1        449.75        443.75         6.01 o                         
  -4   6   1        127.86        127.01         2.96 o                         
  -3   6   1         11.34         11.50         1.30 o                         
  -2   6   1        199.53        191.42        11.52 o                         
  -1   6   1       1701.19       1655.30        17.31 o                         
   0   6   1          9.93          7.32         1.46 o                         
   1   6   1       1153.57       1155.90        16.69 o                         
   2   6   1         67.44         51.41         5.44 o                         
   3   6   1         24.12         32.76         2.09 o                         
   4   6   1         62.31         52.69         2.72 o                         
   5   6   1         89.08         83.40         3.18 o                         
   6   6   1          0.88          3.31         1.54 o                         
   7   6   1        110.18         88.08         2.93 o                         
 -18   0   2         76.20         81.96         3.64 o                         
 -16   0   2       1314.27       1240.95        27.95 o                         
 -14   0   2        191.06        182.76        10.29 o                         
 -12   0   2        122.58        122.69         5.29 o                         
 -10   0   2       3704.39       3801.54        16.41 o                         
  -8   0   2      12706.88      13041.87       117.11 o                         
  -6   0   2      13704.41      13954.71       110.22 o                         
  -4   0   2       7981.89       8469.08       296.16 o                         
  -2   0   2       1273.11       1232.62         9.50 o                         
   0   0   2        633.47        623.98         6.21 o                         
   2   0   2       1274.62       1294.47         6.50 o                         
   4   0   2       1405.75       1375.12        14.44 o                         
   6   0   2       5544.20       5452.07        34.52 o                         
   8   0   2       1017.75       1000.60        26.15 o                         
  10   0   2       3196.60       3233.45        16.45 o                         
  12   0   2       2092.48       2114.95        18.85 o                         
  14   0   2       2407.65       2397.52        15.34 o                         
  16   0   2       1289.13       1316.78        16.50 o                         
 -18   1   2        467.93        432.68        14.68 o                         
 -17   1   2         73.54         75.51         2.15 o                         
 -16   1   2        964.22        962.14        16.79 o                         
 -15   1   2        548.79        560.12         5.66 o                         
 -14   1   2        549.03        542.98         4.80 o                         
 -13   1   2         92.71         97.63         1.95 o                         
 -12   1   2       3738.92       3739.14        19.92 o                         
 -11   1   2        163.78        198.92         3.00 o                         
 -10   1   2       7714.22       7653.07        27.80 o                         
  -9   1   2         92.34        134.80        10.06 o                         
  -8   1   2       4252.90       4423.95        23.82 o                         
  -7   1   2       1428.45       1590.08         7.18 o                         
  -6   1   2        189.22        202.75         5.02 o                         
  -5   1   2         17.69          8.81         0.69 o                         
  -4   1   2       5219.55       5082.86        26.61 o                         
  -3   1   2        121.06         72.79         1.02 o                         
  -1   1   2       1276.77       1136.15         6.63 o                         
   0   1   2       8734.57       9152.87        57.19 o                         
   1   1   2       1083.62        953.93         8.98 o                         
   2   1   2       8256.03       6579.76      1413.01 o                         
   3   1   2        612.20        485.20         9.94 o                         
   5   1   2         24.09         75.10         2.49 o                         
   6   1   2       9114.44       9174.10        69.94 o                         
   7   1   2        361.73        335.14         2.91 o                         
   8   1   2          0.49          5.53         0.57 o                         
   9   1   2         30.20         28.67         1.06 o                         
  10   1   2       7358.10       7442.23        26.58 o                         
  11   1   2         89.96        109.86         4.50 o                         
  12   1   2       6190.98       6249.38        30.42 o                         
  13   1   2         29.35         29.49         2.68 o                         
  14   1   2        181.97        167.18         3.66 o                         
  15   1   2          1.93          0.87         1.00 o                         
  16   1   2        428.61        415.56         4.77 o                         
  17   1   2        186.91        175.02         3.87 o                         
 -17   2   2         61.87         60.27         1.97 o                         
 -16   2   2       1046.75       1023.61        17.94 o                         
 -15   2   2          0.09          1.88         1.11 o                         
 -14   2   2        501.70        542.93         5.21 o                         
 -13   2   2        190.92        193.61         3.81 o                         
 -12   2   2        463.57        473.00         4.60 o                         
 -11   2   2         21.97         35.58         1.30 o                         
 -10   2   2         46.71         53.92         1.37 o                         
  -9   2   2         21.36         22.25         1.63 o                         
  -8   2   2       1554.89       1593.75        19.53 o                         
  -7   2   2       3566.41       3917.64        38.86 o                         
  -6   2   2       9338.25       9361.71        54.01 o                         
  -5   2   2        604.21        730.67        24.68 o                         
  -4   2   2         62.09         37.75         1.20 o                         
  -3   2   2        119.44        140.94         2.44 o                         
  -2   2   2       3549.72       3495.46        21.27 o                         
  -1   2   2          2.06         32.79         2.07 o                         
   0   2   2      14941.44      12380.49      3333.24 o                         
   1   2   2         64.73         26.77         2.27 o                         
   2   2   2       4535.98       4257.09        27.00 o                         
   3   2   2        435.24        496.91         5.19 o                         
   4   2   2        557.68        541.21         4.54 o                         
   5   2   2        258.64        241.78         2.14 o                         
   6   2   2       6646.52       6679.52        21.67 o                         
   7   2   2          2.46          6.85         0.85 o                         
   8   2   2       6830.48       6686.12        24.85 o                         
   9   2   2         31.85         55.16         4.96 o                         
  10   2   2        705.33        695.74         4.89 o                         
  11   2   2        127.74        115.43         2.18 o                         
  12   2   2        548.12        545.55         4.71 o                         
  13   2   2          0.51          2.77         1.09 o                         
  14   2   2        627.96        598.47         5.55 o                         
  15   2   2         53.58         56.71         3.18 o                         
  16   2   2        449.16        452.39         6.66 o                         
  17   2   2          0.52          1.12         1.03 o                         
 -16   3   2        980.47        976.22        23.20 o                         
 -15   3   2         29.78         23.38         1.85 o                         
 -14   3   2        137.24        170.19         2.90 o                         
 -13   3   2         56.02         46.73         2.02 o                         
 -12   3   2       1206.06       1243.19        14.48 o                         
 -11   3   2        326.29        370.67        16.90 o                         
 -10   3   2       2460.33       2506.67        13.51 o                         
  -9   3   2          5.40         12.58         1.82 o                         
  -8   3   2       1369.57       1386.48        12.61 o                         
  -7   3   2        156.74        141.44         5.10 o                         
  -6   3   2       1760.91       1717.54         6.64 o                         
  -5   3   2         17.28         10.27         1.48 o                         
  -4   3   2       6514.02       6577.34        29.87 o                         
  -3   3   2       1029.00       1144.15        43.99 o                         
  -2   3   2       7655.71       7661.29        42.73 o                         
  -1   3   2       1488.05       1518.74        17.42 o                         
   0   3   2        389.21        438.02         2.95 o                         
   1   3   2        360.30        380.82        12.92 o                         
   2   3   2       1945.78       1901.94         9.58 o                         
   3   3   2        589.94        610.24        22.74 o                         
   4   3   2       9527.00       9689.83        47.79 o                         
   5   3   2        272.96        312.96        19.66 o                         
   6   3   2       5877.63       6042.43        24.41 o                         
   7   3   2        405.24        447.96        13.70 o                         
   8   3   2        510.91        499.62         3.78 o                         
   9   3   2         24.16         37.82         3.42 o                         
  10   3   2       1416.52       1492.51        12.61 o                         
  11   3   2        141.39        134.71         6.24 o                         
  12   3   2       1412.57       1403.20        14.86 o                         
  13   3   2         33.94         38.19         1.80 o                         
  14   3   2        296.24        290.98         5.83 o                         
  15   3   2         76.65         77.67         2.01 o                         
 -14   4   2        539.06        543.97         6.45 o                         
 -13   4   2          7.33          8.75         1.45 o                         
 -12   4   2        425.90        427.03         4.49 o                         
 -11   4   2         68.12         53.76         2.34 o                         
 -10   4   2        112.46        113.35         2.33 o                         
  -9   4   2        135.74        149.69         6.20 o                         
  -8   4   2        945.17        994.37         6.56 o                         
  -7   4   2         16.23         26.87         3.79 o                         
  -6   4   2       1979.31       1977.66         9.63 o                         
  -5   4   2         71.94         80.98         7.79 o                         
  -4   4   2        283.07        283.04         3.05 o                         
  -3   4   2         27.99         39.83         1.31 o                         
  -2   4   2        851.78        874.74         6.85 o                         
  -1   4   2        106.44         98.64        10.70 o                         
   0   4   2       2529.11       2509.37        14.64 o                         
   1   4   2        603.02        662.90        29.40 o                         
   2   4   2       1645.51       1547.68        12.34 o                         
   3   4   2         11.55         24.13         3.32 o                         
   4   4   2         54.44         64.93         2.05 o                         
   5   4   2        117.40        104.61         3.82 o                         
   6   4   2       3338.29       3401.03        28.87 o                         
   7   4   2          3.71         12.94         2.60 o                         
   8   4   2       1416.39       1341.14         8.80 o                         
   9   4   2         50.43         57.86         4.70 o                         
  10   4   2        803.45        806.25         6.07 o                         
  11   4   2         83.54         92.94         2.29 o                         
  12   4   2         19.45         15.10         1.18 o                         
  13   4   2         14.96          8.01         1.34 o                         
  14   4   2        214.91        185.67         3.77 o                         
 -11   5   2          8.45         21.75         3.38 o                         
 -10   5   2       1991.44       2007.95        11.71 o                         
  -9   5   2          8.65          6.54         1.55 o                         
  -8   5   2        446.46        433.72         5.83 o                         
  -7   5   2         15.39         11.20         1.46 o                         
  -6   5   2        220.10        240.62         3.73 o                         
  -5   5   2        113.63         92.36         5.88 o                         
  -4   5   2        840.33        854.37        11.00 o                         
  -3   5   2        516.71        558.89        21.88 o                         
  -2   5   2       2376.55       2407.05        22.49 o                         
  -1   5   2        161.63        194.27        10.09 o                         
   0   5   2        884.35        759.07        12.94 o                         
   1   5   2         33.16         28.75         1.60 o                         
   2   5   2       1944.44       1933.59        11.21 o                         
   3   5   2         11.31         33.86         5.60 o                         
   4   5   2       2788.56       2816.23        22.41 o                         
   5   5   2         95.70         98.51         7.37 o                         
   6   5   2        392.29        406.77         6.02 o                         
   7   5   2          1.17          0.85         1.17 o                         
   8   5   2        101.75         92.47         2.68 o                         
   9   5   2        130.50        143.10         4.48 o                         
  10   5   2        586.30        563.39         7.07 o                         
  11   5   2          2.85          6.17         1.45 o                         
  -7   6   2        118.16         71.39         6.64 o                         
  -6   6   2        722.61        664.93        10.48 o                         
  -5   6   2        207.64        176.04        10.35 o                         
  -4   6   2        609.05        578.66         6.55 o                         
  -3   6   2         60.98         59.24         1.96 o                         
  -2   6   2         72.84         83.98         2.30 o                         
  -1   6   2          6.13          4.56         1.29 o                         
   0   6   2       1048.67       1051.98        16.58 o                         
   1   6   2         68.38         81.65         8.54 o                         
   2   6   2        256.55        266.63         4.04 o                         
   3   6   2          2.17          0.16         1.57 o                         
   4   6   2         24.98         34.01         2.31 o                         
   5   6   2         36.47         37.18         5.15 o                         
   6   6   2       1286.66       1317.53        24.28 o                         
   7   6   2         23.67          9.57         2.69 o                         
 -17   0   3        202.41        196.15         6.65 o                         
 -15   0   3       2440.40       2481.05        31.10 o                         
 -13   0   3       9534.17       9739.14        85.65 o                         
 -11   0   3       2046.21       2057.20        14.53 o                         
  -9   0   3       9842.81       9816.48        66.78 o                         
  -7   0   3      10019.93       9849.41        64.09 o                         
  -5   0   3       2828.61       2665.05        18.87 o                         
  -3   0   3       5478.60       5601.82        65.06 o                         
  -1   0   3        680.93        732.71         9.39 o                         
   5   0   3       1130.80       1077.03         9.50 o                         
   7   0   3       5223.01       5184.92        57.26 o                         
   9   0   3      10072.85       9861.93        63.39 o                         
  11   0   3        802.88        771.49        11.28 o                         
  13   0   3       1181.48       1178.07        14.81 o                         
  15   0   3        815.93        810.45         8.20 o                         
  17   0   3         96.77         75.44         3.53 o                         
 -18   1   3          3.75          3.12         1.54 o                         
 -17   1   3       1533.60       1488.55        23.78 o                         
 -16   1   3         76.80         84.72         2.55 o                         
 -15   1   3        965.04        932.10        10.67 o                         
 -14   1   3         61.18         56.98         1.75 o                         
 -13   1   3       1744.54       1739.98         8.72 o                         
 -12   1   3          6.07          7.61         1.26 o                         
 -11   1   3        955.72        960.83         7.27 o                         
 -10   1   3         70.64         77.65         3.23 o                         
  -9   1   3       2910.10       2916.73        18.06 o                         
  -8   1   3        368.89        328.78         2.29 o                         
  -7   1   3      11550.69      12268.45        41.29 o                         
  -6   1   3        977.92       1086.39         6.01 o                         
  -5   1   3       1869.92       1759.74        10.52 o                         
  -4   1   3        273.44        320.60         5.03 o                         
  -2   1   3       1222.90       1493.21        15.15 o                         
   0   1   3       8259.97       8268.11        67.39 o                         
   1   1   3       4270.15       4528.39        30.03 o                         
   2   1   3       1887.56       2005.44        11.08 o                         
   4   1   3        391.77        466.25         3.24 o                         
   5   1   3       4325.68       4009.79        22.23 o                         
   6   1   3        460.34        476.94         3.05 o                         
   7   1   3       1662.22       1622.52         8.53 o                         
   8   1   3        150.22        169.00         4.78 o                         
   9   1   3        139.73        119.74         2.66 o                         
  10   1   3        143.16        143.90         3.45 o                         
  11   1   3       1692.06       1651.57        13.05 o                         
  12   1   3          3.13          3.80         1.03 o                         
  13   1   3       2172.90       2138.83        16.08 o                         
  14   1   3         93.57         97.69         2.36 o                         
  15   1   3         15.20         18.51         1.26 o                         
  16   1   3         28.36         27.13         1.36 o                         
  17   1   3        406.15        380.14         8.47 o                         
 -17   2   3         76.99         72.46         2.08 o                         
 -16   2   3        131.46        125.09         3.52 o                         
 -15   2   3        949.11        968.02        11.29 o                         
 -14   2   3          2.86          6.15         1.14 o                         
 -13   2   3       1701.12       1718.79        14.09 o                         
 -12   2   3        123.30        141.98         4.58 o                         
 -11   2   3        360.85        379.73         4.16 o                         
 -10   2   3         84.14         73.09         1.78 o                         
  -9   2   3       1961.19       1926.02        12.43 o                         
  -8   2   3        108.20        119.50         8.24 o                         
  -7   2   3      11028.69      10873.54        40.48 o                         
  -6   2   3       3143.64       3265.99        61.31 o                         
  -5   2   3      11467.02      11953.68        45.15 o                         
  -4   2   3        125.27        204.72         3.24 o                         
  -3   2   3         13.05         12.56         1.19 o                         
  -2   2   3         90.43         59.40         1.29 o                         
  -1   2   3       4061.88       3916.57        19.05 o                         
   0   2   3        346.22        557.06         9.43 o                         
   1   2   3      14141.11      14104.36        81.61 o                         
   2   2   3       2488.91       2357.05        18.78 o                         
   3   2   3       2305.43       2243.38        18.71 o                         
   4   2   3        218.14        213.30         2.52 o                         
   5   2   3        517.62        498.60         9.63 o                         
   6   2   3        375.08        389.20        10.72 o                         
   7   2   3       3441.73       3344.32        15.29 o                         
   8   2   3        689.32        706.67        18.74 o                         
   9   2   3       3244.27       3338.00        21.16 o                         
  10   2   3        530.99        526.37        12.17 o                         
  11   2   3        252.98        233.10         3.11 o                         
  12   2   3        318.20        301.03         4.20 o                         
  13   2   3         59.01         65.85         2.23 o                         
  14   2   3          0.53          1.37         1.11 o                         
  15   2   3       1956.97       2059.14        23.93 o                         
  16   2   3          0.00          0.44         0.92 o                         
 -16   3   3         42.03         52.39         5.59 o                         
 -15   3   3        281.86        282.14         3.65 o                         
 -14   3   3         25.67         22.14         1.33 o                         
 -13   3   3        424.92        466.96         6.02 o                         
 -12   3   3         26.88         35.77         2.15 o                         
 -11   3   3       1071.72       1044.43         6.94 o                         
 -10   3   3         96.25        104.24         6.25 o                         
  -9   3   3       1561.07       1589.90        14.73 o                         
  -8   3   3        171.60        179.10         8.72 o                         
  -7   3   3        610.69        569.24         3.70 o                         
  -6   3   3        257.24        263.24         6.70 o                         
  -5   3   3       2187.00       2222.83        10.88 o                         
  -4   3   3        589.67        592.57        27.00 o                         
  -3   3   3       6947.35       6866.49        29.68 o                         
  -2   3   3         89.68        132.59        14.39 o                         
  -1   3   3       5570.43       5654.01        28.53 o                         
   0   3   3          1.85          9.64         1.13 o                         
   1   3   3         92.62         88.19         3.67 o                         
   2   3   3        385.10        383.32         5.48 o                         
   3   3   3       2535.03       2374.86        10.89 o                         
   4   3   3        204.98        263.96        14.54 o                         
   5   3   3       5911.66       5939.76        23.76 o                         
   6   3   3         20.74         30.43         3.94 o                         
   7   3   3       2537.66       2449.08        14.19 o                         
   8   3   3        436.72        423.15         3.52 o                         
   9   3   3        615.27        646.91         5.29 o                         
  10   3   3        260.32        253.61         9.31 o                         
  11   3   3       1442.59       1436.70        10.79 o                         
  12   3   3        275.89        280.87         9.63 o                         
  13   3   3        717.17        742.04        10.46 o                         
  14   3   3         24.55         16.34         1.32 o                         
  15   3   3          7.20          8.22         0.96 o                         
 -14   4   3        113.67        130.18         4.82 o                         
 -13   4   3       1143.18       1115.61        12.06 o                         
 -12   4   3         32.19         42.74         4.11 o                         
 -11   4   3        176.14        174.44         3.01 o                         
 -10   4   3         40.65         41.84         1.61 o                         
  -9   4   3       2508.35       2560.72        12.29 o                         
  -8   4   3        114.01        112.29         8.37 o                         
  -7   4   3       3732.02       3729.88        17.25 o                         
  -6   4   3        148.71        178.17        14.56 o                         
  -5   4   3       3318.69       3393.40        15.86 o                         
  -4   4   3        773.08        793.60        15.89 o                         
  -3   4   3        140.62        136.78         2.69 o                         
  -2   4   3          0.11          7.54         1.25 o                         
  -1   4   3       2832.47       2830.42        13.85 o                         
   0   4   3          8.57         33.33         5.22 o                         
   1   4   3       3720.67       3680.09        16.72 o                         
   2   4   3          1.00         10.28         1.82 o                         
   3   4   3        788.97        759.16         5.09 o                         
   4   4   3         32.31         25.90         1.14 o                         
   5   4   3        126.34        133.30         2.81 o                         
   6   4   3         14.58         27.56         4.16 o                         
   7   4   3       3861.38       3909.74        19.20 o                         
   8   4   3        428.28        462.52        19.44 o                         
   9   4   3        837.83        868.40        10.62 o                         
  10   4   3          2.22          5.27         0.99 o                         
  11   4   3        167.53        152.25         3.42 o                         
  12   4   3         95.84        104.07         2.22 o                         
  13   4   3        445.90        474.53         5.53 o                         
  14   4   3        168.34        158.14         9.16 o                         
 -11   5   3        653.75        656.62         8.35 o                         
 -10   5   3        227.17        203.28        13.49 o                         
  -9   5   3       2681.02       2686.64        17.96 o                         
  -8   5   3        162.40        190.09         8.11 o                         
  -7   5   3         94.14         83.82         2.24 o                         
  -6   5   3          1.12          1.97         1.04 o                         
  -5   5   3         58.51         54.42         1.94 o                         
  -4   5   3         36.40         38.93         2.37 o                         
  -3   5   3       1910.48       1958.18        10.48 o                         
  -2   5   3        347.64        292.04        18.03 o                         
  -1   5   3       1338.08       1375.29         8.70 o                         
   0   5   3          7.46          7.81         1.19 o                         
   1   5   3        129.72        128.10         2.91 o                         
   2   5   3        331.31        302.18        16.94 o                         
   3   5   3       1969.28       2025.39        11.67 o                         
   4   5   3         26.10         39.25         7.39 o                         
   5   5   3       1423.61       1453.38        21.10 o                         
   6   5   3        276.90        303.71        13.31 o                         
   7   5   3        937.23        965.99        17.89 o                         
   8   5   3          6.64          6.17         1.59 o                         
   9   5   3        168.89        168.37         3.54 o                         
  10   5   3         20.91         19.87         2.67 o                         
  11   5   3        677.74        703.29        16.31 o                         
  -7   6   3       1259.13       1309.70        43.86 o                         
  -6   6   3         27.77         20.26         3.81 o                         
  -5   6   3        804.90        827.21         9.65 o                         
  -4   6   3         57.05         49.87         3.40 o                         
  -3   6   3          1.62          3.33         1.05 o                         
  -2   6   3         10.41         14.29         1.32 o                         
  -1   6   3         83.13         80.64         2.25 o                         
   0   6   3        233.09        247.07         9.18 o                         
   1   6   3        474.29        505.24         6.45 o                         
   2   6   3         12.03         27.39         4.57 o                         
   3   6   3        928.87        965.66        18.45 o                         
   4   6   3         48.19         47.66         2.55 o                         
   5   6   3        132.73        109.26         3.15 o                         
   6   6   3         24.32         17.49         4.28 o                         
   7   6   3       1071.87       1008.78        18.95 o                         
 -18   0   4       1116.11       1094.46        18.54 o                         
 -16   0   4          5.42          6.40         1.45 o                         
 -14   0   4       4249.46       4283.13        25.91 o                         
 -12   0   4       2806.54       2789.40        25.86 o                         
 -10   0   4          2.93         16.86         2.17 o                         
  -8   0   4        974.20        995.35        13.41 o                         
  -6   0   4      12330.99      12098.48        45.71 o                         
  -2   0   4        247.80        238.47         2.90 o                         
   0   0   4       7364.86       7471.14       198.21 o                         
   4   0   4       1054.60       1069.39        12.95 o                         
   6   0   4       8978.72       9019.00       110.23 o                         
   8   0   4      10214.16       9666.16        59.46 o                         
  10   0   4       2201.27       2160.88        20.48 o                         
  12   0   4        353.33        338.08         7.00 o                         
  14   0   4        830.62        836.49         7.88 o                         
  16   0   4        963.64        986.28        41.23 o                         
 -18   1   4       1770.34       1524.83        34.75 o                         
 -17   1   4         49.16         52.53         2.96 o                         
 -16   1   4        613.07        649.73         6.48 o                         
 -15   1   4        417.06        374.07         6.54 o                         
 -14   1   4       1779.85       1815.94         9.47 o                         
 -13   1   4        253.02        229.82         2.87 o                         
 -12   1   4        476.08        485.26         3.79 o                         
 -11   1   4         84.80         74.40         1.46 o                         
 -10   1   4       6459.34       6473.85        30.16 o                         
  -9   1   4          0.42          2.57         0.54 o                         
  -8   1   4       2736.49       2563.92        10.80 o                         
  -7   1   4        871.02        837.73        20.38 o                         
  -6   1   4       2816.47       2913.39        21.02 o                         
  -5   1   4        483.42        586.05         5.03 o                         
  -4   1   4       5689.21       5572.30        30.59 o                         
  -3   1   4        159.51        205.76         2.00 o                         
  -2   1   4       2711.91       2454.74        16.27 o                         
  -1   1   4       1070.92        970.30         8.60 o                         
   0   1   4         15.93         13.17         0.72 o                         
   1   1   4       4116.77       4026.64        22.26 o                         
   2   1   4        132.51        157.05         1.67 o                         
   3   1   4        449.89        400.76         3.26 o                         
   5   1   4       6859.00       7449.03        43.99 o                         
   6   1   4        528.61        451.60         7.14 o                         
   7   1   4         68.11         72.40         3.28 o                         
   8   1   4        287.67        277.50         3.84 o                         
   9   1   4         18.97         33.01         1.48 o                         
  10   1   4        946.57        953.43         5.23 o                         
  11   1   4        124.60        121.37         2.49 o                         
  12   1   4       2648.07       2633.97        16.93 o                         
  13   1   4         29.43         17.77         1.28 o                         
  14   1   4        401.42        404.85         4.90 o                         
  15   1   4         62.80         66.77         1.96 o                         
  16   1   4         34.03         32.99         1.43 o                         
  17   1   4        159.53        143.26         6.01 o                         
 -17   2   4        290.95        283.95         7.30 o                         
 -16   2   4          1.34          3.23         0.93 o                         
 -15   2   4         33.28         22.91         1.41 o                         
 -14   2   4       1993.36       2088.45        14.95 o                         
 -13   2   4         16.60         16.55         1.53 o                         
 -12   2   4       2871.02       2800.28        16.75 o                         
 -11   2   4        107.76        128.71         4.14 o                         
 -10   2   4         12.61         29.84         1.18 o                         
  -9   2   4         10.85         26.47         2.28 o                         
  -8   2   4       1262.66       1212.06         5.69 o                         
  -7   2   4        112.01        115.68         7.52 o                         
  -6   2   4       8409.54       8566.35        33.10 o                         
  -5   2   4       1650.57       1893.03        53.54 o                         
  -4   2   4       8213.12       8261.18        43.62 o                         
  -3   2   4         69.48        122.29         2.44 o                         
  -2   2   4       1252.68       1296.33         7.70 o                         
  -1   2   4         30.29         47.42         1.26 o                         
   0   2   4       6165.58       5885.56        25.35 o                         
   1   2   4          6.84         46.17         1.92 o                         
   2   2   4       4474.91       4430.54        23.27 o                         
   3   2   4        599.31        508.94         5.78 o                         
   4   2   4         25.05         30.15         0.91 o                         
   5   2   4        762.45        789.45        11.82 o                         
   6   2   4       4277.77       4232.39        18.31 o                         
   7   2   4        369.30        443.92         8.92 o                         
   8   2   4       2583.62       2472.13        14.89 o                         
   9   2   4         76.74         84.25         3.15 o                         
  10   2   4       2860.40       2817.34        21.36 o                         
  11   2   4        603.53        569.74         5.08 o                         
  12   2   4        298.57        251.89         3.94 o                         
  13   2   4        111.49        129.51         3.41 o                         
  14   2   4        883.77        879.98        10.21 o                         
  15   2   4         21.28         19.70         1.42 o                         
  16   2   4       1698.50       1578.38        34.03 o                         
 -16   3   4       1176.66       1146.66        16.36 o                         
 -15   3   4         13.74         12.47         1.86 o                         
 -14   3   4        188.51        183.10         3.55 o                         
 -13   3   4          7.07         15.40         1.33 o                         
 -12   3   4        674.80        681.10         7.36 o                         
 -11   3   4          1.86          4.96         1.06 o                         
 -10   3   4       2630.34       2722.33        17.38 o                         
  -9   3   4        276.05        310.88        13.83 o                         
  -8   3   4       1936.67       1910.68         8.32 o                         
  -7   3   4        421.05        395.06         6.66 o                         
  -6   3   4         28.21         34.48         1.07 o                         
  -5   3   4        132.63        155.54         7.10 o                         
  -4   3   4       2255.29       2130.46         7.11 o                         
  -3   3   4        811.81        811.08        23.94 o                         
  -2   3   4       4945.36       4820.78        25.57 o                         
  -1   3   4        265.51        273.59        11.37 o                         
   0   3   4        327.56        256.14         4.97 o                         
   1   3   4        209.05        242.47         2.25 o                         
   2   3   4          9.48          7.04         0.63 o                         
   3   3   4        106.39         98.68         7.63 o                         
   4   3   4       1653.26       1679.40        16.47 o                         
   5   3   4         25.59         48.45         4.44 o                         
   6   3   4        844.23        848.92         6.33 o                         
   7   3   4         15.57         20.95         1.16 o                         
   8   3   4        152.19        118.82         1.96 o                         
   9   3   4         89.01        101.25         5.00 o                         
  10   3   4       4810.99       4877.29        25.95 o                         
  11   3   4        335.82        359.27        13.22 o                         
  12   3   4       1408.05       1518.50        17.62 o                         
  13   3   4        216.89        208.40        11.94 o                         
  14   3   4        544.64        549.25        11.04 o                         
  15   3   4          0.15          0.43         0.83 o                         
 -14   4   4       1324.04       1362.54        13.00 o                         
 -13   4   4          0.35          3.95         1.12 o                         
 -12   4   4       1554.33       1564.70        11.54 o                         
 -11   4   4          0.88          2.48         0.99 o                         
 -10   4   4        312.46        308.33         3.98 o                         
  -9   4   4        187.08        196.77         3.39 o                         
  -8   4   4        447.75        447.99        13.30 o                         
  -7   4   4       1168.30       1133.83        41.21 o                         
  -6   4   4       3079.60       3134.05        12.55 o                         
  -5   4   4        206.62        251.65        21.76 o                         
  -4   4   4       3381.34       3290.16        13.45 o                         
  -3   4   4        703.64        658.43        15.06 o                         
  -2   4   4        201.57        218.72         4.03 o                         
  -1   4   4        183.02        201.58         9.52 o                         
   0   4   4       2286.06       2229.29        13.52 o                         
   1   4   4        107.03         99.73        13.42 o                         
   2   4   4       3523.19       3399.20        16.98 o                         
   3   4   4        219.63        230.01        13.36 o                         
   4   4   4        219.76        239.49         3.57 o                         
   5   4   4          0.16          1.72         0.97 o                         
   6   4   4       3117.06       3093.44        16.13 o                         
   7   4   4         44.22         66.58         8.95 o                         
   8   4   4       3476.77       3592.63        23.37 o                         
   9   4   4          8.59         13.38         2.68 o                         
  10   4   4        854.88        892.03         6.96 o                         
  11   4   4          0.55          1.56         0.96 o                         
  12   4   4         15.89         20.11         1.35 o                         
  13   4   4          0.43          2.10         0.91 o                         
 -11   5   4         53.00         39.72         3.99 o                         
 -10   5   4        434.96        412.07         4.35 o                         
  -9   5   4         84.48         76.36         6.48 o                         
  -8   5   4       1540.74       1548.09         8.95 o                         
  -7   5   4         36.51         33.07         1.64 o                         
  -6   5   4        511.68        515.52         5.27 o                         
  -5   5   4        132.33        115.65         6.89 o                         
  -4   5   4       1052.16       1040.01         9.48 o                         
  -3   5   4        112.23         84.27         9.20 o                         
  -2   5   4       2296.65       2405.77        11.50 o                         
  -1   5   4        539.96        502.30        15.57 o                         
   0   5   4          8.17         11.57         1.26 o                         
   1   5   4         80.98         88.57         2.53 o                         
   2   5   4        283.75        270.26         4.30 o                         
   3   5   4        100.73        115.91         7.06 o                         
   4   5   4        340.17        345.84         6.67 o                         
   5   5   4        260.14        235.68        17.54 o                         
   6   5   4        892.86        902.14         9.76 o                         
   7   5   4          2.92          4.34         1.61 o                         
   8   5   4         70.57         59.99         3.16 o                         
   9   5   4         64.06         76.85         3.25 o                         
  10   5   4        646.71        631.88         8.73 o                         
  11   5   4          8.92         15.43         2.44 o                         
  -7   6   4          5.98         14.44         2.83 o                         
  -6   6   4        453.00        393.97         5.62 o                         
  -5   6   4         46.83         65.34         7.01 o                         
  -4   6   4        353.35        356.30         5.34 o                         
  -3   6   4         20.00         21.06         1.32 o                         
  -2   6   4         40.64         36.48         1.86 o                         
  -1   6   4          0.41          2.96         1.06 o                         
   0   6   4       2031.08       1882.58        33.02 o                         
   1   6   4          2.55          7.39         1.32 o                         
   2   6   4        844.63        890.00        11.65 o                         
   3   6   4         58.33         51.92         6.15 o                         
   4   6   4         56.35         52.41         2.40 o                         
   5   6   4         13.65         13.82         1.50 o                         
   6   6   4        256.88        251.82         4.70 o                         
 -17   0   5         43.91         46.28         2.51 o                         
 -15   0   5        223.03        216.21         5.16 o                         
 -13   0   5         79.30         79.50         2.60 o                         
 -11   0   5       2518.26       2461.11        23.29 o                         
  -9   0   5        321.41        313.13         6.03 o                         
  -7   0   5      10043.18      10244.10        65.05 o                         
  -5   0   5       1587.78       1333.91        12.23 o                         
  -3   0   5         27.13         35.05         1.70 o                         
  -1   0   5       5490.18       5251.22        26.77 o                         
   5   0   5       1177.82       1190.55        16.37 o                         
   7   0   5        920.48        924.80        26.51 o                         
   9   0   5       3310.40       3317.73        22.28 o                         
  11   0   5       4110.98       4023.78        47.53 o                         
  13   0   5         45.77         52.99         2.53 o                         
  15   0   5       1039.60       1003.96        18.30 o                         
  17   0   5        605.97        466.76        10.03 o                         
 -17   1   5        530.67        505.83         7.56 o                         
 -16   1   5          5.65          3.25         1.06 o                         
 -15   1   5       1271.30       1263.67         9.21 o                         
 -14   1   5         21.07         23.82         1.33 o                         
 -13   1   5         58.45         63.79         2.98 o                         
 -12   1   5        158.35        158.26         2.24 o                         
 -11   1   5       3711.21       3760.59        18.59 o                         
 -10   1   5         54.72         51.88         3.36 o                         
  -9   1   5       2934.01       2913.49        20.15 o                         
  -8   1   5         36.83         38.66         2.13 o                         
  -7   1   5        123.56        114.35         2.01 o                         
  -6   1   5         93.76        142.30         7.58 o                         
  -5   1   5       7953.91       8318.06        45.20 o                         
  -4   1   5        933.30       1136.19         9.40 o                         
  -2   1   5        458.88        355.74         7.29 o                         
   0   1   5       4313.92       4528.91        20.38 o                         
   1   1   5       3312.10       3249.32        14.64 o                         
   2   1   5       1949.33       1955.32        11.01 o                         
   3   1   5       6213.28       6317.76        46.44 o                         
   4   1   5       2871.84       2885.85        23.66 o                         
   5   1   5      14495.68      14468.62       129.15 o                         
   6   1   5        183.75        165.40         1.85 o                         
   7   1   5        989.13        930.98         5.32 o                         
   8   1   5        126.50        142.50         2.57 o                         
   9   1   5        893.64        891.77         4.80 o                         
  10   1   5         37.34         37.09         1.28 o                         
  11   1   5       3115.93       3039.89        13.96 o                         
  12   1   5         75.89         87.32         4.25 o                         
  13   1   5       3089.34       3132.99        22.55 o                         
  14   1   5         64.24         60.38         1.94 o                         
  15   1   5          0.47          3.55         1.09 o                         
  16   1   5         42.95         41.12         1.55 o                         
  17   1   5         12.57         12.43         1.53 o                         
 -17   2   5        234.17        230.91         5.72 o                         
 -16   2   5         55.16         78.68         2.01 o                         
 -15   2   5       1531.77       1475.76        14.67 o                         
 -14   2   5          7.46          6.93         1.16 o                         
 -13   2   5       2206.33       2179.84        17.54 o                         
 -12   2   5          8.36          8.86         1.25 o                         
 -11   2   5       2301.66       2319.58        17.36 o                         
 -10   2   5        231.06        253.36         3.09 o                         
  -9   2   5        211.44        203.98         2.59 o                         
  -8   2   5         93.34         90.96         1.54 o                         
  -7   2   5       2483.60       2381.78         9.16 o                         
  -6   2   5        270.45        328.10         9.46 o                         
  -5   2   5       9888.80       9887.03        35.54 o                         
  -4   2   5          3.17         28.75         2.17 o                         
  -3   2   5         68.41         77.79         1.79 o                         
  -2   2   5        185.24        224.23         3.14 o                         
  -1   2   5       3012.52       2966.06        11.98 o                         
   0   2   5        187.57        285.93         3.48 o                         
   1   2   5       3245.20       2845.41        54.85 o                         
   2   2   5          1.66         10.93         1.20 o                         
   3   2   5        218.81        169.07         2.65 o                         
   4   2   5        309.50        341.64         6.87 o                         
   5   2   5       1976.43       2065.04        12.84 o                         
   6   2   5        196.97        206.15         2.89 o                         
   7   2   5       5197.56       5124.62        26.27 o                         
   8   2   5         96.95        104.23         9.31 o                         
   9   2   5       4329.50       4324.35        20.48 o                         
  10   2   5        603.36        589.42        17.97 o                         
  11   2   5       1198.17       1166.02        14.90 o                         
  12   2   5        220.91        278.39         4.13 o                         
  13   2   5        433.84        468.17         5.47 o                         
  14   2   5        245.01        222.61         4.09 o                         
  15   2   5        716.03        695.50         9.01 o                         
  16   2   5        191.63        158.12         6.26 o                         
 -16   3   5         56.52         50.96         5.69 o                         
 -15   3   5       1071.52       1084.35        14.73 o                         
 -14   3   5          7.85          7.40         1.10 o                         
 -13   3   5         18.26         15.21         1.25 o                         
 -12   3   5          2.41          1.82         1.09 o                         
 -11   3   5       1255.68       1385.02        12.11 o                         
 -10   3   5          3.65         10.57         2.17 o                         
  -9   3   5       3233.80       3205.03        20.91 o                         
  -8   3   5         37.77         69.65         6.79 o                         
  -7   3   5       2202.73       2260.67        14.34 o                         
  -6   3   5        203.13        184.89         3.49 o                         
  -5   3   5        310.73        341.24         5.88 o                         
  -4   3   5          2.33         12.12         1.61 o                         
  -3   3   5       5951.31       5898.89        26.10 o                         
  -2   3   5         67.67         93.11        11.83 o                         
  -1   3   5       5128.44       5059.03        24.23 o                         
   0   3   5         11.70         30.22         3.52 o                         
   1   3   5          0.38          6.56         0.69 o                         
   2   3   5         33.83         48.65         2.39 o                         
   3   3   5       2295.45       2173.45        10.02 o                         
   4   3   5        220.90        182.30         9.66 o                         
   5   3   5       7184.54       7035.95        44.97 o                         
   6   3   5        494.77        475.62        15.60 o                         
   7   3   5        693.35        742.25        12.34 o                         
   8   3   5         13.32         11.17         0.96 o                         
   9   3   5       1574.45       1682.04        18.97 o                         
  10   3   5        163.14        158.48        11.38 o                         
  11   3   5       1589.25       1581.44        16.42 o                         
  12   3   5         37.52         43.03         3.84 o                         
  13   3   5        958.61        930.57        12.41 o                         
  14   3   5         65.45         63.33         1.87 o                         
  15   3   5        527.93        481.12         9.49 o                         
 -14   4   5          0.05          4.16         1.00 o                         
 -13   4   5       1012.99       1101.43         7.86 o                         
 -12   4   5        305.78        294.42        14.87 o                         
 -11   4   5        775.96        844.59         7.12 o                         
 -10   4   5        128.17        132.26         3.29 o                         
  -9   4   5         23.74         23.58         1.40 o                         
  -8   4   5          7.12          5.01         1.10 o                         
  -7   4   5       1661.85       1724.23         8.70 o                         
  -6   4   5         38.95         68.50         7.37 o                         
  -5   4   5       3034.07       3114.26        16.41 o                         
  -4   4   5         47.48         64.79         8.44 o                         
  -3   4   5       1259.34       1336.85         6.87 o                         
  -2   4   5         80.99         87.20         2.47 o                         
  -1   4   5        273.53        289.49         3.10 o                         
   0   4   5         33.26         44.13         5.52 o                         
   1   4   5       3295.96       3324.55        18.50 o                         
   2   4   5         59.36         78.73         7.45 o                         
   3   4   5       1041.53       1038.42         8.18 o                         
   4   4   5         43.08         45.71         4.41 o                         
   5   4   5         60.97         77.33         1.91 o                         
   6   4   5         11.91         20.22         1.91 o                         
   7   4   5        439.57        455.37         4.55 o                         
   8   4   5        444.51        447.18        17.21 o                         
   9   4   5       1657.16       1661.11         9.76 o                         
  10   4   5         16.31         10.90         1.86 o                         
  11   4   5        847.70        854.68        13.83 o                         
  12   4   5          3.84          4.17         1.01 o                         
  13   4   5        319.77        298.10         3.77 o                         
 -11   5   5        447.84        428.72         9.30 o                         
 -10   5   5          4.72          8.46         1.72 o                         
  -9   5   5       1546.41       1568.18        11.27 o                         
  -8   5   5          9.25          8.86         1.71 o                         
  -7   5   5          2.89          3.81         1.06 o                         
  -6   5   5         30.90         28.38         1.60 o                         
  -5   5   5       1292.58       1310.13         8.10 o                         
  -4   5   5          3.37         12.18         1.61 o                         
  -3   5   5       1436.51       1464.15        11.42 o                         
  -2   5   5        389.56        432.90        19.56 o                         
  -1   5   5       2761.81       2797.42        16.00 o                         
   0   5   5        476.98        400.19        20.40 o                         
   1   5   5        256.02        242.78         3.94 o                         
   2   5   5          1.73          6.50         1.26 o                         
   3   5   5       1853.46       1819.84        15.60 o                         
   4   5   5         28.28         36.23         7.41 o                         
   5   5   5       1888.95       1973.17        25.28 o                         
   6   5   5         10.56         13.14         2.31 o                         
   7   5   5        760.50        788.37        12.48 o                         
   8   5   5         38.21         34.68         2.13 o                         
   9   5   5        258.24        228.86         6.32 o                         
  10   5   5         26.97         36.02         3.50 o                         
  -7   6   5        403.15        391.13         7.69 o                         
  -6   6   5         41.14         41.70         5.33 o                         
  -5   6   5       1263.24       1240.97        12.07 o                         
  -4   6   5         73.18         57.04         6.44 o                         
  -3   6   5         16.39         15.71         1.31 o                         
  -2   6   5         90.10         84.43         2.89 o                         
  -1   6   5        484.09        498.42         5.07 o                         
   0   6   5         43.85         36.32         5.43 o                         
   1   6   5       2024.87       2039.44        22.75 o                         
   2   6   5          2.37          3.44         1.46 o                         
   3   6   5        369.15        393.76         5.87 o                         
   4   6   5          1.73          0.66         1.23 o                         
   5   6   5         13.26         10.87         1.42 o                         
   6   6   5         43.07         35.76         3.14 o                         
 -18   0   6         42.55         39.88         3.51 o                         
 -16   0   6        346.41        345.84         5.70 o                         
 -14   0   6        845.71        853.90         9.35 o                         
 -12   0   6       3278.46       3260.23        30.15 o                         
 -10   0   6         49.44         65.99         6.94 o                         
  -8   0   6       1928.13       1813.31        16.49 o                         
  -6   0   6       7328.77       7085.27        46.91 o                         
  -4   0   6       8593.18       8770.25        65.06 o                         
  -2   0   6        769.65        814.27         7.79 o                         
   0   0   6       2599.08       2443.78        20.25 o                         
   2   0   6       5591.91       5494.46        65.87 o                         
   4   0   6         34.12         65.25         2.23 o                         
   6   0   6        142.83        133.74         5.55 o                         
   8   0   6       1280.13       1144.92        10.68 o                         
  10   0   6       1148.80       1089.67         7.15 o                         
  12   0   6        187.85        191.56         4.49 o                         
  14   0   6       1390.40       1438.06        18.54 o                         
  16   0   6        976.36        936.53        16.93 o                         
 -17   1   6         63.59         59.13         2.03 o                         
 -16   1   6       1863.73       1912.22        21.26 o                         
 -15   1   6         30.35         38.53         2.46 o                         
 -14   1   6       2768.18       2839.26        27.88 o                         
 -13   1   6        567.41        586.39         8.04 o                         
 -12   1   6        475.50        481.57         5.24 o                         
 -11   1   6        280.74        282.13         5.52 o                         
 -10   1   6       3865.32       3738.40        12.88 o                         
  -9   1   6        166.39        140.17         1.79 o                         
  -8   1   6       6512.21       6268.58        17.28 o                         
  -7   1   6       1122.36       1173.25        15.95 o                         
  -6   1   6       2131.10       2130.17        16.56 o                         
  -5   1   6       1622.29       1655.62         7.58 o                         
  -4   1   6       4318.45       4092.19        33.31 o                         
  -3   1   6        796.77        984.33         6.65 o                         
  -1   1   6         73.67        120.87         2.52 o                         
   0   1   6       4768.47       4797.51        35.14 o                         
   1   1   6        311.55        294.64         3.11 o                         
   2   1   6       1837.83       1892.04        12.16 o                         
   3   1   6       3379.72       3290.74        25.94 o                         
   4   1   6       7653.27       7633.94        73.53 o                         
   5   1   6        400.14        364.14         4.91 o                         
   6   1   6       2867.83       2672.47        14.30 o                         
   7   1   6        320.25        319.32         7.27 o                         
   8   1   6       1211.60       1255.13         7.34 o                         
   9   1   6        191.53        200.30         2.63 o                         
  10   1   6        697.41        699.88        12.35 o                         
  11   1   6          4.91          8.11         1.05 o                         
  12   1   6       2113.84       2207.61        11.21 o                         
  13   1   6        527.42        505.88         4.78 o                         
  14   1   6       1850.55       1753.15        30.97 o                         
  15   1   6          1.65          0.65         1.05 o                         
  16   1   6        119.28        114.50         2.64 o                         
 -17   2   6         41.51         36.54         1.73 o                         
 -16   2   6         58.76         60.85         2.71 o                         
 -15   2   6        119.10         93.97         4.90 o                         
 -14   2   6       3496.58       3587.10        29.26 o                         
 -13   2   6        146.55        178.18         6.16 o                         
 -12   2   6       2739.50       2817.92        14.09 o                         
 -11   2   6         35.58         42.44         3.28 o                         
 -10   2   6       1068.19       1080.10         5.75 o                         
  -9   2   6         18.93         22.97         0.99 o                         
  -8   2   6        454.75        426.86         4.98 o                         
  -7   2   6       1467.75       1549.27        30.48 o                         
  -6   2   6       4032.27       3906.68        21.35 o                         
  -5   2   6        543.47        581.71        18.75 o                         
  -4   2   6       4074.43       4178.45        28.58 o                         
  -3   2   6       2141.67       2241.67        22.10 o                         
  -2   2   6       1132.87       1165.89         7.97 o                         
  -1   2   6        423.60        348.25         4.05 o                         
   0   2   6       1979.78       1678.49        11.00 o                         
   1   2   6       1047.53       1269.15        23.47 o                         
   2   2   6      13401.91      13288.21        74.70 o                         
   3   2   6         61.11         60.63         5.39 o                         
   4   2   6       3662.70       3387.21        16.07 o                         
   5   2   6          0.59          5.67         0.62 o                         
   6   2   6        526.82        495.94         3.30 o                         
   7   2   6        232.89        230.19         6.65 o                         
   8   2   6       4543.61       4780.78        32.00 o                         
   9   2   6         22.19         20.27         2.36 o                         
  10   2   6       1281.17       1301.12         8.05 o                         
  11   2   6          3.57          5.85         1.06 o                         
  12   2   6        167.93        187.72         4.39 o                         
  13   2   6         86.70         61.64         3.22 o                         
  14   2   6        337.37        363.38         6.92 o                         
  15   2   6         27.21         35.44         2.03 o                         
  16   2   6        594.28        574.33         8.67 o                         
 -16   3   6       1449.17       1322.46        50.03 o                         
 -15   3   6         12.77         16.38         2.32 o                         
 -14   3   6       1041.54        984.24        11.11 o                         
 -13   3   6         26.58         11.75         1.18 o                         
 -12   3   6        115.84         99.20         2.42 o                         
 -11   3   6         35.81         36.84         2.05 o                         
 -10   3   6       2298.63       2189.84        15.67 o                         
  -9   3   6          0.96          7.04         1.02 o                         
  -8   3   6       5531.28       5647.75        23.29 o                         
  -7   3   6          4.34         10.80         1.58 o                         
  -6   3   6        410.76        398.87         3.14 o                         
  -5   3   6         57.34         55.90         2.49 o                         
  -4   3   6       1889.44       1744.30        11.05 o                         
  -3   3   6        300.64        315.18        18.69 o                         
  -2   3   6       7499.72       7716.89        38.36 o                         
  -1   3   6          2.72         18.38         1.76 o                         
   0   3   6       4161.69       4246.28        18.12 o                         
   1   3   6        671.71        705.18         5.72 o                         
   2   3   6        206.65        222.00         4.03 o                         
   3   3   6         26.67         27.39         2.51 o                         
   4   3   6       2819.03       2777.18        21.08 o                         
   5   3   6        377.05        370.96        22.46 o                         
   6   3   6       1892.86       1932.21        13.59 o                         
   7   3   6         64.67         77.65         7.36 o                         
   8   3   6       1419.10       1444.10        13.64 o                         
   9   3   6         47.52         47.00         1.60 o                         
  10   3   6        108.66         98.90         2.44 o                         
  11   3   6         77.35         71.50         2.17 o                         
  12   3   6       1044.49       1129.42        12.24 o                         
  13   3   6          0.15          0.98         1.02 o                         
  14   3   6        788.74        851.08        16.38 o                         
  15   3   6          4.43          5.84         0.97 o                         
 -14   4   6       1122.73       1084.25        23.57 o                         
 -13   4   6         60.87         84.48         6.71 o                         
 -12   4   6       1444.06       1461.90        15.91 o                         
 -11   4   6          6.59          4.05         1.08 o                         
 -10   4   6         93.72        104.28         2.55 o                         
  -9   4   6        428.27        445.25         4.79 o                         
  -8   4   6        162.52        168.23         3.05 o                         
  -7   4   6          7.41         16.85         2.96 o                         
  -6   4   6       1502.46       1494.92         8.35 o                         
  -5   4   6        847.43        861.51        32.48 o                         
  -4   4   6       2071.85       2086.38        15.62 o                         
  -3   4   6          2.94          1.50         0.92 o                         
  -2   4   6        151.63        151.40         2.46 o                         
  -1   4   6         23.07         20.39         1.28 o                         
   0   4   6       2540.39       2526.93        12.59 o                         
   1   4   6        120.23        143.67        13.35 o                         
   2   4   6       1708.01       1768.29        16.90 o                         
   3   4   6        550.53        552.18        27.52 o                         
   4   4   6       1684.65       1626.18         8.51 o                         
   5   4   6        220.44        220.54         3.12 o                         
   6   4   6         15.02         18.63         1.31 o                         
   7   4   6         39.08         41.42         2.76 o                         
   8   4   6       1768.29       1807.42        15.69 o                         
   9   4   6         36.58         27.35         2.95 o                         
  10   4   6        133.27        162.67         2.92 o                         
  11   4   6         70.09         74.54         3.70 o                         
  12   4   6         37.48         40.88         1.68 o                         
  13   4   6          2.32          2.84         0.93 o                         
 -11   5   6         98.99        119.22         6.35 o                         
 -10   5   6       1429.71       1523.85        18.09 o                         
  -9   5   6          1.96          4.65         1.05 o                         
  -8   5   6       2777.43       2817.13        24.91 o                         
  -7   5   6        463.78        466.44         6.71 o                         
  -6   5   6         55.59         54.15         2.06 o                         
  -5   5   6         28.66         36.85         1.80 o                         
  -4   5   6        115.68        115.22         2.85 o                         
  -3   5   6         31.90         61.98         7.06 o                         
  -2   5   6       3086.75       3050.26        19.38 o                         
  -1   5   6         24.08         59.20         8.65 o                         
   0   5   6       2722.10       2720.68        36.51 o                         
   1   5   6        568.50        541.76         6.09 o                         
   2   5   6         17.16         39.55         6.79 o                         
   3   5   6         25.86         16.75         2.11 o                         
   4   5   6       1076.18       1068.22        13.52 o                         
   5   5   6         36.14         69.57         8.93 o                         
   6   5   6        154.18        172.81         5.37 o                         
   7   5   6          0.14          0.59         1.39 o                         
   8   5   6        303.28        324.14         7.96 o                         
   9   5   6          6.08          7.71         1.56 o                         
  10   5   6        516.96        530.73         9.76 o                         
  -6   6   6        939.38        908.16        17.73 o                         
  -5   6   6         73.37         53.68         6.27 o                         
  -4   6   6        479.40        478.69         7.10 o                         
  -3   6   6          9.89          6.34         1.13 o                         
  -2   6   6          0.37          0.62         0.97 o                         
  -1   6   6        144.15        123.50         6.48 o                         
   0   6   6        458.73        434.45         5.06 o                         
   1   6   6          5.53          9.29         2.31 o                         
   2   6   6       1121.08       1151.62        11.64 o                         
   3   6   6         61.08         63.18        10.58 o                         
   4   6   6        418.86        451.58         8.55 o                         
   5   6   6         22.76         18.08         1.62 o                         
 -17   0   7        523.07        517.14         6.43 o                         
 -15   0   7       1142.41       1133.55        25.17 o                         
 -13   0   7       3719.29       3730.90        46.89 o                         
 -11   0   7      12253.66      12517.37        72.94 o                         
  -9   0   7        232.51        220.49         8.66 o                         
  -7   0   7       5593.60       5631.69        31.61 o                         
  -5   0   7       9466.34       9451.84        93.23 o                         
  -3   0   7         10.37         24.21         2.43 o                         
  -1   0   7       9798.41       9623.06        87.92 o                         
   1   0   7       7190.93       6978.74       122.63 o                         
   3   0   7       3545.77       3556.02        30.94 o                         
   5   0   7         70.78         63.05         8.11 o                         
   7   0   7       5457.58       5574.71        34.22 o                         
   9   0   7       3477.91       3388.87        19.61 o                         
  11   0   7        912.63        926.00         7.78 o                         
  13   0   7        235.04        239.42         7.07 o                         
  15   0   7       1994.25       1902.79        15.87 o                         
 -17   1   7       1602.12       1560.13        21.89 o                         
 -16   1   7          0.07          2.60         1.12 o                         
 -15   1   7        474.72        504.93         5.06 o                         
 -14   1   7         48.21         42.98         1.65 o                         
 -13   1   7        379.10        349.25         3.70 o                         
 -12   1   7       1129.84       1153.54        10.29 o                         
 -11   1   7       1468.59       1499.43         8.99 o                         
 -10   1   7         20.47         13.42         0.82 o                         
  -9   1   7       3211.92       3135.62        27.98 o                         
  -8   1   7        280.92        274.52        10.58 o                         
  -7   1   7       4569.54       4515.04        24.06 o                         
  -6   1   7        924.17       1054.73        10.79 o                         
  -5   1   7       2572.50       2757.31        18.17 o                         
  -4   1   7       1098.42       1145.11        13.80 o                         
  -3   1   7       1890.99       1752.86         8.84 o                         
  -2   1   7        411.78        340.57        12.48 o                         
  -1   1   7       3146.30       2861.70        20.25 o                         
   0   1   7        255.63        206.38         2.10 o                         
   1   1   7        399.77        432.35         8.06 o                         
   2   1   7         43.83         58.79         1.59 o                         
   3   1   7         36.86         20.11         0.97 o                         
   4   1   7        458.71        543.75         8.42 o                         
   5   1   7      11891.53      12132.24        52.59 o                         
   6   1   7        378.92        380.86        10.51 o                         
   7   1   7        541.07        486.16         3.18 o                         
   8   1   7       1280.76       1251.29         7.25 o                         
   9   1   7         18.44         22.00         2.02 o                         
  10   1   7         37.85         32.80         1.72 o                         
  11   1   7       1923.51       1861.40         9.93 o                         
  12   1   7         20.75         11.65         1.21 o                         
  13   1   7       3719.52       3736.93        20.36 o                         
  14   1   7          7.86          9.73         1.38 o                         
  15   1   7         34.11         37.56         1.61 o                         
  16   1   7         27.39         30.17         1.46 o                         
 -17   2   7        471.51        439.09        13.01 o                         
 -16   2   7         78.42         69.34         1.89 o                         
 -15   2   7         46.78         40.03         1.61 o                         
 -14   2   7         31.38         28.08         1.50 o                         
 -13   2   7       1990.20       2148.75        14.14 o                         
 -12   2   7          3.73         10.95         2.20 o                         
 -11   2   7       3817.41       3802.07        26.39 o                         
 -10   2   7          0.74          4.95         0.86 o                         
  -9   2   7          1.15          7.05         0.74 o                         
  -8   2   7          6.67         13.20         0.91 o                         
  -7   2   7       1722.32       1627.16         8.04 o                         
  -6   2   7          1.39          2.96         0.54 o                         
  -5   2   7       4354.27       4257.71        24.10 o                         
  -4   2   7        174.71        195.84        10.05 o                         
  -3   2   7       2397.70       2302.98         9.31 o                         
  -2   2   7        323.83        393.76         4.33 o                         
  -1   2   7       2972.28       2983.95        12.92 o                         
   0   2   7       1462.20       1642.73        43.23 o                         
   1   2   7      17022.76      17084.62        83.40 o                         
   2   2   7         38.97         45.18         6.20 o                         
   3   2   7       6452.45       6642.04        25.76 o                         
   4   2   7        596.79        673.26        16.92 o                         
   5   2   7       1243.58       1271.57        11.04 o                         
   6   2   7       3692.46       3734.78        17.46 o                         
   7   2   7       2119.58       2113.50        10.31 o                         
   8   2   7        453.26        457.66        10.88 o                         
   9   2   7       1716.29       1672.11        10.98 o                         
  10   2   7        241.55        241.85         8.01 o                         
  11   2   7       1662.01       1657.88        16.10 o                         
  12   2   7        261.53        282.04         4.10 o                         
  13   2   7        204.93        197.65         3.33 o                         
  14   2   7        309.46        288.22         3.96 o                         
  15   2   7        428.48        429.56         9.88 o                         
 -15   3   7       1085.52       1073.98        17.05 o                         
 -14   3   7          8.96          5.84         0.98 o                         
 -13   3   7        213.96        227.61         3.41 o                         
 -12   3   7         26.79         30.04         1.82 o                         
 -11   3   7        549.88        636.52         5.26 o                         
 -10   3   7          6.38         10.10         1.49 o                         
  -9   3   7        976.04       1009.52         8.09 o                         
  -8   3   7        125.07        130.48         8.43 o                         
  -7   3   7        325.77        316.80         3.56 o                         
  -6   3   7         35.36         32.17         2.40 o                         
  -5   3   7         22.93         36.39         1.15 o                         
  -4   3   7        204.56        211.99        10.07 o                         
  -3   3   7       4356.81       4345.42        31.15 o                         
  -2   3   7        294.77        300.36        17.50 o                         
  -1   3   7       6692.54       6573.64        24.87 o                         
   0   3   7        515.63        544.66        16.77 o                         
   1   3   7         27.04         32.47         1.12 o                         
   2   3   7         95.77         99.87         1.62 o                         
   3   3   7        774.91        742.94         4.84 o                         
   4   3   7        224.19        244.06        13.07 o                         
   5   3   7       2407.47       2371.10        10.41 o                         
   6   3   7          3.21          7.35         0.90 o                         
   7   3   7       5440.98       5639.63        28.43 o                         
   8   3   7         53.49         57.92         2.86 o                         
   9   3   7        362.72        379.86         4.26 o                         
  10   3   7         55.72         63.14         2.06 o                         
  11   3   7       1489.54       1527.73        10.06 o                         
  12   3   7          2.69          1.81         1.07 o                         
  13   3   7        388.14        346.05         5.85 o                         
  14   3   7        164.16        153.81         6.48 o                         
 -14   4   7         27.88         40.92         2.27 o                         
 -13   4   7       1374.30       1341.06        10.46 o                         
 -12   4   7          0.15          7.38         1.43 o                         
 -11   4   7       1284.88       1236.35         7.82 o                         
 -10   4   7          0.02          8.23         1.19 o                         
  -9   4   7         23.00         20.68         1.36 o                         
  -8   4   7         43.43         43.51         2.98 o                         
  -7   4   7       2057.19       2018.22        13.51 o                         
  -6   4   7          0.40          8.78         1.50 o                         
  -5   4   7       4956.03       5009.02        42.77 o                         
  -4   4   7        557.51        564.18        25.37 o                         
  -3   4   7         12.23         17.44         1.20 o                         
  -2   4   7        486.49        483.78         4.29 o                         
  -1   4   7        699.55        702.09         5.09 o                         
   0   4   7        476.81        413.00        27.11 o                         
   1   4   7       2645.97       2616.09        22.44 o                         
   2   4   7        156.67        163.43        16.69 o                         
   3   4   7       3827.07       3725.27        15.89 o                         
   4   4   7         14.45         26.01         3.15 o                         
   5   4   7          1.61          3.15         0.94 o                         
   6   4   7        518.58        485.96         4.57 o                         
   7   4   7       1849.95       1881.74        18.04 o                         
   8   4   7         75.44         83.49         6.54 o                         
   9   4   7        639.84        653.24        11.10 o                         
  10   4   7         10.08         15.70         2.46 o                         
  11   4   7        608.21        630.60         9.56 o                         
  12   4   7        210.89        216.78         3.26 o                         
 -11   5   7        136.99        108.97         2.81 o                         
 -10   5   7          3.27         10.67         1.19 o                         
  -9   5   7        496.15        485.46         4.76 o                         
  -8   5   7        144.59        113.49         9.65 o                         
  -7   5   7       1492.22       1495.74         9.22 o                         
  -6   5   7         11.50          4.78         1.11 o                         
  -5   5   7          5.97         12.68         1.37 o                         
  -4   5   7        292.95        280.34         8.51 o                         
  -3   5   7         39.10         46.72         1.89 o                         
  -2   5   7         29.62         48.60         3.73 o                         
  -1   5   7       2557.34       2586.24        17.20 o                         
   0   5   7         46.21         36.10         4.12 o                         
   1   5   7         87.01         72.20         2.31 o                         
   2   5   7          2.14          4.45         1.25 o                         
   3   5   7        567.85        532.63         6.55 o                         
   4   5   7         15.75         16.96         3.22 o                         
   5   5   7       1022.33       1071.56        15.38 o                         
   6   5   7         40.52         43.80         8.15 o                         
   7   5   7       1313.64       1323.45        31.45 o                         
   8   5   7         84.66        100.53         3.82 o                         
   9   5   7          0.00          2.22         1.77 o                         
  10   5   7          1.00         -0.37         1.72 o                         
  -6   6   7          0.65          2.32         1.09 o                         
  -5   6   7        912.81        913.89        10.31 o                         
  -4   6   7         30.39         24.60         3.59 o                         
  -3   6   7         76.80         73.26         2.12 o                         
  -2   6   7          4.49          2.73         0.97 o                         
  -1   6   7         84.33         66.25         2.21 o                         
   0   6   7        183.00        176.89         3.35 o                         
   1   6   7        929.03        877.17        23.55 o                         
   2   6   7         94.84         83.62         3.91 o                         
   3   6   7        455.92        501.91        10.17 o                         
   4   6   7          0.42          3.10         1.27 o                         
   5   6   7          2.72          6.79         1.55 o                         
 -16   0   8         12.19         10.98         1.58 o                         
 -14   0   8       3102.19       3173.88        24.99 o                         
 -12   0   8       4019.11       4062.85        26.19 o                         
 -10   0   8       5082.86       5193.10        32.17 o                         
  -8   0   8        571.24        494.45         8.46 o                         
  -6   0   8       5684.08       5482.75        48.87 o                         
  -4   0   8       7253.57       6919.10        58.91 o                         
  -2   0   8      12092.14      12720.53        58.87 o                         
   0   0   8       1572.18       1435.10        20.02 o                         
   4   0   8       8340.62       8551.15        94.79 o                         
   6   0   8        321.91        295.74         3.32 o                         
   8   0   8       4620.98       4837.20        44.59 o                         
  10   0   8       3561.25       3573.11        30.56 o                         
  12   0   8       2238.10       2244.77        32.09 o                         
  14   0   8        341.06        319.89         6.20 o                         
  16   0   8       1281.82       1083.17        34.88 o                         
 -17   1   8          0.38          2.77         0.95 o                         
 -16   1   8       1199.20       1211.73        15.17 o                         
 -15   1   8         41.56         48.02         1.83 o                         
 -14   1   8        704.90        718.89         6.11 o                         
 -13   1   8        584.47        592.64         5.02 o                         
 -12   1   8         45.66         44.82         1.43 o                         
 -11   1   8        297.86        308.92         3.04 o                         
 -10   1   8       4348.49       4460.21        25.86 o                         
  -9   1   8          0.01          3.77         0.63 o                         
  -8   1   8       7829.03       7834.79        27.53 o                         
  -7   1   8        221.14        201.18         1.83 o                         
  -6   1   8        236.79        221.28         3.16 o                         
  -5   1   8        613.71        682.77         8.01 o                         
  -4   1   8       1987.16       1898.41        10.66 o                         
  -3   1   8        176.16        138.70         2.94 o                         
  -2   1   8      12522.41      12422.42        72.21 o                         
  -1   1   8        376.49        464.36         5.67 o                         
   0   1   8       2813.81       2705.83        15.70 o                         
   1   1   8          9.31         15.80         2.80 o                         
   2   1   8        813.27        823.77         8.02 o                         
   3   1   8       7467.52       8013.54        42.18 o                         
   4   1   8       4114.68       4115.72        46.29 o                         
   5   1   8          4.76         10.20         1.38 o                         
   6   1   8       5759.11       5880.53        16.67 o                         
   7   1   8        141.87        153.44         2.03 o                         
   8   1   8       1570.51       1526.93         8.20 o                         
   9   1   8        449.68        432.68         7.43 o                         
  10   1   8          2.17          7.17         1.04 o                         
  11   1   8         68.38         73.68         1.85 o                         
  12   1   8        179.32        200.59         3.33 o                         
  13   1   8         74.26         86.47         2.30 o                         
  14   1   8       1119.29       1082.56        12.83 o                         
  15   1   8         14.99         21.68         1.34 o                         
  16   1   8          8.37         12.59         1.36 o                         
 -16   2   8        121.65        110.89         2.42 o                         
 -15   2   8          2.35          4.02         1.03 o                         
 -14   2   8       1260.23       1266.26        16.53 o                         
 -13   2   8        243.55        194.74         9.34 o                         
 -12   2   8       1415.17       1563.90         8.39 o                         
 -11   2   8         78.84         71.55         3.15 o                         
 -10   2   8        672.55        684.22         8.34 o                         
  -9   2   8         71.92         59.76         1.37 o                         
  -8   2   8        398.58        434.97         4.77 o                         
  -7   2   8        487.03        513.11         9.34 o                         
  -6   2   8       2015.11       1921.97         8.24 o                         
  -5   2   8         48.07         62.58         6.74 o                         
  -4   2   8      12890.53      13285.76        43.36 o                         
  -3   2   8        672.97        700.48        23.70 o                         
  -2   2   8       1644.56       1571.21         9.30 o                         
  -1   2   8        341.01        359.64         4.30 o                         
   0   2   8       2117.69       2034.37        18.18 o                         
   1   2   8        878.52        888.63        20.95 o                         
   2   2   8       9242.62       9251.12        28.98 o                         
   3   2   8         50.80         43.74         2.91 o                         
   4   2   8       2013.29       1781.10        25.61 o                         
   5   2   8        473.31        449.27         6.60 o                         
   6   2   8        629.25        630.75         7.71 o                         
   7   2   8        288.66        270.93         7.59 o                         
   8   2   8       3079.97       3132.75        17.90 o                         
   9   2   8        329.10        334.52         9.92 o                         
  10   2   8        843.74        862.35         5.96 o                         
  11   2   8          7.78          9.66         1.24 o                         
  12   2   8        750.48        691.04        15.48 o                         
  13   2   8         43.29         43.16         1.77 o                         
  14   2   8        308.44        316.89         4.79 o                         
  15   2   8         30.73         29.58         1.70 o                         
 -15   3   8          3.08          4.72         0.87 o                         
 -14   3   8        632.11        665.47         6.30 o                         
 -13   3   8         97.10         95.41         2.24 o                         
 -12   3   8        574.00        562.01         7.75 o                         
 -11   3   8          2.42         18.41         1.29 o                         
 -10   3   8       1946.41       1992.22        20.89 o                         
  -9   3   8         65.27         66.41         6.61 o                         
  -8   3   8       4689.17       4725.71        27.13 o                         
  -7   3   8        110.01        101.88         5.71 o                         
  -6   3   8        585.84        576.80         4.10 o                         
  -5   3   8         17.49         21.49         1.23 o                         
  -4   3   8       1939.35       1946.31        10.17 o                         
  -3   3   8         77.97         94.84         7.73 o                         
  -2   3   8       5757.59       5559.97        30.84 o                         
  -1   3   8          0.03         25.53         1.70 o                         
   0   3   8        936.81        974.08         4.78 o                         
   1   3   8         15.82         16.72         1.24 o                         
   2   3   8         31.31         31.38         1.05 o                         
   3   3   8         13.69         19.12         1.84 o                         
   4   3   8       1252.15       1179.28         6.73 o                         
   5   3   8         38.92         42.72         3.96 o                         
   6   3   8       3740.32       3731.93        19.86 o                         
   7   3   8         75.05         91.13         8.83 o                         
   8   3   8       1100.18       1066.45         9.29 o                         
   9   3   8        519.01        495.98         5.51 o                         
  10   3   8        641.92        661.41         6.07 o                         
  11   3   8        107.45        103.28         6.30 o                         
  12   3   8        517.76        517.64         6.03 o                         
  13   3   8         32.01         27.58         1.41 o                         
  14   3   8        619.07        669.90         7.12 o                         
 -13   4   8         11.69         18.95         2.44 o                         
 -12   4   8       1763.41       1767.02        22.18 o                         
 -11   4   8         34.99         43.09         2.69 o                         
 -10   4   8        789.74        807.04         6.14 o                         
  -9   4   8          4.68          5.27         1.16 o                         
  -8   4   8        335.69        351.87         4.46 o                         
  -7   4   8          2.55          2.90         1.17 o                         
  -6   4   8       1142.84       1157.83        11.14 o                         
  -5   4   8        820.68        841.85        36.80 o                         
  -4   4   8       2355.54       2387.38        18.87 o                         
  -3   4   8          8.79         13.83         2.73 o                         
  -2   4   8       1118.53       1070.48        11.48 o                         
  -1   4   8         10.82         15.05         1.81 o                         
   0   4   8       1332.29       1367.05         7.36 o                         
   1   4   8        154.17        146.83         8.48 o                         
   2   4   8       7097.59       7196.56        32.58 o                         
   3   4   8         71.55         75.72        10.58 o                         
   4   4   8       1326.66       1317.08        11.80 o                         
   5   4   8        122.71         86.07         2.47 o                         
   6   4   8          8.91         12.36         1.20 o                         
   7   4   8          4.89         12.88         1.53 o                         
   8   4   8        658.36        660.17         6.23 o                         
   9   4   8        166.91        157.85         8.17 o                         
  10   4   8       2647.73       2691.40        33.60 o                         
  11   4   8         80.70        100.90         4.30 o                         
  12   4   8        102.86        101.58         4.95 o                         
 -10   5   8        558.80        587.65         8.28 o                         
  -9   5   8        326.34        315.55        17.94 o                         
  -8   5   8       2431.33       2468.50        11.43 o                         
  -7   5   8         71.04         53.28         5.67 o                         
  -6   5   8        690.06        699.13         6.26 o                         
  -5   5   8        102.72         99.82         2.51 o                         
  -4   5   8        864.72        838.34        11.19 o                         
  -3   5   8         18.30         21.66         1.80 o                         
  -2   5   8        583.52        621.75         8.60 o                         
  -1   5   8         23.56         19.96         2.63 o                         
   0   5   8        301.66        339.50         4.64 o                         
   1   5   8        537.24        495.12         7.31 o                         
   2   5   8          1.48          4.59         1.28 o                         
   3   5   8        108.97         97.59         8.00 o                         
   4   5   8       1744.46       1719.72        19.19 o                         
   5   5   8         27.80         38.94         6.58 o                         
   6   5   8       1083.61       1132.18        21.30 o                         
   7   5   8         18.49         23.85         3.01 o                         
   8   5   8        352.96        349.32         7.53 o                         
   9   5   8         40.48         42.51         2.85 o                         
  -5   6   8        114.63        116.22         7.83 o                         
  -4   6   8        749.70        715.27        10.77 o                         
  -3   6   8          1.56          0.81         0.90 o                         
  -2   6   8         11.00         15.68         1.16 o                         
  -1   6   8         73.54         73.62         2.60 o                         
   0   6   8         29.76         35.32         1.65 o                         
   1   6   8         48.75         52.43         2.83 o                         
   2   6   8       1515.51       1502.62        41.88 o                         
   3   6   8          5.05          6.45         1.90 o                         
   4   6   8        474.46        528.00         7.85 o                         
 -17   0   9       1257.07       1238.54        18.19 o                         
 -15   0   9          7.63          6.69         1.79 o                         
 -13   0   9        211.86        211.84         4.68 o                         
 -11   0   9       2602.74       2624.81        14.38 o                         
  -9   0   9        211.18        186.82         3.00 o                         
  -7   0   9       1421.18       1472.20        20.07 o                         
  -5   0   9       3761.42       3682.58        21.11 o                         
  -3   0   9       1392.09       1157.33        15.33 o                         
  -1   0   9       1544.46       1762.16        11.28 o                         
   1   0   9       9755.21       9789.46        87.96 o                         
   3   0   9       4854.80       4975.40        78.88 o                         
   5   0   9       3669.28       3646.14        30.31 o                         
   7   0   9          4.52         16.02         2.22 o                         
   9   0   9       1748.80       1729.23        17.97 o                         
  11   0   9       1009.66       1046.23         8.11 o                         
  13   0   9          0.77          2.66         1.29 o                         
  15   0   9          2.90          4.01         1.58 o                         
 -17   1   9       1110.67       1079.94        18.37 o                         
 -16   1   9        151.53        149.62         2.83 o                         
 -15   1   9       1402.24       1469.95         8.50 o                         
 -14   1   9        753.19        714.96        17.81 o                         
 -13   1   9       1952.35       2006.65         9.94 o                         
 -12   1   9          0.48          2.55         0.86 o                         
 -11   1   9       1658.38       1629.38         6.93 o                         
 -10   1   9        106.68        105.34         4.63 o                         
  -9   1   9       5943.55       5893.48        16.53 o                         
  -8   1   9        673.39        717.05         8.24 o                         
  -7   1   9       5886.14       5789.88        26.22 o                         
  -6   1   9        308.55        259.86         9.49 o                         
  -5   1   9        346.67        301.33         4.67 o                         
  -4   1   9        580.73        576.25         3.17 o                         
  -3   1   9       2536.55       2325.22        14.84 o                         
  -2   1   9       1852.66       1967.19        18.05 o                         
  -1   1   9       5244.09       4927.08        14.85 o                         
   0   1   9       2667.05       2843.70        26.83 o                         
   1   1   9       3326.79       3323.09        25.40 o                         
   2   1   9         64.13         57.38         1.15 o                         
   3   1   9          3.60          4.55         0.57 o                         
   4   1   9        734.50        735.10         8.06 o                         
   5   1   9      14937.94      15370.08        67.04 o                         
   6   1   9        188.14        206.89         2.42 o                         
   7   1   9       3999.60       3910.30        17.04 o                         
   8   1   9        491.09        535.40         5.00 o                         
   9   1   9         17.68         19.31         1.10 o                         
  10   1   9         10.19          5.42         0.96 o                         
  11   1   9        660.89        696.50         6.31 o                         
  12   1   9         88.72         92.08         2.27 o                         
  13   1   9        800.47        813.34        13.67 o                         
  14   1   9          0.61          1.25         0.98 o                         
  15   1   9        661.93        656.78        17.19 o                         
 -16   2   9         82.78         84.92         2.10 o                         
 -15   2   9          0.39          3.80         0.98 o                         
 -14   2   9          2.86          2.27         1.01 o                         
 -13   2   9       2025.52       2036.33        10.11 o                         
 -12   2   9         37.59         41.22         2.35 o                         
 -11   2   9       2850.30       2806.79        16.03 o                         
 -10   2   9         56.53         63.94         3.80 o                         
  -9   2   9        728.89        684.85         4.68 o                         
  -8   2   9          5.73          3.80         0.65 o                         
  -7   2   9       2165.57       2158.87         7.06 o                         
  -6   2   9        159.99        211.43         9.22 o                         
  -5   2   9       5752.25       5624.54        17.28 o                         
  -4   2   9       1793.05       1790.47        26.32 o                         
  -3   2   9       4139.84       4148.59        16.34 o                         
  -2   2   9        405.00        435.12         3.78 o                         
  -1   2   9         15.50         26.44         1.15 o                         
   0   2   9          0.09          1.69         0.52 o                         
   1   2   9        771.46        701.34         4.77 o                         
   2   2   9       2008.25       2155.86        24.20 o                         
   3   2   9        766.35        732.92         4.81 o                         
   4   2   9         20.88         40.53         4.37 o                         
   5   2   9         21.63         28.42         1.09 o                         
   6   2   9          0.03          2.54         0.81 o                         
   7   2   9        275.25        291.58         4.31 o                         
   8   2   9         80.00         62.19         1.88 o                         
   9   2   9       2434.82       2444.99        19.36 o                         
  10   2   9         44.08         53.36         3.47 o                         
  11   2   9        831.18        861.15        16.11 o                         
  12   2   9        146.99        130.22         3.07 o                         
  13   2   9         11.56          8.45         1.18 o                         
  14   2   9         79.47         71.84         2.86 o                         
  15   2   9        203.40        205.96         3.57 o                         
 -15   3   9       1207.95       1150.37        32.90 o                         
 -14   3   9         15.81         16.56         2.51 o                         
 -13   3   9        813.50        788.16         7.30 o                         
 -12   3   9        150.36        151.06         2.93 o                         
 -11   3   9        776.47        724.41         5.68 o                         
 -10   3   9        106.83         88.82         6.87 o                         
  -9   3   9       4040.47       4187.11        26.53 o                         
  -8   3   9         45.95         50.89         5.60 o                         
  -7   3   9       4320.74       4347.63        24.13 o                         
  -6   3   9        246.76        252.61        12.30 o                         
  -5   3   9        323.08        331.24         3.37 o                         
  -4   3   9         14.01         19.13         1.01 o                         
  -3   3   9          6.12         12.50         0.95 o                         
  -2   3   9        233.04        222.37        11.00 o                         
  -1   3   9       3950.14       3924.31        13.69 o                         
   0   3   9        253.44        249.60        10.56 o                         
   1   3   9       2937.09       2822.17        18.01 o                         
   2   3   9         13.38         12.93         0.86 o                         
   3   3   9        349.90        374.58         5.82 o                         
   4   3   9          0.04          3.49         0.78 o                         
   5   3   9       3570.02       3670.96        22.32 o                         
   6   3   9        637.92        682.85        27.46 o                         
   7   3   9        963.37        955.92         7.97 o                         
   8   3   9        472.14        431.82         4.83 o                         
   9   3   9         13.41         19.32         1.38 o                         
  10   3   9         40.08         38.12         1.98 o                         
  11   3   9       1537.10       1551.05        12.02 o                         
  12   3   9          6.18         13.24         1.61 o                         
  13   3   9        928.13       1033.74        14.59 o                         
  14   3   9          0.04          0.28         0.89 o                         
 -13   4   9       1367.93       1355.25        22.77 o                         
 -12   4   9         36.42         66.91         4.46 o                         
 -11   4   9       1235.90       1284.35        13.19 o                         
 -10   4   9        352.91        348.18        11.35 o                         
  -9   4   9        112.25        137.01         2.84 o                         
  -8   4   9         40.86         26.54         1.64 o                         
  -7   4   9        150.28        133.75         4.76 o                         
  -6   4   9       1260.13       1142.40        26.97 o                         
  -5   4   9       3749.51       3813.61        24.52 o                         
  -4   4   9        122.17        134.05        11.05 o                         
  -3   4   9       3072.69       3104.90        14.99 o                         
  -2   4   9        204.01        196.52         7.89 o                         
  -1   4   9         34.29         25.74         1.49 o                         
   0   4   9        186.58        176.23         4.58 o                         
   1   4   9        307.73        323.75         3.74 o                         
   2   4   9        138.12        122.68        14.50 o                         
   3   4   9        136.44        159.14         4.51 o                         
   4   4   9          3.17          3.52         0.96 o                         
   5   4   9        637.57        648.78         5.81 o                         
   6   4   9        244.76        253.41         3.74 o                         
   7   4   9        497.10        462.89         5.39 o                         
   8   4   9         39.82         38.68         3.60 o                         
   9   4   9       1281.75       1376.67        11.32 o                         
  10   4   9         40.26         40.72         5.33 o                         
  11   4   9        835.39        846.07        11.06 o                         
  12   4   9         49.11         50.72         4.04 o                         
 -10   5   9         12.09         23.82         2.37 o                         
  -9   5   9       1219.16       1214.94        15.45 o                         
  -8   5   9          0.00          5.87         1.07 o                         
  -7   5   9       1554.22       1577.14        12.10 o                         
  -6   5   9         30.24         30.57         2.09 o                         
  -5   5   9        295.64        291.84         4.01 o                         
  -4   5   9        104.78        109.58         3.73 o                         
  -3   5   9        392.24        388.93         5.25 o                         
  -2   5   9          2.75          5.56         1.26 o                         
  -1   5   9       2159.04       2174.49        14.87 o                         
   0   5   9          0.92          3.53         1.18 o                         
   1   5   9        927.06        977.04         7.95 o                         
   2   5   9         86.87         77.45         2.52 o                         
   3   5   9        326.59        306.20         4.66 o                         
   4   5   9         51.21         59.83         5.59 o                         
   5   5   9       1378.94       1336.67        21.54 o                         
   6   5   9        145.02        126.43        14.43 o                         
   7   5   9        375.37        430.18         7.43 o                         
   8   5   9         22.95         28.56         3.66 o                         
   9   5   9        482.66        458.30        24.90 o                         
  -4   6   9         29.25         24.50         4.22 o                         
  -3   6   9        430.34        410.46         7.40 o                         
  -2   6   9         10.66          8.92         1.18 o                         
  -1   6   9        114.40         99.58         2.57 o                         
   0   6   9        163.23        132.42         9.14 o                         
   1   6   9        435.17        398.70         5.62 o                         
   2   6   9          7.93         10.95         2.05 o                         
   3   6   9        696.37        669.69        11.15 o                         
 -16   0  10         62.95         53.13         3.62 o                         
 -14   0  10       1038.18       1068.30        18.08 o                         
 -12   0  10         44.64         48.97         3.18 o                         
 -10   0  10       2599.07       2585.97        14.49 o                         
  -8   0  10       1172.54       1144.69         7.42 o                         
  -6   0  10       4956.28       4894.07        22.02 o                         
  -4   0  10       7639.36       7324.42        22.23 o                         
  -2   0  10         63.50         84.46         4.23 o                         
   0   0  10       1234.27       1224.93         6.62 o                         
   2   0  10       2624.25       2347.56        15.48 o                         
   4   0  10       2780.98       2505.58        32.86 o                         
   6   0  10        316.49        324.75         3.59 o                         
   8   0  10       6416.80       6709.89        44.94 o                         
  10   0  10       1846.64       1838.72        10.62 o                         
  12   0  10        768.46        771.08         9.72 o                         
  14   0  10          6.22          4.76         1.58 o                         
 -17   1  10          0.04          1.15         1.15 o                         
 -16   1  10       1073.69       1095.29         9.92 o                         
 -15   1  10         47.93         40.25         1.62 o                         
 -14   1  10        964.35       1010.54        12.42 o                         
 -13   1  10          2.23          1.37         1.10 o                         
 -12   1  10       1222.52       1185.47         8.62 o                         
 -11   1  10        182.47        192.90         4.50 o                         
 -10   1  10        413.79        444.25        10.25 o                         
  -9   1  10        108.71        102.06         1.65 o                         
  -8   1  10       5515.31       5552.21        17.12 o                         
  -7   1  10        257.44        263.42         7.14 o                         
  -6   1  10       1509.78       1375.67         5.38 o                         
  -5   1  10       1117.39       1020.55         4.40 o                         
  -4   1  10       1052.88       1023.03         3.96 o                         
  -3   1  10       1324.32       1371.10        19.77 o                         
  -2   1  10       9149.14       9270.33        46.67 o                         
  -1   1  10        626.98        631.25         9.84 o                         
   0   1  10       8171.63       8218.76        36.10 o                         
   1   1  10        696.26        761.50         3.90 o                         
   2   1  10       1089.51       1100.97         6.23 o                         
   3   1  10       2609.80       2660.91        14.13 o                         
   4   1  10        529.85        483.11         3.13 o                         
   5   1  10        172.63        203.96         9.59 o                         
   6   1  10       4515.98       4649.69        22.19 o                         
   7   1  10        682.23        687.34         7.67 o                         
   8   1  10       1611.23       1514.33        11.06 o                         
   9   1  10          0.01          0.57         0.89 o                         
  10   1  10        177.57        185.42         4.59 o                         
  11   1  10         10.67          8.53         1.19 o                         
  12   1  10       1427.27       1411.90        13.86 o                         
  13   1  10          5.29          6.50         1.05 o                         
  14   1  10       1901.65       1853.22        28.53 o                         
  15   1  10        224.18        196.17         4.53 o                         
 -16   2  10        185.33        187.18         3.51 o                         
 -15   2  10         65.47         50.79         1.96 o                         
 -14   2  10        548.69        538.95         6.28 o                         
 -13   2  10         39.72         40.62         2.32 o                         
 -12   2  10       2600.71       2673.35        12.80 o                         
 -11   2  10         31.10         37.99         4.62 o                         
 -10   2  10       2542.40       2537.66        20.51 o                         
  -9   2  10         25.80         20.16         1.00 o                         
  -8   2  10        256.75        247.58         2.40 o                         
  -7   2  10        293.14        278.36         4.52 o                         
  -6   2  10       3216.52       3158.68        19.46 o                         
  -5   2  10        183.67        229.17         5.12 o                         
  -4   2  10       5315.35       5194.45        19.43 o                         
  -3   2  10       1656.86       1776.28        28.55 o                         
  -2   2  10       1027.48        972.64         4.42 o                         
  -1   2  10        101.89        113.71         1.51 o                         
   0   2  10       1859.97       1810.18        10.36 o                         
   1   2  10          0.68          7.94         1.06 o                         
   2   2  10       2316.73       2181.70        10.46 o                         
   3   2  10        445.54        516.71        11.26 o                         
   4   2  10       2032.60       2054.78        13.41 o                         
   5   2  10          0.81          4.32         0.82 o                         
   6   2  10        382.44        382.77         4.04 o                         
   7   2  10        887.34        916.27        12.25 o                         
   8   2  10       4620.56       4648.87        31.50 o                         
   9   2  10        385.50        367.58        19.47 o                         
  10   2  10       4062.65       4205.93        44.47 o                         
  11   2  10         60.85         70.08         3.81 o                         
  12   2  10        852.25        839.64        13.18 o                         
  13   2  10        201.40        193.28         3.12 o                         
  14   2  10        270.61        282.06         4.52 o                         
 -15   3  10          8.01         10.94         1.76 o                         
 -14   3  10       1551.10       1492.00        18.98 o                         
 -13   3  10          3.13          3.39         0.98 o                         
 -12   3  10        279.26        265.38         3.46 o                         
 -11   3  10         53.96         44.71         1.73 o                         
 -10   3  10       1106.80       1170.76         7.04 o                         
  -9   3  10          0.85          3.57         1.07 o                         
  -8   3  10       2280.18       2223.73         9.01 o                         
  -7   3  10        316.12        344.12        15.90 o                         
  -6   3  10       2398.67       2409.15        19.39 o                         
  -5   3  10         14.90         22.07         1.42 o                         
  -4   3  10        648.77        581.60         5.84 o                         
  -3   3  10        970.71       1000.89        16.57 o                         
  -2   3  10       3697.56       3548.23        16.88 o                         
  -1   3  10        237.49        259.56        16.35 o                         
   0   3  10       4325.93       4352.20        19.91 o                         
   1   3  10        617.58        616.64        20.06 o                         
   2   3  10         75.21         69.91         1.51 o                         
   3   3  10         32.96         45.28         1.71 o                         
   4   3  10        933.95        905.79         5.27 o                         
   5   3  10         25.38         46.96         3.66 o                         
   6   3  10       1282.15       1278.81         8.09 o                         
   7   3  10        142.05        126.25         6.87 o                         
   8   3  10       2152.76       2228.72        12.69 o                         
   9   3  10         13.10          9.27         1.17 o                         
  10   3  10          0.02          3.64         1.08 o                         
  11   3  10         18.68         16.21         1.58 o                         
  12   3  10        593.71        575.77         8.98 o                         
  13   3  10         67.84         67.65         5.20 o                         
 -13   4  10          4.32          2.53         0.94 o                         
 -12   4  10        407.97        430.28         4.84 o                         
 -11   4  10         77.37         70.68         7.32 o                         
 -10   4  10        477.71        511.15         4.92 o                         
  -9   4  10         22.23         17.76         1.38 o                         
  -8   4  10         82.94         77.90         2.27 o                         
  -7   4  10        309.19        332.00         4.98 o                         
  -6   4  10       2029.86       2105.36        12.02 o                         
  -5   4  10          7.91          6.61         1.17 o                         
  -4   4  10       3486.16       3570.93        15.99 o                         
  -3   4  10         88.13        115.47        10.97 o                         
  -2   4  10          4.24          9.40         1.18 o                         
  -1   4  10          9.06         11.06         1.17 o                         
   0   4  10        123.52        123.82         2.50 o                         
   1   4  10         69.24         60.40         3.99 o                         
   2   4  10       2127.01       2118.06        16.85 o                         
   3   4  10        205.57        200.90         8.22 o                         
   4   4  10       2023.89       2081.80        21.71 o                         
   5   4  10         11.08          8.34         1.41 o                         
   6   4  10         46.90         47.74         1.87 o                         
   7   4  10         12.20         14.67         1.34 o                         
   8   4  10        772.62        771.03         6.83 o                         
   9   4  10        373.97        394.00        13.80 o                         
  10   4  10        341.90        324.69         4.85 o                         
  11   4  10        126.89        133.39         6.45 o                         
 -10   5  10        716.33        649.80        18.71 o                         
  -9   5  10         50.06         71.34         5.63 o                         
  -8   5  10        918.29        973.79         7.38 o                         
  -7   5  10        156.99        121.62        11.95 o                         
  -6   5  10        668.38        679.81         5.98 o                         
  -5   5  10        141.72        144.70         2.95 o                         
  -4   5  10        112.55        114.27         2.80 o                         
  -3   5  10         66.22         55.14         4.34 o                         
  -2   5  10        970.02        964.48        13.31 o                         
  -1   5  10        433.11        505.62        19.47 o                         
   0   5  10       2307.45       2378.55        13.90 o                         
   1   5  10          3.47         15.95         3.24 o                         
   2   5  10        142.44        129.49         2.95 o                         
   3   5  10         74.35         65.91         2.44 o                         
   4   5  10        327.94        330.18         4.78 o                         
   5   5  10          6.78          6.79         2.36 o                         
   6   5  10        847.01        923.65        11.83 o                         
   7   5  10          5.35          5.57         1.65 o                         
   8   5  10        504.63        492.70        14.02 o                         
  -2   6  10         70.13         53.42         2.63 o                         
  -1   6  10         14.45         17.55         2.27 o                         
   0   6  10          0.65          2.70         1.20 o                         
   1   6  10         25.18         25.80         3.38 o                         
 -17   0  11       1055.92        942.93        15.65 o                         
 -15   0  11          8.08         14.40         1.94 o                         
 -13   0  11       2538.66       2678.32        28.46 o                         
 -11   0  11       2155.35       2200.87        15.47 o                         
  -9   0  11       5426.86       5616.43        58.48 o                         
  -7   0  11       3213.76       3251.05        30.00 o                         
  -5   0  11      14505.93      15039.09        68.62 o                         
  -3   0  11      11157.89      11095.75        48.26 o                         
  -1   0  11       5267.33       5457.77        32.38 o                         
   1   0  11       6905.73       7077.77        44.10 o                         
   3   0  11       4394.71       4473.11        23.88 o                         
   5   0  11         43.38         34.08         1.43 o                         
   7   0  11        116.29        118.78         6.69 o                         
   9   0  11        988.66       1024.53         8.06 o                         
  11   0  11        719.65        752.91        16.06 o                         
  13   0  11        219.01        212.58         6.33 o                         
  15   0  11        333.75        319.68        10.77 o                         
 -16   1  11          2.37          3.03         1.09 o                         
 -15   1  11       2618.47       2687.44        28.25 o                         
 -14   1  11          4.66          7.16         1.10 o                         
 -13   1  11        736.71        766.51         5.95 o                         
 -12   1  11          0.61          2.10         1.05 o                         
 -11   1  11        454.06        441.10         3.92 o                         
 -10   1  11       2048.50       2037.98        20.19 o                         
  -9   1  11       1175.93       1137.24         9.51 o                         
  -8   1  11          1.76          2.28         0.67 o                         
  -7   1  11       3708.76       3622.11        13.00 o                         
  -6   1  11        183.34        184.63         3.38 o                         
  -5   1  11       1252.58       1212.05         4.65 o                         
  -4   1  11       1322.71       1415.16         4.76 o                         
  -3   1  11          6.75          9.87         0.62 o                         
  -2   1  11         55.93         82.59         1.25 o                         
  -1   1  11       8270.94       8230.14        42.36 o                         
   0   1  11        700.45        752.71        12.52 o                         
   1   1  11       2761.22       2612.63        11.41 o                         
   2   1  11        146.80        153.57         2.43 o                         
   3   1  11         62.08         52.86         1.41 o                         
   4   1  11        261.64        257.00         6.04 o                         
   5   1  11        461.45        453.02         5.22 o                         
   6   1  11        244.96        253.69         4.73 o                         
   7   1  11       1796.43       1803.15         8.37 o                         
   8   1  11          0.34          2.43         0.90 o                         
   9   1  11        482.61        494.15         4.64 o                         
  10   1  11          1.29          0.94         1.10 o                         
  11   1  11        294.63        331.68         4.48 o                         
  12   1  11        210.08        205.85         4.92 o                         
  13   1  11       1046.02       1038.29        14.62 o                         
  14   1  11          1.14          2.06         1.01 o                         
  15   1  11       1130.85        961.20        25.85 o                         
 -16   2  11          2.24          4.51         1.26 o                         
 -15   2  11         91.64         94.22         2.30 o                         
 -14   2  11         18.29         10.01         1.14 o                         
 -13   2  11       1410.57       1411.78        10.54 o                         
 -12   2  11         69.99         96.18         4.80 o                         
 -11   2  11       2677.27       2809.92        17.30 o                         
 -10   2  11        415.27        384.98         5.58 o                         
  -9   2  11       1645.66       1604.05        11.54 o                         
  -8   2  11         10.06         12.81         0.88 o                         
  -7   2  11        276.43        279.55         4.22 o                         
  -6   2  11         57.80         58.70         3.37 o                         
  -5   2  11       5431.13       5327.73        24.13 o                         
  -4   2  11        608.89        656.63        20.47 o                         
  -3   2  11       6200.92       6238.19        29.26 o                         
  -2   2  11        134.75        114.82         5.87 o                         
  -1   2  11        937.18        938.61         4.77 o                         
   0   2  11          0.01          4.71         0.83 o                         
   1   2  11       3123.16       3042.03        18.96 o                         
   2   2  11        186.48        178.25        10.05 o                         
   3   2  11       6985.09       7182.77        29.82 o                         
   4   2  11          0.52          5.35         0.85 o                         
   5   2  11       1937.64       1989.86        23.78 o                         
   6   2  11        175.66        181.83         4.75 o                         
   7   2  11         57.40         64.95         1.99 o                         
   8   2  11        403.49        375.25         4.58 o                         
   9   2  11       1701.74       1716.98        18.89 o                         
  10   2  11         17.77         14.58         1.41 o                         
  11   2  11        802.67        824.66        10.88 o                         
  12   2  11         22.23         25.24         1.49 o                         
  13   2  11        445.14        424.40         9.51 o                         
  14   2  11          3.67          4.52         1.03 o                         
 -14   3  11         28.66         27.18         2.92 o                         
 -13   3  11        638.56        626.79         6.47 o                         
 -12   3  11        141.15        117.45         2.45 o                         
 -11   3  11        176.19        155.31         4.47 o                         
 -10   3  11          2.66          2.97         1.03 o                         
  -9   3  11        310.78        325.04         3.84 o                         
  -8   3  11        235.31        206.63         9.72 o                         
  -7   3  11       2321.69       2350.92         9.02 o                         
  -6   3  11          7.93         11.40         1.20 o                         
  -5   3  11         64.61         61.42         1.69 o                         
  -4   3  11        703.94        677.67         4.39 o                         
  -3   3  11       1690.07       1654.99         7.62 o                         
  -2   3  11        626.97        605.54        18.77 o                         
  -1   3  11       6473.95       6555.99        30.54 o                         
   0   3  11          9.27         14.18         1.69 o                         
   1   3  11       1603.36       1634.20         8.65 o                         
   2   3  11          2.44          4.81         0.83 o                         
   3   3  11        304.37        307.86         3.90 o                         
   4   3  11         28.68         29.98         1.67 o                         
   5   3  11        758.80        807.77         8.16 o                         
   6   3  11         35.10         33.43         4.06 o                         
   7   3  11       1430.03       1514.30        11.78 o                         
   8   3  11         27.69         27.52         2.97 o                         
   9   3  11       1179.36       1137.06        11.50 o                         
  10   3  11        545.12        511.80         5.59 o                         
  11   3  11        171.21        165.27         3.23 o                         
  12   3  11         31.56         26.10         2.09 o                         
  13   3  11        229.81        237.87         4.86 o                         
 -12   4  11        143.56        145.77        10.84 o                         
 -11   4  11       3174.21       3156.90        44.49 o                         
 -10   4  11         90.73        118.98         5.06 o                         
  -9   4  11        501.95        479.41         6.65 o                         
  -8   4  11         80.62         77.13         2.17 o                         
  -7   4  11        969.49        960.64         9.27 o                         
  -6   4  11        185.35        197.49         9.37 o                         
  -5   4  11       1940.03       1916.68        12.37 o                         
  -4   4  11          0.21         13.00         2.77 o                         
  -3   4  11       3296.01       3253.17        22.32 o                         
  -2   4  11        489.89        496.72        12.71 o                         
  -1   4  11         70.31         66.13         3.77 o                         
   0   4  11          2.63          4.75         1.05 o                         
   1   4  11       1694.98       1565.73        10.22 o                         
   2   4  11          1.10          7.16         1.30 o                         
   3   4  11       2974.53       3039.14        21.56 o                         
   4   4  11        164.95        128.91         8.79 o                         
   5   4  11        354.11        324.54         4.90 o                         
   6   4  11        215.59        202.58         3.29 o                         
   7   4  11         63.38         63.83         2.11 o                         
   8   4  11          0.69          1.60         0.98 o                         
   9   4  11        342.87        367.86         5.63 o                         
  10   4  11         47.48         42.24         4.35 o                         
  11   4  11        873.53        848.36        10.41 o                         
  -9   5  11        528.28        524.95         9.59 o                         
  -8   5  11         13.56         28.06         2.77 o                         
  -7   5  11       1100.82       1100.43        14.64 o                         
  -6   5  11         46.16         54.44         2.43 o                         
  -5   5  11        122.95        132.97         2.78 o                         
  -4   5  11         39.56         37.25         1.73 o                         
  -3   5  11        458.92        487.24         5.75 o                         
  -2   5  11         76.49         70.01         4.40 o                         
  -1   5  11        638.61        653.72         6.09 o                         
   0   5  11         22.31         23.10         3.51 o                         
   1   5  11       1584.57       1592.47        17.26 o                         
   2   5  11         24.91         20.39         1.48 o                         
   3   5  11        747.64        711.41        15.31 o                         
   4   5  11        158.87        140.34         4.85 o                         
   5   5  11        353.47        308.31         5.35 o                         
   6   5  11          5.98          6.15         1.65 o                         
   7   5  11        418.26        405.00        10.03 o                         
 -16   0  12       1150.69       1082.20        15.54 o                         
 -14   0  12        331.46        332.60         8.41 o                         
 -12   0  12       4482.92       4529.83        22.78 o                         
 -10   0  12       8624.02       8744.01        42.89 o                         
  -8   0  12       1507.90       1510.95        10.24 o                         
  -6   0  12         46.95         33.74         1.95 o                         
  -4   0  12       2164.93       2008.81        12.87 o                         
  -2   0  12       1506.93       1283.74         9.57 o                         
   0   0  12       1628.38       1777.40        15.40 o                         
   2   0  12       4299.75       4369.89        42.47 o                         
   4   0  12       3842.68       3803.52        23.81 o                         
   6   0  12       1226.87       1191.82        33.89 o                         
   8   0  12       2441.90       2485.97        12.46 o                         
  10   0  12       2066.13       2153.61        25.77 o                         
  12   0  12        904.46        879.85        16.28 o                         
  14   0  12         26.04         20.02         3.15 o                         
 -16   1  12       1360.41       1347.86        15.96 o                         
 -15   1  12         13.16         16.62         1.65 o                         
 -14   1  12       2170.36       2248.12        20.50 o                         
 -13   1  12        133.26        131.09         3.99 o                         
 -12   1  12       1066.52       1048.61         9.75 o                         
 -11   1  12        210.56        202.56         4.21 o                         
 -10   1  12       1045.59       1074.44         9.95 o                         
  -9   1  12         36.35         29.51         1.17 o                         
  -8   1  12       3721.92       3737.74        15.93 o                         
  -7   1  12         82.52         80.25         2.50 o                         
  -6   1  12       4079.06       4034.11        15.86 o                         
  -5   1  12        978.40       1056.63         4.56 o                         
  -4   1  12        297.18        297.38         2.43 o                         
  -3   1  12         41.40         44.86         1.74 o                         
  -2   1  12       2599.49       2389.20        10.83 o                         
  -1   1  12        405.24        440.72         6.91 o                         
   0   1  12       3960.15       3742.76        30.01 o                         
   1   1  12        111.72         97.18         3.08 o                         
   2   1  12       1956.66       2010.34        10.27 o                         
   3   1  12        157.18        181.11         2.19 o                         
   4   1  12        803.42        749.19         4.26 o                         
   5   1  12        270.83        320.03         3.06 o                         
   6   1  12       3152.76       3261.67        16.18 o                         
   7   1  12        226.46        236.33         5.71 o                         
   8   1  12        182.21        196.55         2.88 o                         
   9   1  12         19.74         14.05         1.23 o                         
  10   1  12        160.45        162.90         3.01 o                         
  11   1  12         93.03         86.79         2.47 o                         
  12   1  12        872.24        882.69         9.67 o                         
  13   1  12          0.07          0.79         0.94 o                         
  14   1  12        369.24        365.16        13.54 o                         
 -15   2  12          1.18          1.89         1.02 o                         
 -14   2  12         19.14         28.40         1.61 o                         
 -13   2  12         11.41          7.93         1.13 o                         
 -12   2  12       1495.38       1548.50         9.23 o                         
 -11   2  12        449.84        423.16        12.28 o                         
 -10   2  12       1712.77       1723.99         8.83 o                         
  -9   2  12         67.90         70.72         4.30 o                         
  -8   2  12          1.15          5.32         0.80 o                         
  -7   2  12        328.57        356.02         3.13 o                         
  -6   2  12        159.58        154.78         2.18 o                         
  -5   2  12        392.26        355.29         5.85 o                         
  -4   2  12        949.62        899.72         6.23 o                         
  -3   2  12       1050.33       1071.27        17.34 o                         
  -2   2  12       2725.64       2677.59         7.79 o                         
  -1   2  12         82.27        103.32         1.59 o                         
   0   2  12        172.50        160.82         5.10 o                         
   1   2  12        397.67        407.17         7.17 o                         
   2   2  12       4747.14       4728.43        24.71 o                         
   3   2  12         67.62         86.39         7.36 o                         
   4   2  12       4128.88       4279.60        21.63 o                         
   5   2  12          9.70          6.32         0.96 o                         
   6   2  12        269.64        273.54         3.78 o                         
   7   2  12         27.12         25.97         1.42 o                         
   8   2  12        114.37        115.04         3.03 o                         
   9   2  12         39.03         36.84         2.15 o                         
  10   2  12        994.27       1030.49         8.77 o                         
  11   2  12         69.55         55.11         3.83 o                         
  12   2  12        310.43        329.05         6.97 o                         
  13   2  12         74.97         73.23         2.17 o                         
 -14   3  12        807.35        808.20        12.19 o                         
 -13   3  12         51.09         42.82         5.33 o                         
 -12   3  12       1542.61       1541.67        14.65 o                         
 -11   3  12         67.35         63.80         1.89 o                         
 -10   3  12        397.93        409.55         6.02 o                         
  -9   3  12          0.75          8.45         1.71 o                         
  -8   3  12       2162.76       2307.50        11.34 o                         
  -7   3  12        127.52        141.66         8.64 o                         
  -6   3  12        794.54        769.01         8.69 o                         
  -5   3  12          8.37          7.98         0.95 o                         
  -4   3  12        913.40        914.43         7.29 o                         
  -3   3  12         67.85         82.75         4.91 o                         
  -2   3  12       2357.12       2377.68        10.01 o                         
  -1   3  12         76.65         83.32         8.06 o                         
   0   3  12       5397.55       5374.49        18.15 o                         
   1   3  12        154.55        171.74        10.80 o                         
   2   3  12        453.06        447.10         4.71 o                         
   3   3  12        375.25        398.13         4.10 o                         
   4   3  12        461.62        470.15         4.63 o                         
   5   3  12         21.56         21.86         2.11 o                         
   6   3  12       1542.13       1595.35        11.42 o                         
   7   3  12          6.55          4.65         1.21 o                         
   8   3  12        854.53        878.44         9.12 o                         
   9   3  12        396.98        390.59         4.96 o                         
  10   3  12        116.84        121.71         2.87 o                         
  11   3  12        253.92        226.93         3.87 o                         
  12   3  12        697.30        626.81        11.22 o                         
 -12   4  12       1339.17       1268.51        20.05 o                         
 -11   4  12          3.56          6.42         1.27 o                         
 -10   4  12        644.45        596.06         5.21 o                         
  -9   4  12         29.20         23.08         2.04 o                         
  -8   4  12         50.56         53.20         1.90 o                         
  -7   4  12        313.05        311.15         6.29 o                         
  -6   4  12          2.62          7.36         1.17 o                         
  -5   4  12          5.74          9.69         1.66 o                         
  -4   4  12       3804.68       3850.46        18.43 o                         
  -3   4  12         35.66         44.82         4.05 o                         
  -2   4  12        818.42        853.19         7.03 o                         
  -1   4  12        282.99        279.53         4.98 o                         
   0   4  12        140.77        128.54         2.86 o                         
   1   4  12          8.61          5.90         1.10 o                         
   2   4  12        954.77        959.66         6.88 o                         
   3   4  12        418.31        408.28        15.13 o                         
   4   4  12       1693.45       1706.00         9.67 o                         
   5   4  12        142.36        142.16         8.48 o                         
   6   4  12        795.07        839.46         9.81 o                         
   7   4  12         50.75         38.16         1.62 o                         
   8   4  12        545.69        503.63         5.43 o                         
   9   4  12         28.39         34.98         3.93 o                         
  10   4  12        575.84        662.27        19.09 o                         
  -8   5  12       1093.68       1033.20        16.49 o                         
  -7   5  12         54.37         44.96         5.87 o                         
  -6   5  12       1057.17       1013.78        11.28 o                         
  -5   5  12         29.39         24.50         2.69 o                         
  -4   5  12          0.34          0.61         1.04 o                         
  -3   5  12          1.48          2.58         1.01 o                         
  -2   5  12        615.71        594.21         6.48 o                         
  -1   5  12         17.25         14.40         2.19 o                         
   0   5  12        738.83        732.31         7.41 o                         
   1   5  12        133.68        107.68         6.04 o                         
   2   5  12         20.93         28.91         1.55 o                         
   3   5  12        251.08        217.83         4.45 o                         
   4   5  12        222.33        214.82         4.22 o                         
   5   5  12          2.48          5.12         1.23 o                         
   6   5  12        854.55        900.77        15.88 o                         
   7   5  12         36.50         44.42         5.02 o                         
 -15   0  13         29.11         36.08         2.07 o                         
 -13   0  13       1177.76       1250.37        11.68 o                         
 -11   0  13        192.15        210.69         4.81 o                         
  -9   0  13       6065.68       6192.28        39.90 o                         
  -7   0  13        386.66        352.54         5.34 o                         
  -5   0  13       5224.51       5167.96        29.51 o                         
  -3   0  13       1879.73       1803.11        10.46 o                         
  -1   0  13          4.23          9.52         1.01 o                         
   1   0  13        237.71        231.58         5.64 o                         
   3   0  13       6253.06       6358.98        29.93 o                         
   5   0  13       3093.24       3056.20        20.26 o                         
   7   0  13       1636.89       1705.25         9.93 o                         
   9   0  13        981.32       1065.46        10.58 o                         
  11   0  13       1145.00       1164.32        18.08 o                         
  13   0  13        231.57        216.54        10.15 o                         
 -16   1  13          0.45          1.31         1.21 o                         
 -15   1  13       1323.87       1405.86        23.08 o                         
 -14   1  13         46.69         39.40         1.56 o                         
 -13   1  13       1664.56       1692.02        14.67 o                         
 -12   1  13        672.76        660.95         5.81 o                         
 -11   1  13        257.79        264.58         4.12 o                         
 -10   1  13        509.76        493.69         5.32 o                         
  -9   1  13       1616.24       1630.86        12.98 o                         
  -8   1  13        245.81        242.29         5.91 o                         
  -7   1  13       7140.66       7073.62        24.77 o                         
  -6   1  13         48.18         54.29         2.25 o                         
  -5   1  13        626.88        601.45         5.49 o                         
  -4   1  13         61.89         63.54         1.31 o                         
  -3   1  13       1157.54       1175.17        12.93 o                         
  -2   1  13        158.16        142.34         3.06 o                         
  -1   1  13       4584.19       4511.74        22.75 o                         
   0   1  13        360.28        332.82         5.08 o                         
   1   1  13       3042.86       2868.71        17.46 o                         
   2   1  13        149.41        175.20         3.55 o                         
   3   1  13       1964.35       1967.46        19.71 o                         
   4   1  13         48.22         44.44         1.30 o                         
   5   1  13       1813.79       1832.90        10.69 o                         
   6   1  13        264.09        257.05         9.42 o                         
   7   1  13       6859.78       7085.63        43.08 o                         
   8   1  13          6.86          7.05         1.05 o                         
   9   1  13       1581.67       1610.48        19.45 o                         
  10   1  13        283.27        266.00         4.16 o                         
  11   1  13          1.24          2.48         1.05 o                         
  12   1  13         22.11         22.20         1.31 o                         
  13   1  13        167.08        167.38         4.07 o                         
  14   1  13          1.33          0.59         1.35 o                         
 -15   2  13         12.34         18.93         1.43 o                         
 -14   2  13        191.47        202.52         4.27 o                         
 -13   2  13        669.01        722.31         8.43 o                         
 -12   2  13         10.16         10.75         1.23 o                         
 -11   2  13       1421.62       1508.88         8.20 o                         
 -10   2  13        154.55        150.35         6.70 o                         
  -9   2  13       1774.17       1778.49        13.39 o                         
  -8   2  13          0.27          2.34         0.78 o                         
  -7   2  13         73.08         76.03         2.23 o                         
  -6   2  13        100.61        100.87         5.21 o                         
  -5   2  13       3410.11       3474.38        12.80 o                         
  -4   2  13         20.64         22.24         2.49 o                         
  -3   2  13       4480.57       4559.01        20.66 o                         
  -2   2  13         19.18         18.79         1.88 o                         
  -1   2  13        184.98        180.49         3.00 o                         
   0   2  13         64.68         74.77         1.71 o                         
   1   2  13       3072.16       3094.51        17.44 o                         
   2   2  13          0.05          5.22         1.00 o                         
   3   2  13       1637.70       1553.48         7.53 o                         
   4   2  13         35.52         27.21         1.79 o                         
   5   2  13        788.86        758.46         5.47 o                         
   6   2  13         25.38         31.92         1.96 o                         
   7   2  13        182.89        160.97         3.01 o                         
   8   2  13          5.12          7.51         1.21 o                         
   9   2  13        571.09        602.32         6.37 o                         
  10   2  13        536.49        518.94         9.26 o                         
  11   2  13        891.32        927.79        10.31 o                         
  12   2  13         10.92          9.76         1.07 o                         
  13   2  13          7.41          6.66         1.04 o                         
 -13   3  13       1262.81       1295.80        15.13 o                         
 -12   3  13         75.15         73.33         2.95 o                         
 -11   3  13          2.54          4.05         0.96 o                         
 -10   3  13          0.92          4.59         1.01 o                         
  -9   3  13       2628.20       2603.14        11.41 o                         
  -8   3  13         40.52         36.73         3.51 o                         
  -7   3  13       2323.32       2359.77        11.03 o                         
  -6   3  13          2.00          7.29         0.99 o                         
  -5   3  13        667.73        662.48         4.90 o                         
  -4   3  13          3.12          3.11         0.89 o                         
  -3   3  13         25.10         23.05         1.17 o                         
  -2   3  13        296.51        300.21         9.79 o                         
  -1   3  13       3007.65       2897.01        14.63 o                         
   0   3  13       1295.77       1292.05        32.84 o                         
   1   3  13       2893.86       2962.99        18.66 o                         
   2   3  13          5.16          7.41         1.06 o                         
   3   3  13        447.16        458.94         6.21 o                         
   4   3  13         17.33         22.26         1.43 o                         
   5   3  13        303.73        286.70         4.10 o                         
   6   3  13         13.42          9.51         1.40 o                         
   7   3  13       1715.37       1754.61        18.96 o                         
   8   3  13         40.22         39.91         4.19 o                         
   9   3  13        957.83        987.53        15.64 o                         
  10   3  13         73.33         71.74         2.12 o                         
  11   3  13        326.43        328.89         5.94 o                         
  12   3  13         10.34         13.85         1.43 o                         
 -11   4  13        683.57        670.79         8.16 o                         
 -10   4  13          8.68          4.80         1.24 o                         
  -9   4  13       1202.14       1268.44         9.63 o                         
  -8   4  13        181.69        163.15         5.02 o                         
  -7   4  13         23.84         27.65         1.43 o                         
  -6   4  13          2.60          3.44         1.10 o                         
  -5   4  13        324.87        345.01         4.44 o                         
  -4   4  13        827.15        753.78        19.75 o                         
  -3   4  13       1638.46       1673.51         9.06 o                         
  -2   4  13         31.69         28.54         3.08 o                         
  -1   4  13         18.18         21.36         1.55 o                         
   0   4  13          4.07          4.57         1.24 o                         
   1   4  13        106.03        102.75         2.21 o                         
   2   4  13        182.73        163.70         5.49 o                         
   3   4  13       2498.42       2510.79        18.89 o                         
   4   4  13          2.46          6.33         1.29 o                         
   5   4  13        892.85        951.66        10.15 o                         
   6   4  13         37.00         49.21         2.57 o                         
   7   4  13         11.00          9.35         1.17 o                         
   8   4  13          4.80          5.24         1.07 o                         
   9   4  13        178.19        177.36         3.07 o                         
  -8   5  13         38.82         14.61         3.71 o                         
  -7   5  13        994.05        967.20        10.30 o                         
  -6   5  13         74.11         58.92         5.57 o                         
  -5   5  13        243.02        239.76         3.48 o                         
  -4   5  13         33.70         30.47         1.50 o                         
  -3   5  13         37.57         39.67         1.64 o                         
  -2   5  13         46.57         47.54         2.33 o                         
  -1   5  13       1303.35       1339.18        15.36 o                         
   0   5  13        103.98        121.55         6.76 o                         
   1   5  13       1362.52       1346.42        30.20 o                         
   2   5  13        174.25        175.56         6.77 o                         
   3   5  13         52.07         52.47         2.43 o                         
   4   5  13        105.88        100.71         3.16 o                         
   5   5  13        773.14        775.79        13.85 o                         
   6   5  13         35.26         19.93         3.90 o                         
 -14   0  14        131.91        142.32         3.81 o                         
 -12   0  14       2416.32       2432.76        37.46 o                         
 -10   0  14        402.45        399.85         9.13 o                         
  -8   0  14       1089.27       1060.11        25.71 o                         
  -6   0  14        737.90        750.44        28.87 o                         
  -4   0  14       3129.74       3198.78        28.41 o                         
  -2   0  14       2002.87       1912.50         9.76 o                         
   0   0  14        245.24        254.44         5.20 o                         
   2   0  14       4955.40       5001.79        29.20 o                         
   4   0  14       2752.09       2753.74        20.87 o                         
   6   0  14       2907.71       2958.29        20.85 o                         
   8   0  14        106.90        111.43         3.03 o                         
  10   0  14       1835.01       1889.56        58.03 o                         
  12   0  14          7.20         10.18         2.88 o                         
 -15   1  14         51.50         56.43         1.82 o                         
 -14   1  14       1386.29       1427.12        12.29 o                         
 -13   1  14          0.22          5.28         1.26 o                         
 -12   1  14        585.40        622.61         9.46 o                         
 -11   1  14         58.64         64.39         2.18 o                         
 -10   1  14        168.15        172.50         2.99 o                         
  -9   1  14        450.75        457.48         4.47 o                         
  -8   1  14        609.26        640.65         4.66 o                         
  -7   1  14        673.50        691.65         9.46 o                         
  -6   1  14       8689.41       8877.22        26.57 o                         
  -5   1  14          1.62          3.98         0.73 o                         
  -4   1  14        902.17        902.81         4.88 o                         
  -3   1  14         26.77         30.58         1.07 o                         
  -2   1  14        519.64        451.68         4.27 o                         
  -1   1  14        316.65        315.48         5.63 o                         
   0   1  14       5039.12       5041.80        22.15 o                         
   1   1  14          2.97          4.49         0.76 o                         
   2   1  14       2367.36       2494.77        15.56 o                         
   3   1  14        351.97        333.96         3.25 o                         
   4   1  14        395.71        393.95         4.54 o                         
   5   1  14        240.74        237.55         3.13 o                         
   6   1  14        789.29        784.36         6.04 o                         
   7   1  14        428.24        404.24         4.25 o                         
   8   1  14        393.90        400.88         6.62 o                         
   9   1  14          1.28          1.46         1.15 o                         
  10   1  14       1465.32       1388.84        18.13 o                         
  11   1  14        175.55        180.59         3.13 o                         
  12   1  14         24.52         24.91         1.32 o                         
  13   1  14         96.98         98.76         3.21 o                         
 -14   2  14         79.30         68.05         3.48 o                         
 -13   2  14          0.27          5.21         1.37 o                         
 -12   2  14       2267.54       2301.82        19.58 o                         
 -11   2  14        116.48        120.54         6.50 o                         
 -10   2  14       4244.33       4233.56        24.82 o                         
  -9   2  14          0.01          3.97         1.03 o                         
  -8   2  14       1754.55       1706.85         9.49 o                         
  -7   2  14         55.39         60.85         1.55 o                         
  -6   2  14        223.07        216.49         4.38 o                         
  -5   2  14        361.44        326.41         4.25 o                         
  -4   2  14       5855.33       5875.41        24.15 o                         
  -3   2  14         73.84         86.52         4.94 o                         
  -2   2  14       1612.90       1553.19         7.06 o                         
  -1   2  14         61.58         54.59         2.16 o                         
   0   2  14         75.30         85.62         2.06 o                         
   1   2  14        636.40        685.48         9.16 o                         
   2   2  14       1478.67       1453.21        16.16 o                         
   3   2  14          7.16          7.23         1.43 o                         
   4   2  14       1127.54       1146.53         6.77 o                         
   5   2  14        103.88         93.06         4.29 o                         
   6   2  14       1134.24       1150.49        11.32 o                         
   7   2  14         81.80         74.91         2.38 o                         
   8   2  14         80.28         83.00         2.94 o                         
   9   2  14         58.50         61.23         2.03 o                         
  10   2  14       1643.64       1717.36        27.08 o                         
  11   2  14          7.45          6.31         1.07 o                         
  12   2  14        520.17        558.31        10.51 o                         
 -13   3  14          2.68          4.69         1.11 o                         
 -12   3  14        665.52        608.68         9.45 o                         
 -11   3  14         22.78         22.86         1.29 o                         
 -10   3  14        121.87        119.60         2.40 o                         
  -9   3  14         20.28         15.19         1.47 o                         
  -8   3  14       1133.45       1184.08         7.41 o                         
  -7   3  14         20.67         15.87         2.78 o                         
  -6   3  14       4160.25       4139.57        16.67 o                         
  -5   3  14        323.80        268.96        11.18 o                         
  -4   3  14       1555.26       1587.44         7.52 o                         
  -3   3  14        198.23        179.81         2.57 o                         
  -2   3  14         70.68         70.79         2.42 o                         
  -1   3  14        448.02        479.16        10.64 o                         
   0   3  14       2410.27       2490.09        13.70 o                         
   1   3  14        116.18        110.69         8.00 o                         
   2   3  14        428.83        417.06         6.24 o                         
   3   3  14         17.98         18.27         1.45 o                         
   4   3  14         50.65         54.47         2.13 o                         
   5   3  14        202.06        206.04         4.60 o                         
   6   3  14        815.62        847.09         7.07 o                         
   7   3  14          4.25          8.23         1.17 o                         
   8   3  14        349.25        383.02         6.50 o                         
   9   3  14         88.12         60.17         2.41 o                         
  10   3  14        259.62        240.69         5.77 o                         
  11   3  14        108.32         95.18         2.51 o                         
 -11   4  14        139.72        182.71         5.05 o                         
 -10   4  14       1995.74       1939.99        27.13 o                         
  -9   4  14         51.28         40.76         3.23 o                         
  -8   4  14        158.01        168.90         2.88 o                         
  -7   4  14        105.13        108.78         2.46 o                         
  -6   4  14        336.92        322.65         3.99 o                         
  -5   4  14         16.23         26.31         2.16 o                         
  -4   4  14        773.76        792.54         7.41 o                         
  -3   4  14         25.67         20.09         2.77 o                         
  -2   4  14       1570.55       1554.28        11.23 o                         
  -1   4  14        110.48         98.64         2.59 o                         
   0   4  14         49.47         53.07         2.14 o                         
   1   4  14         30.89         32.75         1.57 o                         
   2   4  14        127.86        144.21         2.87 o                         
   3   4  14        157.60        159.46         8.69 o                         
   4   4  14        824.88        871.92        11.34 o                         
   5   4  14         14.86         14.88         1.75 o                         
   6   4  14        235.53        231.39         4.25 o                         
   7   4  14          5.06          5.73         1.04 o                         
   8   4  14        105.81         97.18         2.26 o                         
   9   4  14          0.93          1.65         1.30 o                         
  -6   5  14        873.63        868.89        10.72 o                         
  -5   5  14          9.89          6.55         1.72 o                         
  -4   5  14         97.52        102.57         2.33 o                         
  -3   5  14          0.01          0.03         0.89 o                         
  -2   5  14        279.19        278.45         3.80 o                         
  -1   5  14        132.25        115.59         8.54 o                         
   0   5  14       1185.25       1201.47        18.76 o                         
   1   5  14         34.73         43.99         4.38 o                         
   2   5  14        285.38        284.30        10.10 o                         
   3   5  14        182.19        183.23         4.20 o                         
   4   5  14         27.74         27.46         3.44 o                         
 -15   0  15        869.41        856.37        14.84 o                         
 -13   0  15        142.16        141.15         4.34 o                         
 -11   0  15       1218.53       1300.31        12.96 o                         
  -9   0  15       1781.97       1811.29        15.24 o                         
  -7   0  15        341.43        350.09         4.97 o                         
  -5   0  15       3364.07       3385.56        29.01 o                         
  -3   0  15       7650.42       7571.02        41.11 o                         
  -1   0  15       1020.36        928.83         6.81 o                         
   1   0  15        548.51        655.70         5.80 o                         
   3   0  15       5810.71       5837.39        38.22 o                         
   5   0  15       2392.74       2381.13        46.41 o                         
   7   0  15       1328.28       1293.77        17.15 o                         
   9   0  15       1288.43       1370.92        22.02 o                         
  11   0  15        175.43        181.87        11.48 o                         
  13   0  15        939.26        898.01        25.44 o                         
 -15   1  15        788.49        803.29        10.90 o                         
 -14   1  15        123.09        134.65         6.24 o                         
 -13   1  15       1836.56       1888.54        23.50 o                         
 -12   1  15          5.91          4.36         1.15 o                         
 -11   1  15         67.42         64.25         2.12 o                         
 -10   1  15        313.77        310.50         4.12 o                         
  -9   1  15       1617.80       1633.31         9.16 o                         
  -8   1  15        289.78        292.82         3.37 o                         
  -7   1  15        629.29        602.61         4.66 o                         
  -6   1  15         55.42         53.91         3.19 o                         
  -5   1  15        994.07        952.41         6.71 o                         
  -4   1  15         18.02         23.14         1.14 o                         
  -3   1  15          3.80          7.30         0.88 o                         
  -2   1  15        186.45        184.32         2.66 o                         
  -1   1  15       2096.76       2137.73        10.92 o                         
   0   1  15        151.76        161.94         2.24 o                         
   1   1  15       1241.53       1184.63         6.88 o                         
   2   1  15         16.71         23.28         1.14 o                         
   3   1  15        323.51        328.27         3.27 o                         
   4   1  15        365.36        336.61         3.56 o                         
   5   1  15        571.39        598.02         5.29 o                         
   6   1  15         40.73         38.84         2.57 o                         
   7   1  15       1829.25       1902.20        10.71 o                         
   8   1  15          6.66          9.56         1.54 o                         
   9   1  15       1930.54       1922.01        23.01 o                         
  10   1  15         60.76         63.73         2.02 o                         
  11   1  15          0.10          0.32         0.92 o                         
  12   1  15          9.86          8.09         0.98 o                         
 -14   2  15         45.78         45.35         1.96 o                         
 -13   2  15         29.09         33.43         2.22 o                         
 -12   2  15          3.01          4.45         0.98 o                         
 -11   2  15       1718.62       1830.92         9.39 o                         
 -10   2  15         17.07         15.00         1.73 o                         
  -9   2  15       3218.35       3254.78        21.06 o                         
  -8   2  15         46.19         46.55         1.75 o                         
  -7   2  15          3.73          5.83         0.90 o                         
  -6   2  15        440.21        455.38         3.97 o                         
  -5   2  15        258.45        257.49         3.02 o                         
  -4   2  15          5.46         11.85         1.61 o                         
  -3   2  15       2791.81       2747.74         9.40 o                         
  -2   2  15        294.76        330.22         8.29 o                         
  -1   2  15       1556.69       1571.33        11.25 o                         
   0   2  15       1352.38       1384.56         8.13 o                         
   1   2  15         98.95        102.34         2.78 o                         
   2   2  15         18.63         20.24         1.39 o                         
   3   2  15       4741.61       4760.89        20.85 o                         
   4   2  15         49.26         52.63         3.39 o                         
   5   2  15       1776.78       1729.24        27.67 o                         
   6   2  15         59.96         47.45         1.85 o                         
   7   2  15          0.72          2.23         1.19 o                         
   8   2  15         16.46         12.91         1.35 o                         
   9   2  15        214.82        214.03         3.41 o                         
  10   2  15        188.22        189.14         4.93 o                         
  11   2  15        917.43        897.89        23.61 o                         
  12   2  15         36.65         30.84         1.38 o                         
 -12   3  15        114.18         76.04         2.60 o                         
 -11   3  15        202.40        183.21         3.35 o                         
 -10   3  15          3.09          2.28         1.15 o                         
  -9   3  15       1051.67       1021.98         6.66 o                         
  -8   3  15         18.41         25.16         2.37 o                         
  -7   3  15       1474.43       1469.82         9.73 o                         
  -6   3  15         86.08         83.49         3.85 o                         
  -5   3  15       1018.73       1057.69         6.95 o                         
  -4   3  15        151.84        152.32         2.69 o                         
  -3   3  15         66.96         58.38         1.88 o                         
  -2   3  15        316.36        323.83         4.14 o                         
  -1   3  15        718.25        666.23        10.44 o                         
   0   3  15        201.85        173.26         8.58 o                         
   1   3  15       1919.85       1918.58        10.18 o                         
   2   3  15         52.52         47.72         3.25 o                         
   3   3  15          6.06          4.13         1.20 o                         
   4   3  15          5.43          1.41         1.12 o                         
   5   3  15        495.86        478.41         5.47 o                         
   6   3  15          0.02          2.60         1.19 o                         
   7   3  15       1029.05       1071.66        12.44 o                         
   8   3  15        121.13        106.12         5.70 o                         
   9   3  15       1097.86       1125.94        17.79 o                         
  10   3  15         44.35         37.25         3.28 o                         
 -10   4  15          4.06          6.85         2.30 o                         
  -9   4  15        900.40        844.57        11.06 o                         
  -8   4  15          4.27          1.76         0.93 o                         
  -7   4  15         46.02         46.69         1.96 o                         
  -6   4  15         51.62         51.18         2.25 o                         
  -5   4  15        591.07        602.14         6.81 o                         
  -4   4  15        276.93        296.06        12.20 o                         
  -3   4  15       3124.87       3050.03        32.56 o                         
  -2   4  15         61.78         70.25         5.68 o                         
  -1   4  15        339.77        342.54         4.30 o                         
   0   4  15         11.96          7.86         1.24 o                         
   1   4  15        236.77        256.54         3.81 o                         
   2   4  15          4.71          8.82         1.15 o                         
   3   4  15       1191.17       1228.97         9.09 o                         
   4   4  15          2.07          3.35         1.08 o                         
   5   4  15       1101.57       1148.12        14.29 o                         
   6   4  15          8.50         16.33         1.73 o                         
   7   4  15         98.53        108.05         4.16 o                         
   8   4  15         87.44         56.95         2.63 o                         
  -5   5  15        420.30        402.37         7.29 o                         
  -4   5  15         15.64         13.32         1.28 o                         
  -3   5  15          2.63          2.70         1.02 o                         
  -2   5  15          8.38         10.05         1.06 o                         
  -1   5  15        324.48        298.90         6.91 o                         
   0   5  15         24.17         36.64         3.30 o                         
   1   5  15        208.85        185.72         4.84 o                         
   2   5  15          1.33          1.14         1.13 o                         
   3   5  15        186.42        151.74        89.99 o                         
 -14   0  16        170.21        175.20         4.39 o                         
 -12   0  16        337.95        359.65        15.56 o                         
 -10   0  16       3098.11       3102.95        53.83 o                         
  -8   0  16       3936.74       3999.21        32.13 o                         
  -6   0  16       1202.16       1210.48        14.97 o                         
  -4   0  16       1598.38       1625.11        35.40 o                         
  -2   0  16       3823.21       3843.82        26.29 o                         
   0   0  16       2734.52       2676.45        35.86 o                         
   2   0  16        227.21        279.49         6.82 o                         
   4   0  16        952.93        976.19         8.49 o                         
   6   0  16        366.21        371.31         6.09 o                         
   8   0  16        495.38        490.60         8.76 o                         
  10   0  16       1461.92       1433.11        17.10 o                         
  12   0  16       1046.09        991.04        18.30 o                         
 -14   1  16       1338.90       1334.27        18.35 o                         
 -13   1  16          3.65          3.33         1.08 o                         
 -12   1  16       1199.15       1299.18         9.29 o                         
 -11   1  16          3.97          3.93         1.19 o                         
 -10   1  16         97.74         92.77         2.51 o                         
  -9   1  16        109.79         98.84         3.62 o                         
  -8   1  16       1672.01       1707.95         9.30 o                         
  -7   1  16        178.11        168.35         6.21 o                         
  -6   1  16       9192.80       9112.48        49.15 o                         
  -5   1  16         67.62         78.48         2.74 o                         
  -4   1  16       1210.06       1253.31        12.62 o                         
  -3   1  16         43.33         48.79         1.49 o                         
  -2   1  16       1078.79       1080.03         6.10 o                         
  -1   1  16        424.15        411.44         3.78 o                         
   0   1  16       1330.31       1307.03         8.78 o                         
   1   1  16         11.78         17.02         1.26 o                         
   2   1  16       1091.32       1099.13         6.03 o                         
   3   1  16        113.39        115.54         2.64 o                         
   4   1  16       1394.81       1396.36        16.15 o                         
   5   1  16         51.79         51.24         1.78 o                         
   6   1  16       2939.62       3025.82        15.94 o                         
   7   1  16        200.57        200.22         6.45 o                         
   8   1  16       1386.02       1436.62        13.66 o                         
   9   1  16         20.18         25.25         1.42 o                         
  10   1  16          2.35          4.26         1.04 o                         
  11   1  16         11.45         12.96         1.08 o                         
  12   1  16         15.24         14.21         1.53 o                         
 -13   2  16        133.75        141.53         3.06 o                         
 -12   2  16        549.08        572.63        10.17 o                         
 -11   2  16         15.70         16.15         1.18 o                         
 -10   2  16        981.62       1026.27         8.17 o                         
  -9   2  16        258.03        248.30         6.18 o                         
  -8   2  16        270.02        238.96         3.64 o                         
  -7   2  16        294.96        259.55         3.58 o                         
  -6   2  16        621.87        582.89         5.08 o                         
  -5   2  16         91.04         92.92         3.55 o                         
  -4   2  16        772.52        775.49         5.33 o                         
  -3   2  16         60.37         56.41         2.83 o                         
  -2   2  16       2344.91       2337.91        10.27 o                         
  -1   2  16         70.99         72.12         3.80 o                         
   0   2  16        924.99        877.71         8.39 o                         
   1   2  16         65.51         60.88         1.95 o                         
   2   2  16        434.19        428.94         4.72 o                         
   3   2  16         18.17         20.41         2.40 o                         
   4   2  16        959.69        999.06         8.13 o                         
   5   2  16        226.79        237.38         6.62 o                         
   6   2  16       1442.22       1530.76        15.25 o                         
   7   2  16        161.55        164.91         6.23 o                         
   8   2  16        195.86        192.03         3.64 o                         
   9   2  16          1.30          1.22         1.02 o                         
  10   2  16        435.48        443.51         4.93 o                         
  11   2  16        160.14        165.84         5.17 o                         
 -12   3  16        874.56        911.46         9.80 o                         
 -11   3  16         41.60         29.43         1.54 o                         
 -10   3  16         63.79         63.46         2.14 o                         
  -9   3  16         12.94         16.40         1.33 o                         
  -8   3  16       1394.88       1402.29         9.83 o                         
  -7   3  16         19.07         26.03         2.90 o                         
  -6   3  16       2169.38       2177.14        15.02 o                         
  -5   3  16         37.71         38.57         3.53 o                         
  -4   3  16        128.28        120.12         3.91 o                         
  -3   3  16         49.16         45.80         1.70 o                         
  -2   3  16        855.79        836.95         6.54 o                         
  -1   3  16          6.13          9.40         1.27 o                         
   0   3  16       4549.97       4623.72        34.42 o                         
   1   3  16        741.46        734.68        14.56 o                         
   2   3  16       1541.60       1584.62        18.56 o                         
   3   3  16         91.43         82.47         2.39 o                         
   4   3  16         44.86         37.22         1.74 o                         
   5   3  16          3.78          2.30         1.13 o                         
   6   3  16        502.13        536.39         6.90 o                         
   7   3  16         20.13         19.16         1.89 o                         
   8   3  16       1113.34       1183.73        23.21 o                         
   9   3  16          7.47          6.78         1.19 o                         
  -9   4  16          0.02          2.60         1.17 o                         
  -8   4  16        379.84        338.42         5.56 o                         
  -7   4  16          8.49          8.78         1.00 o                         
  -6   4  16        125.50        119.17         2.40 o                         
  -5   4  16         41.97         39.36         2.61 o                         
  -4   4  16       1093.46       1098.27        15.22 o                         
  -3   4  16         17.92         30.56         4.13 o                         
  -2   4  16       2031.31       2024.88        24.52 o                         
  -1   4  16         13.04         19.27         1.55 o                         
   0   4  16        403.34        369.84         8.87 o                         
   1   4  16          4.87          5.14         1.08 o                         
   2   4  16         43.39         42.69         1.77 o                         
   3   4  16         40.60         62.33         3.32 o                         
   4   4  16       1429.25       1392.68        18.57 o                         
   5   4  16        144.95        133.93         9.13 o                         
   6   4  16        329.05        341.49         5.20 o                         
   7   4  16         55.64         49.35         2.58 o                         
  -2   5  16          8.67          7.53         1.52 o                         
  -1   5  16         30.71         25.17         2.14 o                         
   0   5  16       1386.63       1006.78        22.22 o                         
 -13   0  17        133.96        119.67         3.67 o                         
 -11   0  17       2352.42       2382.08        29.48 o                         
  -9   0  17        889.24        944.65         9.94 o                         
  -7   0  17       2698.57       2613.03        35.60 o                         
  -5   0  17         26.16         50.10         4.43 o                         
  -3   0  17       6081.48       5823.06        52.15 o                         
  -1   0  17        794.51        762.61        20.01 o                         
   1   0  17        189.51        156.74         4.64 o                         
   3   0  17          7.39         13.80         1.58 o                         
   5   0  17        359.96        372.19         6.10 o                         
   7   0  17        698.39        671.27        14.66 o                         
   9   0  17        537.63        546.58         6.89 o                         
  11   0  17       1102.51       1046.39        40.59 o                         
 -14   1  17          8.90         12.12         1.73 o                         
 -13   1  17       1847.39       1884.31        21.37 o                         
 -12   1  17          0.36          1.93         1.09 o                         
 -11   1  17       1815.55       1796.77        20.57 o                         
 -10   1  17        214.31        202.93         3.43 o                         
  -9   1  17         65.53         74.02         2.26 o                         
  -8   1  17         28.52         20.40         1.42 o                         
  -7   1  17       1258.07       1304.97         8.40 o                         
  -6   1  17        572.65        575.79         9.63 o                         
  -5   1  17       3455.57       3389.28        24.75 o                         
  -4   1  17         42.74         55.01         1.68 o                         
  -3   1  17         11.69         13.05         1.10 o                         
  -2   1  17        127.83        114.64         2.13 o                         
  -1   1  17        237.10        227.94         5.23 o                         
   0   1  17         58.28         65.57         1.97 o                         
   1   1  17       3300.52       3326.06        17.06 o                         
   2   1  17         15.49         19.65         1.31 o                         
   3   1  17       2070.41       2103.20        22.81 o                         
   4   1  17        421.80        429.98         4.79 o                         
   5   1  17        106.47        101.60         2.51 o                         
   6   1  17         18.17         13.45         1.33 o                         
   7   1  17        224.11        242.30         5.04 o                         
   8   1  17         11.76         15.29         1.27 o                         
   9   1  17        497.52        522.37        10.77 o                         
  10   1  17         53.51         59.61         1.98 o                         
  11   1  17        334.85        322.21         6.61 o                         
 -13   2  17         35.41         29.30         1.96 o                         
 -12   2  17          0.62          2.89         1.04 o                         
 -11   2  17        574.42        612.52         5.60 o                         
 -10   2  17          2.34          5.53         1.11 o                         
  -9   2  17        779.52        840.19         6.30 o                         
  -8   2  17        229.46        215.11         4.33 o                         
  -7   2  17        266.57        276.24         4.02 o                         
  -6   2  17         19.36         15.85         1.31 o                         
  -5   2  17        270.45        265.08         3.51 o                         
  -4   2  17        121.20        107.30         3.72 o                         
  -3   2  17       5126.79       5017.80        44.12 o                         
  -2   2  17          0.00          5.96         1.18 o                         
  -1   2  17        706.20        717.30         5.83 o                         
   0   2  17         56.78         42.77         1.80 o                         
   1   2  17         15.84         20.28         1.51 o                         
   2   2  17        162.80        144.16         3.09 o                         
   3   2  17       1522.49       1632.79        12.33 o                         
   4   2  17        126.18        123.09         3.00 o                         
   5   2  17        320.73        343.52         5.32 o                         
   6   2  17         13.40         13.12         1.37 o                         
   7   2  17         97.33         92.98         2.89 o                         
   8   2  17         17.76         19.77         1.32 o                         
   9   2  17        493.25        501.95         5.60 o                         
  10   2  17        110.81         98.79         4.57 o                         
 -11   3  17       1118.98       1036.36        18.11 o                         
 -10   3  17         37.20         34.66         1.95 o                         
  -9   3  17         53.85         57.42         2.19 o                         
  -8   3  17          8.14          4.57         1.28 o                         
  -7   3  17       1479.35       1463.97        11.55 o                         
  -6   3  17          8.59          7.25         1.21 o                         
  -5   3  17        791.82        789.49         6.55 o                         
  -4   3  17        270.06        270.20         3.76 o                         
  -3   3  17          0.65          2.98         1.17 o                         
  -2   3  17         67.55         69.71         2.22 o                         
  -1   3  17        118.57        139.34         4.91 o                         
   0   3  17        273.35        268.31        10.52 o                         
   1   3  17       2016.22       1970.87        15.77 o                         
   2   3  17         21.18         32.01         5.20 o                         
   3   3  17        808.75        813.74        15.25 o                         
   4   3  17          2.47          3.45         1.14 o                         
   5   3  17          1.94          2.55         1.10 o                         
   6   3  17          9.69         14.21         1.32 o                         
   7   3  17        311.42        340.88         5.62 o                         
   8   3  17         29.68         23.93         1.88 o                         
  -8   4  17         23.57         17.34         1.59 o                         
  -7   4  17         71.13         68.56         1.92 o                         
  -6   4  17         33.55         29.44         1.50 o                         
  -5   4  17         84.70         95.51         2.37 o                         
  -4   4  17        103.21         97.76         5.21 o                         
  -3   4  17        898.25        927.25         7.83 o                         
  -2   4  17        316.43        296.84         9.63 o                         
  -1   4  17        945.29        984.83        12.00 o                         
   0   4  17         93.47         95.66         3.80 o                         
   1   4  17          5.72          3.40         1.01 o                         
   2   4  17          0.74          1.80         0.93 o                         
   3   4  17        419.26        456.93         6.88 o                         
   4   4  17         24.95         22.53         2.21 o                         
   5   4  17        351.43        347.23         5.24 o                         
 -12   0  18        239.04        281.89         5.75 o                         
 -10   0  18        729.88        763.20         8.40 o                         
  -8   0  18       1080.50       1077.67        23.11 o                         
  -6   0  18        362.81        356.38         6.27 o                         
  -4   0  18       3309.60       3446.62        24.49 o                         
  -2   0  18        742.65        719.89         7.46 o                         
   0   0  18         48.44         49.39         2.37 o                         
   2   0  18          4.49          4.84         1.34 o                         
   4   0  18       4247.23       4293.72        35.27 o                         
   6   0  18       3225.96       3425.08        65.89 o                         
   8   0  18         53.17         64.75         2.81 o                         
  10   0  18          9.78         10.53         1.75 o                         
 -13   1  18        111.93        112.21         4.00 o                         
 -12   1  18       1948.89       1989.96        29.19 o                         
 -11   1  18          1.38          1.60         1.07 o                         
 -10   1  18         11.06         17.92         1.39 o                         
  -9   1  18        132.11        124.11         2.82 o                         
  -8   1  18        308.40        315.09         4.39 o                         
  -7   1  18         42.14         41.88         1.77 o                         
  -6   1  18        124.26        133.86         3.34 o                         
  -5   1  18         54.19         50.23         1.87 o                         
  -4   1  18       2709.22       2687.68        24.11 o                         
  -3   1  18         13.84         10.12         1.09 o                         
  -2   1  18         40.36         45.02         2.77 o                         
  -1   1  18         31.04         34.87         1.57 o                         
   0   1  18       4715.32       4631.09        17.89 o                         
   1   1  18        108.91        111.40         2.43 o                         
   2   1  18       1002.77        971.00         8.66 o                         
   3   1  18         64.23         55.64         1.77 o                         
   4   1  18        653.88        689.37        10.36 o                         
   5   1  18         87.51         74.76         2.15 o                         
   6   1  18        477.15        524.60         5.26 o                         
   7   1  18          6.30          7.76         1.14 o                         
   8   1  18        798.03        802.72         9.71 o                         
   9   1  18          4.34          4.07         1.03 o                         
  10   1  18        473.83        450.79        17.41 o                         
 -12   2  18        253.68        250.88         4.36 o                         
 -11   2  18         71.54         69.53         3.10 o                         
 -10   2  18       1614.49       1684.64        12.99 o                         
  -9   2  18          1.86          4.34         1.10 o                         
  -8   2  18       2791.07       2730.62        15.21 o                         
  -7   2  18         29.52         34.78         1.62 o                         
  -6   2  18        210.83        212.65         3.26 o                         
  -5   2  18        104.76        100.98         3.74 o                         
  -4   2  18        863.24        855.79         6.75 o                         
  -3   2  18        724.81        739.27         9.51 o                         
  -2   2  18       3464.14       3517.67        21.68 o                         
  -1   2  18          3.51          5.42         1.23 o                         
   0   2  18        447.84        419.29         4.86 o                         
   1   2  18        332.34        312.61         7.28 o                         
   2   2  18         20.17         22.86         1.59 o                         
   3   2  18        363.50        395.20         6.13 o                         
   4   2  18       2483.97       2478.27        21.44 o                         
   5   2  18         48.28         51.35         2.44 o                         
   6   2  18        487.50        502.15        12.02 o                         
   7   2  18          1.79          0.04         0.96 o                         
   8   2  18         56.07         54.42         2.23 o                         
   9   2  18         46.78         43.94         1.55 o                         
 -10   3  18         99.66         88.21         3.08 o                         
  -9   3  18         65.29         48.66         2.16 o                         
  -8   3  18        482.07        452.43         5.39 o                         
  -7   3  18         19.54         19.44         1.28 o                         
  -6   3  18        628.76        655.45         5.98 o                         
  -5   3  18         92.64         88.28         4.80 o                         
  -4   3  18        457.40        461.58         4.84 o                         
  -3   3  18        124.35        112.69         2.85 o                         
  -2   3  18        173.98        162.35         3.26 o                         
  -1   3  18         55.80         50.92         1.97 o                         
   0   3  18       1081.58       1050.39         9.43 o                         
   1   3  18         93.27         86.17         6.82 o                         
   2   3  18       1716.29       1802.10        13.65 o                         
   3   3  18         15.79         10.04         1.19 o                         
   4   3  18         82.22         79.36         2.12 o                         
   5   3  18          2.08          3.79         1.02 o                         
   6   3  18         79.42         87.24         2.26 o                         
   7   3  18         18.89         13.31         1.44 o                         
  -6   4  18         26.68         29.29         1.52 o                         
  -5   4  18         19.74         15.24         1.45 o                         
  -4   4  18        638.16        605.13        13.45 o                         
  -3   4  18         10.88         22.29         1.87 o                         
  -2   4  18        594.35        591.55         9.76 o                         
  -1   4  18         79.45         69.92         4.70 o                         
   0   4  18         13.12         14.58         1.51 o                         
   1   4  18         38.47         31.15         1.64 o                         
   2   4  18          7.09          6.29         1.15 o                         
   3   4  18          1.17          3.66         1.16 o                         
   4   4  18        318.77        305.75         5.75 o                         
 -11   0  19        435.86        394.57         7.53 o                         
  -9   0  19       3525.07       3633.32        73.45 o                         
  -7   0  19        321.38        310.75         6.01 o                         
  -5   0  19          2.35          5.95         1.77 o                         
  -3   0  19        564.38        563.73         7.22 o                         
  -1   0  19       4197.29       4206.75        40.41 o                         
   1   0  19        169.18        148.99        10.05 o                         
   3   0  19       2588.46       2644.33        16.80 o                         
   5   0  19       1454.93       1494.98        14.95 o                         
   7   0  19       1196.91       1239.98        22.22 o                         
   9   0  19         42.30         37.47         2.84 o                         
 -12   1  19         43.34         46.81         2.44 o                         
 -11   1  19        498.19        505.84         5.02 o                         
 -10   1  19          0.33          1.39         1.02 o                         
  -9   1  19         41.00         48.66         2.09 o                         
  -8   1  19         53.22         51.46         1.95 o                         
  -7   1  19        786.72        808.59         6.65 o                         
  -6   1  19        191.97        185.97         3.68 o                         
  -5   1  19       3306.17       3319.96        27.33 o                         
  -4   1  19        129.70        124.41         2.76 o                         
  -3   1  19         14.09         10.45         1.27 o                         
  -2   1  19         82.78         73.09         2.19 o                         
  -1   1  19        872.43        893.90         6.66 o                         
   0   1  19          7.38         10.27         1.19 o                         
   1   1  19       1025.34       1105.29         7.05 o                         
   2   1  19        159.02        167.44         3.26 o                         
   3   1  19        889.46        912.39         7.06 o                         
   4   1  19         43.29         40.04         1.83 o                         
   5   1  19        787.49        778.92         9.22 o                         
   6   1  19          0.44          0.90         1.03 o                         
   7   1  19        574.29        545.61        10.98 o                         
   8   1  19        260.31        267.62         3.88 o                         
   9   1  19        193.42        195.35         9.10 o                         
 -11   2  19        870.99        803.26        10.95 o                         
 -10   2  19         22.99         33.61         3.92 o                         
  -9   2  19       2800.76       2842.01        22.16 o                         
  -8   2  19         21.66         13.39         1.87 o                         
  -7   2  19       1898.74       1839.44        21.87 o                         
  -6   2  19         57.77         48.71         1.84 o                         
  -5   2  19          4.71          6.23         1.13 o                         
  -4   2  19         80.05         75.68         2.27 o                         
  -3   2  19        411.34        442.49         4.99 o                         
  -2   2  19         13.31         13.50         1.30 o                         
  -1   2  19       2214.66       2213.15        16.86 o                         
   0   2  19        139.95        125.46         2.84 o                         
   1   2  19        287.50        291.32         4.59 o                         
   2   2  19         15.79         16.21         1.40 o                         
   3   2  19        386.54        388.36         4.93 o                         
   4   2  19         33.52         33.39         2.58 o                         
   5   2  19        835.06        882.24        11.40 o                         
   6   2  19         35.76         31.94         2.45 o                         
   7   2  19        731.24        705.43        13.67 o                         
   8   2  19         66.57         61.34         2.09 o                         
  -9   3  19         18.17         24.98         1.91 o                         
  -8   3  19         51.11         62.20         2.07 o                         
  -7   3  19       1015.42       1003.55        14.42 o                         
  -6   3  19         12.54         15.70         1.98 o                         
  -5   3  19       1596.84       1515.07        22.86 o                         
  -4   3  19        109.54         95.18         3.91 o                         
  -3   3  19        323.16        320.48         4.65 o                         
  -2   3  19         31.33         33.51         1.57 o                         
  -1   3  19          3.38          6.38         1.13 o                         
   0   3  19        173.76        164.69         3.48 o                         
   1   3  19        987.41        995.63         9.55 o                         
   2   3  19          7.67         11.87         1.79 o                         
   3   3  19        299.80        285.33         4.22 o                         
   4   3  19        199.24        173.11         3.67 o                         
   5   3  19          7.39          9.97         1.08 o                         
   6   3  19          2.74          3.79         0.94 o                         
  -4   4  19          9.37          9.02         1.45 o                         
  -3   4  19        856.81        804.99        18.22 o                         
  -2   4  19         64.04         59.87         3.93 o                         
  -1   4  19        772.86        779.08        10.25 o                         
   0   4  19        166.67        162.97         3.30 o                         
   1   4  19        461.29        452.92        11.06 o                         
   2   4  19         80.78         67.70         7.31 o                         
 -12   0  20        200.92        182.86         9.80 o                         
 -10   0  20        548.42        562.09        13.15 o                         
  -8   0  20        858.31        893.65        11.77 o                         
  -6   0  20        856.36        866.16         9.67 o                         
  -4   0  20         89.08         94.75         4.82 o                         
  -2   0  20       3691.18       3697.91        32.46 o                         
   0   0  20        306.40        332.52         7.44 o                         
   2   0  20          0.10          1.79         1.44 o                         
   4   0  20        156.76        167.07         4.53 o                         
   6   0  20        526.58        516.29        10.58 o                         
   8   0  20        148.03        124.14         8.62 o                         
 -11   1  20          9.20         11.72         1.25 o                         
 -10   1  20       1047.19       1068.53        18.00 o                         
  -9   1  20         97.83        103.83         2.56 o                         
  -8   1  20        433.03        433.32         5.12 o                         
  -7   1  20        116.25        120.15         2.84 o                         
  -6   1  20       1063.06       1085.35        12.26 o                         
  -5   1  20         15.32         11.11         1.28 o                         
  -4   1  20       1916.73       1819.84        14.18 o                         
  -3   1  20         49.45         55.11         1.92 o                         
  -2   1  20         81.19         90.10         2.43 o                         
  -1   1  20         14.44         11.65         1.20 o                         
   0   1  20        367.64        354.07         4.14 o                         
   1   1  20          7.84          6.95         1.11 o                         
   2   1  20       1075.14       1074.40         9.08 o                         
   3   1  20         85.36         77.10         2.25 o                         
   4   1  20        229.70        237.73         4.26 o                         
   5   1  20         15.51         16.92         1.28 o                         
   6   1  20        440.77        446.18         4.84 o                         
   7   1  20         14.50         15.60         1.23 o                         
   8   1  20        932.23        952.83        24.07 o                         
 -10   2  20        847.51        820.67        10.95 o                         
  -9   2  20         21.96         25.28         2.05 o                         
  -8   2  20        792.23        803.10         7.65 o                         
  -7   2  20         59.29         50.92         1.85 o                         
  -6   2  20         39.19         32.38         1.75 o                         
  -5   2  20        347.64        342.00         4.17 o                         
  -4   2  20         63.22         61.86         2.14 o                         
  -3   2  20         66.81         63.06         2.40 o                         
  -2   2  20        411.58        410.27         4.63 o                         
  -1   2  20        185.28        177.50         3.47 o                         
   0   2  20         26.09         36.97         1.73 o                         
   1   2  20        162.20        176.81         3.10 o                         
   2   2  20         14.34         10.66         1.19 o                         
   3   2  20          1.25          2.66         1.03 o                         
   4   2  20       1018.89       1024.63         7.69 o                         
   5   2  20          9.58          5.34         1.06 o                         
   6   2  20        335.06        357.20         7.75 o                         
   7   2  20          6.12          3.46         0.93 o                         
  -8   3  20         44.76         52.01         4.28 o                         
  -7   3  20          2.95          1.19         1.27 o                         
  -6   3  20       1414.48       1357.22        20.54 o                         
  -5   3  20         17.89         16.76         1.73 o                         
  -4   3  20        756.15        770.96         9.26 o                         
  -3   3  20          0.30          0.70         0.94 o                         
  -2   3  20         23.30         23.86         1.30 o                         
  -1   3  20         15.72         16.42         1.22 o                         
   0   3  20        533.40        551.09         6.95 o                         
   1   3  20          0.05          3.67         1.12 o                         
   2   3  20       1567.35       1660.97        14.68 o                         
   3   3  20          4.42          5.50         1.02 o                         
   4   3  20        240.14        270.36         4.11 o                         
   5   3  20          5.04          4.77         1.69 o                         
  -9   0  21       1907.45       1937.16        20.03 o                         
  -7   0  21       2681.68       2725.74        82.98 o                         
  -5   0  21          1.33          4.84         1.57 o                         
  -3   0  21        657.35        679.80         9.81 o                         
  -1   0  21       1365.07       1347.88        15.72 o                         
   1   0  21        195.68        176.54         6.25 o                         
   3   0  21         65.21         66.27         2.71 o                         
   5   0  21        384.71        397.97         7.70 o                         
   7   0  21        909.53        912.29        16.16 o                         
 -10   1  21         52.97         52.68         1.81 o                         
  -9   1  21         42.36         41.26         1.66 o                         
  -8   1  21         21.44         22.74         1.43 o                         
  -7   1  21       1001.75       1025.06         7.21 o                         
  -6   1  21          4.20          5.08         1.10 o                         
  -5   1  21       1798.11       1845.43        14.25 o                         
  -4   1  21          0.11          0.33         1.05 o                         
  -3   1  21       1780.20       1732.15        11.12 o                         
  -2   1  21          8.71          6.18         1.12 o                         
  -1   1  21          0.53          1.73         1.05 o                         
   0   1  21        223.27        228.26         3.20 o                         
   1   1  21        654.23        630.30         7.00 o                         
   2   1  21         35.78         30.63         1.69 o                         
   3   1  21        273.78        276.54         7.94 o                         
   4   1  21         96.64         98.53         2.75 o                         
   5   1  21        745.49        744.60        17.48 o                         
   6   1  21        130.21        127.72         2.63 o                         
   7   1  21        376.48        341.83         7.14 o                         
  -9   2  21        801.69        781.94        10.47 o                         
  -8   2  21         57.66         52.72         3.49 o                         
  -7   2  21        477.07        445.90         7.61 o                         
  -6   2  21         80.10         75.36         2.45 o                         
  -5   2  21        288.94        264.83         4.22 o                         
  -4   2  21         46.60         40.52         1.81 o                         
  -3   2  21        482.06        472.12         6.43 o                         
  -2   2  21        266.18        247.54         5.58 o                         
  -1   2  21       2208.00       2224.11        23.06 o                         
   0   2  21          3.36          4.07         1.05 o                         
   1   2  21         59.65         58.62         2.12 o                         
   2   2  21          1.39          2.95         1.00 o                         
   3   2  21        233.84        232.36         3.34 o                         
   4   2  21        125.66        102.20         3.82 o                         
   5   2  21       1303.70       1315.68        19.33 o                         
   6   2  21         15.23         20.65         2.69 o                         
  -6   3  21          1.41         -0.14         2.18 o                         
  -5   3  21        988.97        929.39        14.61 o                         
  -4   3  21        108.22         94.77         5.06 o                         
  -3   3  21         53.42         51.73         1.92 o                         
  -2   3  21        197.37        198.71         3.14 o                         
  -1   3  21          1.38          2.87         1.00 o                         
   0   3  21          0.92          0.73         0.93 o                         
   1   3  21        957.99        960.79         6.75 o                         
   2   3  21          0.33          1.34         0.91 o                         
  -8   0  22       2514.94       2596.92        44.25 o                         
  -6   0  22         75.90         80.90         3.05 o                         
  -4   0  22        107.13        100.10         3.78 o                         
  -2   0  22       1251.03       1301.59        15.13 o                         
   0   0  22       1106.10       1146.16        21.87 o                         
   2   0  22         18.41         20.13         1.89 o                         
   4   0  22         84.96         76.98         3.76 o                         
   6   0  22         13.59         14.68         2.27 o                         
  -9   1  22          7.57          5.18         1.24 o                         
  -8   1  22         31.82         36.94         2.61 o                         
  -7   1  22        204.82        180.44         3.10 o                         
  -6   1  22        263.12        276.87         3.74 o                         
  -5   1  22         95.15         98.18         2.31 o                         
  -4   1  22       1813.53       1805.52        14.22 o                         
  -3   1  22         42.50         32.83         1.52 o                         
  -2   1  22        348.86        358.07         6.96 o                         
  -1   1  22          2.21          2.70         1.02 o                         
   0   1  22        125.60        138.82         2.93 o                         
   1   1  22          2.99          4.54         1.26 o                         
   2   1  22       1055.92       1063.31        14.16 o                         
   3   1  22         21.18         25.98         1.57 o                         
   4   1  22        125.38        126.94         3.96 o                         
   5   1  22         64.82         69.74         2.06 o                         
  -7   2  22          1.10          1.28         1.00 o                         
  -6   2  22        720.35        667.68        13.53 o                         
  -5   2  22          0.26          0.31         0.98 o                         
  -4   2  22        378.58        361.39         4.45 o                         
  -3   2  22         12.21          6.98         1.12 o                         
  -2   2  22       1218.58       1236.29        12.96 o                         
  -1   2  22         68.89         60.06         2.96 o                         
   0   2  22       1429.56       1422.95        18.47 o                         
   1   2  22          0.27         -0.76         0.97 o                         
   2   2  22        149.29        135.53         2.86 o                         
   3   2  22          1.02          3.18         0.99 o                         
   4   2  22         95.12         89.30         2.90 o                         
  -7   0  23        154.84        158.79         4.70 o                         
  -5   0  23         34.64         30.77         2.20 o                         
  -3   0  23         62.06         63.01         2.90 o                         
  -1   0  23       1913.40       1875.52        25.39 o                         
   1   0  23        307.22        305.85         5.90 o                         
   3   0  23         59.43         58.81         3.25 o                         
  -7   1  23        273.81        250.51         4.70 o                         
  -6   1  23          4.56          4.31         1.17 o                         
  -5   1  23        657.05        651.47        12.25 o                         
  -4   1  23         94.93         94.38         2.43 o                         
  -3   1  23        488.43        456.81         5.63 o                         
  -2   1  23         35.50         30.85         1.48 o                         
  -1   1  23         93.74         76.38         2.18 o                         
   0   1  23          1.08          1.41         1.09 o                         
   1   1  23        766.14        745.06        15.03 o                         
   2   1  23          0.29          0.27         0.96 o                         
   3   1  23        662.85        666.56        16.55 o                         
  -4   2  23          0.00          0.51         1.06 o                         
  -3   2  23         45.17         40.87         1.79 o                         
  -2   2  23        125.29        123.34         2.69 o                         
  -1   2  23        813.01        797.65         9.33 o                         
   0   2  23         62.08         68.01         3.26 o                         
   1   2  23       1022.28       1028.17        28.22 o                         
  -4   0  24        236.78        230.62         4.49 o                         
  -2   0  24        275.34        269.62         4.88 o                         
   0   0  24       1171.64       1108.03        24.34 o                         
  -4   1  24        713.89        696.15        18.60 o                         
  -3   1  24          0.22          0.43         1.03 o                         
  -2   1  24        149.73        138.58         4.84 o                         
  -1   1  24         32.43         27.11         1.86 o                         
   0   1  24         88.22         82.19         2.56 o                         
                                                                                
