# Supplementary material for: Structures of three disubstituted [13]-macro­di­lac­tones reveal effects of substitution on macrocycle conformation
Source: Acta Crystallogr E Crystallogr Commun. 2020 Sep 8;76(Pt 10):1617–23. doi: 10.1107/S2056989020012037 (PMC7534246; doi:10.1107/S2056989020012037)
Supplement: Supplementary file 4 [file e-76-01617-IIIsup4.hkl]

data_III                                                                 
_shelx_title ' kmr-mwp-70-spot2'                                                
_shelx_refln_list_code          4                                               
_shelx_F_calc_maximum      137.46                                               
_exptl_crystal_F_000       648.00                                               
_reflns_d_resolution_high  0.7652                                               
                                                                                
loop_                                                                           
 _space_group_symop_operation_xyz                                               
 'x, y, z'                                                                      
 '-x, -y, z+1/2'                                                                
 'x+1/2, -y+1/2, z'                                                             
 '-x+1/2, y+1/2, z+1/2'                                                         
                                                                                
_cell_length_a    11.2952                                                       
_cell_length_b    20.9595                                                       
_cell_length_c     6.6840                                                       
_cell_angle_alpha  90.000                                                       
_cell_angle_beta   90.000                                                       
_cell_angle_gamma  90.000                                                       
                                                                                
_shelx_F_squared_multiplier     1.000                                           
                                                                                
loop_                                                                           
 _refln_index_h                                                                 
 _refln_index_k                                                                 
 _refln_index_l                                                                 
 _refln_F_squared_calc                                                          
 _refln_F_squared_meas                                                          
 _refln_F_squared_sigma                                                         
 _refln_observed_status                                                         
   0   0  -8          1.81          3.27         3.53 o                         
   2   0  -8        175.32        204.67        10.54 o                         
   4   0  -8          6.12          1.33         1.76 o                         
   1   1  -8         87.16         90.56         3.96 o                         
   2   1  -8         71.72         76.18         4.15 o                         
   3   1  -8         24.04         23.90         1.93 o                         
   4   1  -8         24.31         17.26         1.21 o                         
   5   1  -8         77.19         84.49         3.30 o                         
   0   2  -8        264.72        328.19        15.74 o                         
   1   2  -8         37.55         34.18         2.51 o                         
   2   2  -8         21.90         18.78         2.55 o                         
   3   2  -8         61.87         60.80         2.44 o                         
   4   2  -8          3.20          1.64         1.05 o                         
   5   2  -8         20.80         15.75         1.31 o                         
   1   3  -8          1.30          2.05         1.95 o                         
   2   3  -8         75.07         72.68         3.89 o                         
   3   3  -8         10.83          7.36         1.59 o                         
   4   3  -8         65.24         55.71         2.44 o                         
   5   3  -8         50.68         38.76         2.09 o                         
   0   4  -8         52.79         54.74         4.19 o                         
   1   4  -8        114.37        136.21         6.53 o                         
   2   4  -8          4.19         -0.07         1.89 o                         
   3   4  -8         89.20         83.26         2.80 o                         
   4   4  -8          0.68          0.94         1.60 o                         
   5   4  -8          9.26          4.13         1.52 o                         
   1   5  -8          1.64          0.97         1.85 o                         
   2   5  -8         19.13          8.79         2.58 o                         
   3   5  -8         15.85         10.65         1.29 o                         
   4   5  -8         56.71         52.72         2.10 o                         
   5   5  -8          8.35          4.24         1.21 o                         
   0   6  -8         78.15         81.23         9.18 o                         
   1   6  -8         67.14         62.31         3.36 o                         
   2   6  -8         87.66        107.34         5.56 o                         
   3   6  -8         20.33         11.83         1.69 o                         
   4   6  -8         16.99         14.95         1.81 o                         
   1   7  -8         77.87         78.76         4.63 o                         
   2   7  -8          8.62          5.29         3.08 o                         
   3   7  -8         11.27          6.20         1.86 o                         
   4   7  -8         12.74          8.78         1.49 o                         
   0   8  -8         52.82         49.98         4.22 o                         
   1   8  -8         86.18         90.85         5.96 o                         
   2   8  -8         27.66         20.61         2.60 o                         
   3   8  -8         94.35        113.97         5.48 o                         
   1   9  -8         54.84         41.35         5.63 o                         
   2   9  -8         57.57         48.38         5.91 o                         
   3   9  -8          2.14          1.42         2.21 o                         
   0  10  -8        198.90        256.19        17.52 o                         
   1  10  -8         34.17         23.98         5.16 o                         
   2   0  -7        402.12        467.24        12.05 o                         
   4   0  -7        116.88        130.13         5.95 o                         
   6   0  -7         92.91         90.97         3.55 o                         
   8   0  -7        101.95        116.78         5.24 o                         
   0   1  -7        583.47        696.20        27.72 o                         
   1   1  -7        238.21        249.23         4.71 o                         
   2   1  -7         36.22         28.08         1.46 o                         
   3   1  -7         14.66          9.57         1.23 o                         
   4   1  -7         57.53         52.66         1.65 o                         
   5   1  -7        127.47        126.99         3.73 o                         
   6   1  -7        116.72        125.29         3.07 o                         
   7   1  -7          2.63          3.47         1.19 o                         
   8   1  -7          5.35          4.77         1.53 o                         
   1   2  -7        120.23        117.72         2.56 o                         
   2   2  -7         36.70         32.27         1.86 o                         
   3   2  -7         46.47         49.41         1.75 o                         
   4   2  -7         56.89         58.59         1.90 o                         
   5   2  -7         18.19         12.29         1.22 o                         
   6   2  -7          8.94          5.70         1.22 o                         
   7   2  -7         49.45         51.62         2.02 o                         
   8   2  -7         51.55         54.16         2.33 o                         
   0   3  -7        323.14        366.89        15.08 o                         
   1   3  -7         35.83         30.41         1.48 o                         
   2   3  -7        209.90        241.97         4.69 o                         
   3   3  -7         96.43        100.07         2.44 o                         
   4   3  -7        120.95        134.33         3.03 o                         
   5   3  -7         19.15         14.24         1.33 o                         
   6   3  -7         80.37         79.20         2.31 o                         
   7   3  -7        146.55        160.73         4.75 o                         
   8   3  -7         29.68         19.42         1.68 o                         
   1   4  -7         39.41         44.16         1.79 o                         
   2   4  -7         21.89         19.20         1.39 o                         
   3   4  -7         11.08          6.46         1.38 o                         
   4   4  -7         45.51         44.96         1.78 o                         
   5   4  -7         14.99         13.08         1.23 o                         
   6   4  -7         46.21         39.90         1.72 o                         
   7   4  -7         67.73         70.85         2.39 o                         
   8   4  -7          8.18          4.85         1.26 o                         
   0   5  -7        316.82        372.56        15.61 o                         
   1   5  -7         27.81         23.79         1.57 o                         
   2   5  -7         34.61         31.17         1.85 o                         
   3   5  -7         47.23         44.00         1.95 o                         
   4   5  -7         13.47          9.54         1.20 o                         
   5   5  -7         35.11         27.33         2.29 o                         
   6   5  -7        134.82        144.44         3.85 o                         
   7   5  -7         67.05         75.14         3.08 o                         
   8   5  -7          5.72          2.66         1.25 o                         
   1   6  -7        123.60        134.77         2.85 o                         
   2   6  -7        132.09        144.53         3.16 o                         
   3   6  -7         50.13         47.67         3.24 o                         
   4   6  -7         14.46         14.80         1.51 o                         
   5   6  -7         12.79         17.38         1.53 o                         
   6   6  -7         16.53         13.50         1.65 o                         
   7   6  -7          1.29          1.13         1.24 o                         
   8   6  -7         85.77        112.55         4.04 o                         
   0   7  -7        101.02        112.24         4.97 o                         
   1   7  -7         59.00         52.78         1.56 o                         
   2   7  -7         72.80         80.05         2.16 o                         
   3   7  -7          3.20          4.25         1.26 o                         
   4   7  -7        155.13        180.77         5.04 o                         
   5   7  -7          2.16          1.29         1.25 o                         
   6   7  -7          1.54          3.24         1.43 o                         
   7   7  -7         34.21         28.54         1.79 o                         
   1   8  -7          5.30          5.12         1.12 o                         
   2   8  -7         29.71         19.89         1.60 o                         
   3   8  -7        115.32        128.88         3.81 o                         
   4   8  -7          4.57          4.30         1.49 o                         
   5   8  -7        120.40        144.06         3.84 o                         
   6   8  -7          8.37          7.34         1.28 o                         
   7   8  -7          8.14          5.01         1.48 o                         
   0   9  -7        123.44        130.08         4.89 o                         
   2   9  -7        115.42        122.42         3.42 o                         
   3   9  -7          2.44          1.11         1.33 o                         
   4   9  -7         20.96         16.68         1.57 o                         
   5   9  -7        115.87        124.04         3.48 o                         
   6   9  -7          7.68          1.22         1.52 o                         
   7   9  -7         37.73         30.05         2.19 o                         
   1  10  -7          2.14          1.63         1.44 o                         
   2  10  -7         19.93         16.60         1.34 o                         
   3  10  -7        110.24        137.15         3.25 o                         
   4  10  -7          2.77          0.89         1.40 o                         
   5  10  -7         47.78         52.01         2.20 o                         
   6  10  -7          2.27          1.82         1.29 o                         
   0  11  -7        230.66        271.32         7.89 o                         
   1  11  -7         23.34         18.99         1.83 o                         
   2  11  -7          0.78         -0.43         1.86 o                         
   3  11  -7         27.53         27.84         1.73 o                         
   4  11  -7         13.05          8.08         1.39 o                         
   5  11  -7         15.17         11.97         1.43 o                         
   6  11  -7        178.15        216.19         7.50 o                         
   1  12  -7         98.67         99.74         3.55 o                         
   2  12  -7        241.14        256.85         8.13 o                         
   3  12  -7          7.81          2.40         1.70 o                         
   4  12  -7         35.84         25.36         1.70 o                         
   5  12  -7         56.21         50.52         2.20 o                         
   0  13  -7        102.50        101.18         6.26 o                         
   1  13  -7         27.71         24.52         2.23 o                         
   2  13  -7         14.21          7.49         1.86 o                         
   3  13  -7          6.77          3.27         1.82 o                         
   4  13  -7         10.90          6.53         1.89 o                         
   5  13  -7         22.02         14.39         1.41 o                         
   1  14  -7          8.68          3.64         1.82 o                         
   2  14  -7         86.84         95.62         4.49 o                         
   3  14  -7         34.84         26.08         1.98 o                         
   4  14  -7         24.29         22.77         2.90 o                         
   0  15  -7        180.08        211.34        17.87 o                         
   1  15  -7         15.75         10.91         2.21 o                         
   2  15  -7        153.02        161.64         7.43 o                         
   3  15  -7          6.84          1.64         2.19 o                         
   1  16  -7         61.57         53.40         5.74 o                         
   0   0  -6       2083.89       2174.12        46.67 o                         
   2   0  -6        233.22        254.20         5.46 o                         
   4   0  -6        100.17         87.86         2.67 o                         
   6   0  -6        307.03        344.50        10.07 o                         
   8   0  -6         95.95         95.89         6.35 o                         
  10   0  -6          6.94          3.47         1.66 o                         
   1   1  -6        108.46        111.60         1.52 o                         
   2   1  -6        369.91        393.70         5.56 o                         
   3   1  -6         51.66         53.90         1.68 o                         
   4   1  -6         34.98         28.48         1.50 o                         
   5   1  -6         41.31         46.10         2.28 o                         
   6   1  -6         84.14         83.42         2.22 o                         
   7   1  -6         77.85         79.69         2.12 o                         
   8   1  -6         42.66         34.09         1.74 o                         
   9   1  -6          1.05          2.47         1.38 o                         
  10   1  -6         56.86         58.70         2.24 o                         
   0   2  -6       1029.55       1177.46        17.48 o                         
   1   2  -6         55.17         55.74         1.03 o                         
   2   2  -6        139.15        150.14         2.85 o                         
   3   2  -6        176.66        191.88         3.71 o                         
   4   2  -6          5.08          3.55         0.83 o                         
   5   2  -6        195.98        215.72         4.12 o                         
   6   2  -6         29.51         20.57         1.54 o                         
   7   2  -6         76.07         75.66         2.09 o                         
   8   2  -6          6.54          5.17         1.36 o                         
   9   2  -6        103.75        110.20         3.19 o                         
  10   2  -6         29.31         24.86         1.93 o                         
   1   3  -6        234.41        226.83         2.73 o                         
   2   3  -6        252.93        300.26         5.03 o                         
   3   3  -6         23.48         15.52         1.24 o                         
   4   3  -6         25.06         25.12         1.70 o                         
   5   3  -6        116.12        114.27         2.43 o                         
   6   3  -6        141.37        150.41         3.46 o                         
   7   3  -6        113.13        120.85         2.86 o                         
   8   3  -6         15.25         13.94         1.48 o                         
   9   3  -6         25.15         21.38         1.39 o                         
  10   3  -6         58.04         59.43         2.28 o                         
   0   4  -6        850.35        939.08        22.65 o                         
   1   4  -6        337.65        352.30         4.65 o                         
   2   4  -6         11.18         10.99         1.22 o                         
   3   4  -6        102.17        104.50         2.08 o                         
   4   4  -6         89.48         87.19         1.98 o                         
   5   4  -6        273.14        273.91         4.98 o                         
   6   4  -6          0.40          2.45         1.31 o                         
   7   4  -6        304.50        323.08         6.63 o                         
   8   4  -6         29.87         28.29         1.58 o                         
   9   4  -6         23.88         20.90         1.58 o                         
  10   4  -6        113.08        130.77         4.66 o                         
   1   5  -6          7.36          4.95         0.67 o                         
   2   5  -6        500.74        547.05         8.79 o                         
   3   5  -6        276.68        298.83         4.46 o                         
   4   5  -6        196.17        199.46         3.78 o                         
   5   5  -6         85.63         95.08         2.49 o                         
   6   5  -6         76.94         73.75         2.14 o                         
   7   5  -6         71.04         70.07         2.21 o                         
   8   5  -6         51.27         47.56         1.65 o                         
   9   5  -6          8.08          5.52         1.32 o                         
  10   5  -6         51.29         54.66         2.38 o                         
   0   6  -6        322.51        359.23         6.57 o                         
   1   6  -6         57.53         62.99         1.49 o                         
   2   6  -6        478.00        534.61         6.79 o                         
   3   6  -6         13.99         12.64         1.79 o                         
   4   6  -6         22.90         18.31         1.45 o                         
   5   6  -6        101.89         97.29         2.45 o                         
   6   6  -6        144.71        149.55         3.57 o                         
   7   6  -6         58.72         56.70         2.19 o                         
   8   6  -6         36.30         42.64         1.57 o                         
   9   6  -6         24.88         23.23         1.48 o                         
  10   6  -6         52.66         67.38         2.73 o                         
   1   7  -6        225.26        256.65         3.24 o                         
   2   7  -6         26.34         21.71         1.52 o                         
   3   7  -6        308.11        360.45         6.47 o                         
   4   7  -6        109.24         94.02         2.38 o                         
   5   7  -6         45.24         42.43         2.18 o                         
   6   7  -6         92.10         94.67         2.40 o                         
   7   7  -6         57.75         52.80         2.56 o                         
   8   7  -6         64.09         66.44         2.19 o                         
   9   7  -6         44.79         43.06         2.05 o                         
   0   8  -6       1079.11       1197.35        37.16 o                         
   2   8  -6         44.32         53.56         2.20 o                         
   3   8  -6         17.72         14.12         1.46 o                         
   4   8  -6          5.97          6.40         1.16 o                         
   5   8  -6         81.55         94.30         2.50 o                         
   6   8  -6         11.74          8.00         1.11 o                         
   7   8  -6         27.19         26.06         1.51 o                         
   8   8  -6         80.77         90.62         2.86 o                         
   9   8  -6          1.62          2.52         1.23 o                         
   1   9  -6          9.57         11.05         1.54 o                         
   2   9  -6         83.02         75.78         2.62 o                         
   3   9  -6         11.98          8.01         1.03 o                         
   4   9  -6         89.77         96.99         2.43 o                         
   5   9  -6        242.10        292.41         5.93 o                         
   6   9  -6         87.11         83.84         2.97 o                         
   7   9  -6         34.86         30.93         1.43 o                         
   8   9  -6        105.23        122.51         3.91 o                         
   9   9  -6          9.49          5.01         1.63 o                         
   0  10  -6        735.32        872.93        82.81 o                         
   1  10  -6        155.67        159.59         2.98 o                         
   2  10  -6         87.06         85.74         2.73 o                         
   3  10  -6         21.63         16.37         1.14 o                         
   4  10  -6        406.02        469.20         9.80 o                         
   5  10  -6         21.53         12.22         1.30 o                         
   6  10  -6         47.82         45.76         2.10 o                         
   7  10  -6         39.70         33.14         1.74 o                         
   8  10  -6          6.06          0.95         1.44 o                         
   9  10  -6         14.80         11.51         1.94 o                         
   1  11  -6        113.93        106.44         3.41 o                         
   2  11  -6          2.53          0.61         1.06 o                         
   3  11  -6         79.24         74.08         2.19 o                         
   4  11  -6         10.34          4.44         1.33 o                         
   5  11  -6         51.66         50.70         2.25 o                         
   6  11  -6          2.56          1.36         1.29 o                         
   7  11  -6          9.07          5.08         1.91 o                         
   8  11  -6         66.79         76.39         2.78 o                         
   0  12  -6         35.81         32.82         2.66 o                         
   1  12  -6         86.29         97.36         2.48 o                         
   2  12  -6         49.79         42.38         2.56 o                         
   3  12  -6         26.45         22.19         2.11 o                         
   4  12  -6         12.70          6.48         1.28 o                         
   5  12  -6        184.32        212.76         6.26 o                         
   6  12  -6         57.71         55.17         1.87 o                         
   7  12  -6         16.59          7.64         1.46 o                         
   8  12  -6         19.87         13.48         1.41 o                         
   1  13  -6          8.94          4.43         1.12 o                         
   2  13  -6         88.03         86.63         3.29 o                         
   3  13  -6         43.61         37.67         3.10 o                         
   4  13  -6         27.20         20.03         2.16 o                         
   5  13  -6         82.19         86.46         2.35 o                         
   6  13  -6         46.60         40.74         1.87 o                         
   7  13  -6         22.16         13.84         1.52 o                         
   8  13  -6          6.69          6.83         2.53 o                         
   0  14  -6         69.43         64.98         3.63 o                         
   1  14  -6         40.39         29.57         2.35 o                         
   2  14  -6         11.48          7.48         1.56 o                         
   3  14  -6         44.44         37.49         2.10 o                         
   4  14  -6         15.18          9.58         1.74 o                         
   5  14  -6          6.63          1.84         1.72 o                         
   6  14  -6         27.76         20.60         1.43 o                         
   7  14  -6         25.13         19.72         1.56 o                         
   1  15  -6         83.10         84.90         2.81 o                         
   2  15  -6         46.49         37.48         1.99 o                         
   3  15  -6         70.55         59.69         2.44 o                         
   4  15  -6          6.11          4.90         1.58 o                         
   5  15  -6         33.10         28.79         2.30 o                         
   6  15  -6         14.50          8.91         2.03 o                         
   0  16  -6         27.17         23.70         3.12 o                         
   1  16  -6         46.72         47.40         2.05 o                         
   2  16  -6         32.27         30.80         3.55 o                         
   3  16  -6        127.39        155.32         5.02 o                         
   4  16  -6         27.48         18.65         2.47 o                         
   5  16  -6         62.02         67.31         4.22 o                         
   6  16  -6         58.53         40.15         3.68 o                         
   1  17  -6         14.26          9.29         1.73 o                         
   2  17  -6         47.60         37.44         3.03 o                         
   3  17  -6         83.80         87.12         3.70 o                         
   4  17  -6          1.18         -1.45         2.46 o                         
   5  17  -6         46.52         35.25         3.68 o                         
   0  18  -6         98.26         93.62         5.12 o                         
   1  18  -6         51.89         39.72         2.48 o                         
   2  18  -6         69.26         65.98         3.24 o                         
   3  18  -6         36.31         40.08         3.19 o                         
   4  18  -6         60.15         48.13         3.20 o                         
   1  19  -6         17.01          9.98         2.03 o                         
   2  19  -6         41.87         35.93         2.86 o                         
   2   0  -5        156.36        174.46         3.83 o                         
   4   0  -5        313.57        311.15         7.60 o                         
   6   0  -5        113.27        118.73         3.90 o                         
   8   0  -5        181.25        203.05         6.35 o                         
  10   0  -5         59.58         73.21         3.01 o                         
  12   0  -5          2.51         -0.67         2.94 o                         
   0   1  -5        146.02        160.39         2.40 o                         
   1   1  -5         74.36         77.04         1.04 o                         
   2   1  -5          4.92         13.20         1.04 o                         
   3   1  -5         60.01         52.28         1.36 o                         
   4   1  -5        218.91        244.35         4.25 o                         
   5   1  -5        116.93        110.50         2.35 o                         
   6   1  -5        199.01        201.13         4.85 o                         
   7   1  -5        440.66        449.53         6.55 o                         
   8   1  -5        370.80        385.90         8.16 o                         
   9   1  -5         68.14         63.64         1.84 o                         
  10   1  -5         89.85         94.49         2.57 o                         
  11   1  -5          9.43          9.42         1.54 o                         
  12   1  -5         26.87         20.71         4.53 o                         
   1   2  -5        164.45        156.97         1.66 o                         
   2   2  -5        648.21        702.09         7.09 o                         
   3   2  -5        101.44        115.01         2.15 o                         
   4   2  -5         38.47         33.07         1.27 o                         
   5   2  -5        368.39        374.22         5.98 o                         
   6   2  -5         14.45         17.17         1.16 o                         
   7   2  -5        184.27        189.88         3.20 o                         
   8   2  -5        121.97        122.38         3.11 o                         
   9   2  -5         38.99         38.42         2.31 o                         
  10   2  -5         15.22         14.29         1.56 o                         
  11   2  -5          3.07          1.57         1.34 o                         
  12   2  -5         30.14         28.02         3.82 o                         
   0   3  -5       1112.91       1117.77        13.40 o                         
   1   3  -5         12.50          8.52         0.64 o                         
   2   3  -5        104.08         90.06         1.45 o                         
   3   3  -5         43.20         36.06         1.20 o                         
   4   3  -5        112.91        103.09         2.17 o                         
   5   3  -5        138.22        151.59         2.84 o                         
   6   3  -5        148.60        146.06         3.03 o                         
   7   3  -5         57.60         48.69         2.33 o                         
   8   3  -5         59.35         52.48         2.61 o                         
   9   3  -5         16.39         14.60         1.31 o                         
  10   3  -5          2.47          4.13         1.15 o                         
  11   3  -5         38.89         36.17         2.70 o                         
   1   4  -5        797.80        760.42         7.44 o                         
   2   4  -5          9.81          8.89         0.64 o                         
   3   4  -5         82.62         81.25         1.69 o                         
   4   4  -5         44.06         32.47         1.33 o                         
   5   4  -5        291.97        289.44         4.71 o                         
   6   4  -5        161.43        162.37         3.32 o                         
   7   4  -5         38.52         39.24         1.92 o                         
   8   4  -5         33.43         35.85         1.97 o                         
   9   4  -5        129.61        145.14         3.97 o                         
  10   4  -5         30.25         26.94         1.64 o                         
  11   4  -5        119.11        148.57         4.53 o                         
   0   5  -5        504.99        533.74         7.78 o                         
   1   5  -5        154.89        173.23         2.20 o                         
   2   5  -5        176.36        181.53         2.36 o                         
   3   5  -5        104.58         97.41         2.77 o                         
   4   5  -5         25.43         26.32         1.27 o                         
   5   5  -5        109.60        100.19         2.09 o                         
   6   5  -5         51.11         48.96         1.71 o                         
   7   5  -5        123.24        118.69         2.63 o                         
   8   5  -5        275.58        317.98         6.76 o                         
   9   5  -5        208.74        249.94         5.26 o                         
  10   5  -5         51.02         44.66         2.42 o                         
  11   5  -5         39.70         41.46         2.00 o                         
   1   6  -5        442.84        449.78         4.95 o                         
   2   6  -5        280.01        288.56         3.41 o                         
   3   6  -5        122.95        124.78         2.42 o                         
   4   6  -5        121.67        124.56         2.38 o                         
   5   6  -5        437.27        486.41         7.18 o                         
   6   6  -5        289.84        301.96         4.74 o                         
   7   6  -5        148.65        161.92         3.30 o                         
   8   6  -5          0.76          0.89         1.26 o                         
   9   6  -5         34.12         25.38         1.92 o                         
  10   6  -5         40.73         36.91         1.88 o                         
  11   6  -5        128.32        147.04         4.54 o                         
   0   7  -5        897.32        977.46        14.16 o                         
   1   7  -5         89.66         86.12         1.57 o                         
   2   7  -5        592.77        609.96         7.61 o                         
   3   7  -5        127.35        146.59         3.19 o                         
   4   7  -5        205.97        237.18         3.93 o                         
   5   7  -5         19.67         10.90         1.12 o                         
   6   7  -5         36.99         36.99         1.97 o                         
   7   7  -5        346.35        365.38         6.62 o                         
   8   7  -5         87.24         80.17         2.22 o                         
   9   7  -5         80.98         79.93         2.71 o                         
  10   7  -5         86.69         88.02         2.81 o                         
  11   7  -5         14.27          9.45         1.53 o                         
   1   8  -5        742.38        758.11         8.98 o                         
   2   8  -5        178.79        189.81         2.86 o                         
   3   8  -5        194.06        183.71         3.02 o                         
   4   8  -5        134.09        127.50         2.49 o                         
   5   8  -5         75.09         77.98         1.95 o                         
   6   8  -5         71.92         67.17         2.72 o                         
   7   8  -5         16.54         20.99         1.60 o                         
   8   8  -5         15.84          9.12         1.34 o                         
   9   8  -5         76.54         79.75         2.89 o                         
  10   8  -5         17.03         13.31         1.65 o                         
  11   8  -5         36.98         37.00         3.04 o                         
   0   9  -5         94.02        103.22         3.03 o                         
   1   9  -5        106.89        111.03         1.94 o                         
   2   9  -5         86.34         90.66         2.23 o                         
   3   9  -5         96.64         94.77         1.75 o                         
   4   9  -5        143.41        145.95         2.94 o                         
   5   9  -5        367.37        390.08         5.81 o                         
   6   9  -5         72.70         58.76         2.63 o                         
   7   9  -5         76.24         82.90         2.31 o                         
   8   9  -5          6.69          4.76         1.32 o                         
   9   9  -5         49.04         48.79         2.05 o                         
  10   9  -5        125.89        152.65         4.66 o                         
  11   9  -5         11.31          5.62         2.72 o                         
   1  10  -5        112.19        116.44         2.15 o                         
   2  10  -5          9.03          6.38         0.80 o                         
   3  10  -5        127.07        120.07         2.35 o                         
   4  10  -5        120.06        123.96         2.29 o                         
   5  10  -5        103.62        102.29         2.07 o                         
   6  10  -5        151.38        150.94         3.30 o                         
   7  10  -5         27.23         21.59         2.98 o                         
   8  10  -5        141.57        163.09         4.62 o                         
   9  10  -5         16.82         14.45         1.72 o                         
  10  10  -5          7.61          5.22         1.57 o                         
   0  11  -5       1068.10       1287.82        24.53 o                         
   1  11  -5        108.79        106.92         2.33 o                         
   2  11  -5         89.62        104.10         2.12 o                         
   3  11  -5          7.95          7.13         0.89 o                         
   4  11  -5        183.43        193.14         2.72 o                         
   5  11  -5         71.70         62.51         2.67 o                         
   6  11  -5        180.36        197.18         4.20 o                         
   7  11  -5         41.37         36.23         2.25 o                         
   8  11  -5          3.42          2.52         1.26 o                         
   9  11  -5         41.75         43.57         1.93 o                         
  10  11  -5          6.84          4.83         1.25 o                         
   1  12  -5         83.22         84.92         2.20 o                         
   2  12  -5          6.29          5.91         0.97 o                         
   3  12  -5         59.96         44.87         2.04 o                         
   4  12  -5         76.20         68.54         3.31 o                         
   5  12  -5         15.74         13.90         1.27 o                         
   6  12  -5         76.10         72.74         2.14 o                         
   7  12  -5         26.01         21.75         1.69 o                         
   8  12  -5        104.24        108.60         2.88 o                         
   9  12  -5         36.71         33.55         1.81 o                         
  10  12  -5         38.02         33.55         1.91 o                         
   0  13  -5        173.34        172.53         6.58 o                         
   1  13  -5        111.15        120.16         3.82 o                         
   2  13  -5        113.66        103.94         2.65 o                         
   3  13  -5        197.91        213.98         3.85 o                         
   4  13  -5         16.84          9.54         1.27 o                         
   5  13  -5         10.93          7.17         1.08 o                         
   6  13  -5          3.41          1.29         1.07 o                         
   7  13  -5        149.57        160.51         4.43 o                         
   8  13  -5         27.77         21.74         1.66 o                         
   9  13  -5         91.93         91.80         3.89 o                         
   1  14  -5        132.48        128.56         2.68 o                         
   2  14  -5          9.72          5.42         1.19 o                         
   3  14  -5        122.42        126.57         2.97 o                         
   4  14  -5        114.49        113.92         3.43 o                         
   5  14  -5         25.35         21.42         2.13 o                         
   6  14  -5          6.34          2.43         1.25 o                         
   7  14  -5         76.96         88.77         2.64 o                         
   8  14  -5        160.76        175.81         5.67 o                         
   9  14  -5         56.04         55.31         2.43 o                         
   0  15  -5         69.72         85.86         3.85 o                         
   1  15  -5        117.41        118.22         2.96 o                         
   2  15  -5         29.08         27.56         2.14 o                         
   3  15  -5          6.04          2.59         1.17 o                         
   4  15  -5          0.41          0.12         1.11 o                         
   5  15  -5         23.79         13.50         1.86 o                         
   6  15  -5         81.52         79.01         3.64 o                         
   7  15  -5         53.55         54.45         3.26 o                         
   8  15  -5         36.16         27.13         1.87 o                         
   1  16  -5         51.88         40.11         2.35 o                         
   2  16  -5          8.36          3.45         1.56 o                         
   3  16  -5         16.89         14.20         1.40 o                         
   4  16  -5         39.54         35.94         3.07 o                         
   5  16  -5         26.99         23.19         1.92 o                         
   6  16  -5          9.12          5.51         1.80 o                         
   7  16  -5         30.18         25.86         2.10 o                         
   8  16  -5         34.17         29.22         2.46 o                         
   0  17  -5         30.37         17.49         2.80 o                         
   1  17  -5         90.93         97.71         2.68 o                         
   2  17  -5          7.90          6.33         1.45 o                         
   3  17  -5         26.21         19.72         1.69 o                         
   4  17  -5        229.54        259.76         6.70 o                         
   5  17  -5         27.91         17.81         1.96 o                         
   6  17  -5         13.82          6.08         1.90 o                         
   7  17  -5         28.39         18.83         2.18 o                         
   1  18  -5         71.81         61.01         2.79 o                         
   2  18  -5          2.31          2.15         1.56 o                         
   3  18  -5        155.79        160.12         3.96 o                         
   4  18  -5          4.27          0.65         1.68 o                         
   5  18  -5         45.80         35.64         2.43 o                         
   6  18  -5         27.79         14.85         2.31 o                         
   7  18  -5         33.34         22.32         2.77 o                         
   0  19  -5         10.39          4.71         2.74 o                         
   1  19  -5         85.79         83.00         2.83 o                         
   2  19  -5         31.37         20.45         1.94 o                         
   3  19  -5        232.54        270.56         6.51 o                         
   4  19  -5         27.13         13.99         2.00 o                         
   5  19  -5         53.74         51.59         6.25 o                         
   6  19  -5          1.76         -1.48         2.15 o                         
   1  20  -5         14.30         10.82         2.32 o                         
   2  20  -5         87.09         80.29         3.06 o                         
   3  20  -5        181.59        208.25         6.25 o                         
   4  20  -5         11.72          4.99         1.71 o                         
   5  20  -5        126.96        143.02         6.76 o                         
   0  21  -5         36.14         28.65         3.14 o                         
   1  21  -5         66.77         68.30         2.81 o                         
   2  21  -5          7.13          0.40         1.79 o                         
   3  21  -5         82.91         77.00         3.80 o                         
   4  21  -5          2.52          2.23         3.07 o                         
   1  22  -5          3.92          1.71         1.86 o                         
   2  22  -5         95.81         93.35         8.49 o                         
   0   0  -4       1084.66       1211.54        33.23 o                         
   2   0  -4        883.85        943.62        18.41 o                         
   4   0  -4        458.91        442.95        10.13 o                         
   6   0  -4        672.15        581.47        12.05 o                         
   8   0  -4        599.37        634.74        16.11 o                         
  10   0  -4         12.64         11.63         1.98 o                         
  12   0  -4         10.73         12.60         1.79 o                         
   1   1  -4        364.79        359.65         5.10 o                         
   2   1  -4          7.85          9.52         0.52 o                         
   3   1  -4        533.75        576.86         9.35 o                         
   4   1  -4        266.59        279.69         4.77 o                         
   5   1  -4          9.78          9.38         0.87 o                         
   6   1  -4        162.65        167.37         2.96 o                         
   7   1  -4        361.60        345.93         5.84 o                         
   8   1  -4        255.30        283.89         5.41 o                         
   9   1  -4         96.79        105.89         2.49 o                         
  10   1  -4        117.65        121.56         3.00 o                         
  11   1  -4          1.94          1.89         1.36 o                         
  12   1  -4         57.41         59.16         2.67 o                         
  13   1  -4         84.85        114.33         5.08 o                         
   0   2  -4         71.15         72.81         1.83 o                         
   1   2  -4         22.13         23.13         0.67 o                         
   2   2  -4        277.68        283.23         4.15 o                         
   3   2  -4         56.53         61.48         1.54 o                         
   4   2  -4        387.45        391.63         6.57 o                         
   5   2  -4         22.03         12.83         0.97 o                         
   6   2  -4        109.45         99.16         1.95 o                         
   7   2  -4        124.09        120.55         2.48 o                         
   8   2  -4        583.48        585.14        10.48 o                         
   9   2  -4        247.73        258.36         4.77 o                         
  10   2  -4        307.03        327.48         6.96 o                         
  11   2  -4         18.85         19.41         1.74 o                         
  12   2  -4          4.45          2.69         1.45 o                         
  13   2  -4         42.11         56.88         4.92 o                         
   1   3  -4         45.55         42.03         0.91 o                         
   2   3  -4        887.53        853.35        11.79 o                         
   3   3  -4        423.47        437.34         6.73 o                         
   4   3  -4        103.07         97.50         2.01 o                         
   5   3  -4          6.39          5.36         0.79 o                         
   6   3  -4        365.22        371.29         5.59 o                         
   7   3  -4        140.13        145.51         2.77 o                         
   8   3  -4        542.19        549.56        10.21 o                         
   9   3  -4         98.22         97.48         2.33 o                         
  10   3  -4         66.49         71.98         2.15 o                         
  11   3  -4        105.61        117.96         3.48 o                         
  12   3  -4         63.27         69.67         2.48 o                         
  13   3  -4          9.18          6.68         2.66 o                         
   0   4  -4        645.97        694.42        13.48 o                         
   1   4  -4        333.68        330.44         4.60 o                         
   2   4  -4        218.50        233.61         3.50 o                         
   3   4  -4        539.60        562.45         8.92 o                         
   4   4  -4        497.96        516.10         7.74 o                         
   5   4  -4         70.50         78.85         1.71 o                         
   6   4  -4         74.34         68.63         1.66 o                         
   7   4  -4        512.20        538.45         8.36 o                         
   8   4  -4        284.18        257.05         4.92 o                         
   9   4  -4         55.62         46.99         2.29 o                         
  10   4  -4        126.84        142.07         3.42 o                         
  11   4  -4         10.74          6.19         1.20 o                         
  12   4  -4         18.82         12.80         1.45 o                         
   1   5  -4        193.85        184.82         2.74 o                         
   2   5  -4         89.85         80.65         1.42 o                         
   3   5  -4        117.65        115.59         2.05 o                         
   4   5  -4        106.26         96.06         1.68 o                         
   5   5  -4         57.71         51.66         1.27 o                         
   6   5  -4         23.91         25.32         1.09 o                         
   7   5  -4         95.79        107.63         2.43 o                         
   8   5  -4        238.20        262.28         4.08 o                         
   9   5  -4        117.80        122.46         2.81 o                         
  10   5  -4        108.77        110.87         2.73 o                         
  11   5  -4         92.39         96.51         2.72 o                         
  12   5  -4          8.62          1.40         1.38 o                         
   0   6  -4        667.19        672.92        10.29 o                         
   1   6  -4         80.90         72.91         1.29 o                         
   2   6  -4        228.66        229.70         3.09 o                         
   3   6  -4        400.21        412.98         5.64 o                         
   4   6  -4         79.77         75.87         1.40 o                         
   5   6  -4          5.06          7.10         0.94 o                         
   6   6  -4         32.23         31.33         1.14 o                         
   7   6  -4        134.95        123.98         3.22 o                         
   8   6  -4        261.74        275.74         4.46 o                         
   9   6  -4        180.95        190.91         4.26 o                         
  10   6  -4         10.49          9.77         1.15 o                         
  11   6  -4          7.91         10.71         1.98 o                         
  12   6  -4          9.50          6.32         1.26 o                         
   1   7  -4         46.61         62.01         1.19 o                         
   2   7  -4        118.81        114.43         1.85 o                         
   3   7  -4        300.26        294.19         3.45 o                         
   4   7  -4          7.91          5.89         1.05 o                         
   5   7  -4         62.89         55.14         1.45 o                         
   6   7  -4        274.84        253.89         4.32 o                         
   7   7  -4        356.15        363.44         6.41 o                         
   8   7  -4         73.46         70.21         3.18 o                         
   9   7  -4         26.74         22.24         1.61 o                         
  10   7  -4         41.94         46.58         1.94 o                         
  11   7  -4         87.81         87.75         3.18 o                         
  12   7  -4          1.64          2.55         1.50 o                         
   0   8  -4         69.98         77.85         2.24 o                         
   1   8  -4        245.65        254.95         3.34 o                         
   2   8  -4         49.15         45.82         1.01 o                         
   3   8  -4        167.71        167.61         2.14 o                         
   4   8  -4         24.45         22.08         1.52 o                         
   5   8  -4        111.42         89.06         1.88 o                         
   6   8  -4        880.67        889.07        12.79 o                         
   7   8  -4         26.24         23.18         1.17 o                         
   8   8  -4        167.36        181.39         3.56 o                         
   9   8  -4        220.42        256.54         5.98 o                         
  10   8  -4         74.41         75.12         2.52 o                         
  11   8  -4         17.71         13.46         1.56 o                         
  12   8  -4          7.19          4.61         1.31 o                         
   1   9  -4        515.91        502.25         5.38 o                         
   2   9  -4         22.40         21.57         0.84 o                         
   3   9  -4        923.90        979.88        10.97 o                         
   4   9  -4        130.28        118.11         1.85 o                         
   5   9  -4         48.07         45.84         1.73 o                         
   6   9  -4        199.07        194.86         3.76 o                         
   7   9  -4        109.45        116.69         2.16 o                         
   8   9  -4        237.52        229.11         4.69 o                         
   9   9  -4         88.87         84.95         2.40 o                         
  10   9  -4        135.45        144.61         4.16 o                         
  11   9  -4        167.12        215.43         6.31 o                         
  12   9  -4          7.78          4.32         1.54 o                         
   0  10  -4       1571.59       1754.01        26.53 o                         
   1  10  -4        170.02        163.75         2.27 o                         
   2  10  -4         52.20         46.23         1.11 o                         
   3  10  -4        110.22        102.89         2.00 o                         
   4  10  -4        117.05        105.21         1.85 o                         
   5  10  -4         40.91         24.06         1.27 o                         
   6  10  -4        546.00        569.67        11.84 o                         
   7  10  -4         33.62         24.50         1.42 o                         
   8  10  -4          4.24          5.51         1.28 o                         
   9  10  -4         22.74         19.11         1.83 o                         
  10  10  -4        269.03        330.01         9.11 o                         
  11  10  -4          8.89          4.64         1.59 o                         
   1  11  -4        258.80        260.91         3.66 o                         
   2  11  -4        362.33        390.26         5.98 o                         
   3  11  -4        100.07         98.83         1.79 o                         
   4  11  -4        101.45        111.17         1.91 o                         
   5  11  -4        556.33        564.22         7.21 o                         
   6  11  -4        151.72        152.36         2.42 o                         
   7  11  -4          4.65          5.09         0.95 o                         
   8  11  -4          5.14          2.54         1.22 o                         
   9  11  -4          9.68          3.27         1.20 o                         
  10  11  -4         46.51         40.68         1.87 o                         
  11  11  -4         14.63          8.47         1.51 o                         
   0  12  -4        194.36        180.66         4.20 o                         
   1  12  -4        504.89        561.96         8.66 o                         
   2  12  -4        236.57        240.22         3.97 o                         
   3  12  -4         46.36         41.20         1.82 o                         
   4  12  -4         49.63         32.57         1.44 o                         
   5  12  -4         68.01         63.38         2.19 o                         
   6  12  -4         72.28         71.05         2.21 o                         
   7  12  -4          2.79          2.85         0.99 o                         
   8  12  -4        159.49        175.34         3.89 o                         
   9  12  -4         31.97         28.27         1.73 o                         
  10  12  -4        122.79        144.66         4.43 o                         
  11  12  -4         97.98        116.50         4.85 o                         
   1  13  -4        780.03        844.09        14.80 o                         
   2  13  -4         20.35         15.19         1.24 o                         
   3  13  -4         12.22          7.48         1.12 o                         
   4  13  -4         83.66         63.28         1.82 o                         
   5  13  -4        297.96        321.54         3.92 o                         
   6  13  -4         34.45         27.52         1.45 o                         
   7  13  -4         43.49         27.28         1.63 o                         
   8  13  -4          3.83          3.07         1.27 o                         
   9  13  -4          0.67          1.86         1.15 o                         
  10  13  -4          0.88          0.17         1.53 o                         
  11  13  -4        101.35        119.47         8.65 o                         
   0  14  -4        144.36        152.96         3.92 o                         
   1  14  -4        255.29        276.57         4.52 o                         
   2  14  -4        240.29        280.29         4.66 o                         
   3  14  -4        314.09        340.89         6.18 o                         
   4  14  -4        136.37        126.44         3.07 o                         
   5  14  -4        173.37        183.03         3.59 o                         
   6  14  -4        381.22        400.51         8.00 o                         
   7  14  -4         75.73         67.19         2.16 o                         
   8  14  -4        151.70        166.26         4.52 o                         
   9  14  -4         81.00         82.85         2.59 o                         
  10  14  -4         55.86         62.76         3.15 o                         
   1  15  -4          4.42          1.94         1.11 o                         
   2  15  -4         63.97         53.27         1.87 o                         
   3  15  -4        140.00        140.17         4.22 o                         
   4  15  -4          0.53          1.71         1.02 o                         
   5  15  -4        165.41        170.81         4.16 o                         
   6  15  -4        134.44        115.97         2.97 o                         
   7  15  -4         26.40         22.58         2.27 o                         
   8  15  -4        125.65        120.98         4.10 o                         
   9  15  -4         11.91          4.56         1.31 o                         
  10  15  -4         18.34         11.74         1.24 o                         
   0  16  -4         12.73          2.34         1.84 o                         
   1  16  -4        166.79        175.02         3.22 o                         
   2  16  -4          1.62         -1.25         1.26 o                         
   3  16  -4         92.63         94.00         2.78 o                         
   4  16  -4         21.73         15.27         1.32 o                         
   5  16  -4         52.91         49.66         1.93 o                         
   6  16  -4          6.01          5.26         1.37 o                         
   7  16  -4        180.47        211.23         7.69 o                         
   8  16  -4         23.37         10.78         1.74 o                         
   9  16  -4         21.28         16.89         2.03 o                         
   1  17  -4        140.44        151.59         3.43 o                         
   2  17  -4          0.11          1.75         1.33 o                         
   3  17  -4         22.85         16.84         1.72 o                         
   4  17  -4        168.47        186.16         4.17 o                         
   5  17  -4         89.91         88.44         3.48 o                         
   6  17  -4         81.80         66.88         2.39 o                         
   7  17  -4         10.78          5.39         1.80 o                         
   8  17  -4         70.32         63.59         4.59 o                         
   9  17  -4          2.87          0.55         2.24 o                         
   0  18  -4        149.37        143.04         5.32 o                         
   1  18  -4        112.19        130.94         3.42 o                         
   2  18  -4         42.88         32.57         2.03 o                         
   3  18  -4         43.34         33.60         2.58 o                         
   4  18  -4          9.80          5.99         1.42 o                         
   5  18  -4         20.96          9.02         1.49 o                         
   6  18  -4         35.96         25.12         2.84 o                         
   7  18  -4        148.88        156.77         5.98 o                         
   8  18  -4         51.05         40.88         3.47 o                         
   1  19  -4         82.34         69.17         3.23 o                         
   2  19  -4        211.28        248.66         5.49 o                         
   3  19  -4          3.82          0.23         1.67 o                         
   4  19  -4         31.24         21.53         1.93 o                         
   5  19  -4          8.41          4.50         1.70 o                         
   6  19  -4          7.89          6.78         1.71 o                         
   7  19  -4        108.98        125.28         5.45 o                         
   8  19  -4         62.81         68.14         9.06 o                         
   0  20  -4         30.61         27.32         2.98 o                         
   1  20  -4         49.91         42.45         2.30 o                         
   2  20  -4         81.05         79.49         4.65 o                         
   3  20  -4          4.73          4.27         1.95 o                         
   4  20  -4         57.99         48.54         2.47 o                         
   5  20  -4         94.31         97.55         3.08 o                         
   6  20  -4          6.40          3.97         1.77 o                         
   7  20  -4         26.66         19.56         2.80 o                         
   1  21  -4         12.61          5.70         1.70 o                         
   2  21  -4         49.09         50.04         3.26 o                         
   3  21  -4         23.59         10.73         1.69 o                         
   4  21  -4          0.72         -0.94         1.81 o                         
   5  21  -4         56.99         48.44         2.83 o                         
   6  21  -4        100.91         90.81         7.26 o                         
   0  22  -4         43.61         37.48         2.88 o                         
   1  22  -4          5.32          5.59         1.70 o                         
   2  22  -4         99.33        113.76         4.05 o                         
   3  22  -4         15.44          9.75         2.04 o                         
   4  22  -4         27.20         15.73         1.85 o                         
   5  22  -4         25.76         13.59         1.90 o                         
   1  23  -4          7.32          3.75         1.83 o                         
   2  23  -4          7.18          4.99         1.67 o                         
   3  23  -4         27.46         24.52         2.77 o                         
   4  23  -4          7.50          3.28         2.67 o                         
   0  24  -4         88.83         89.94         8.71 o                         
   1  24  -4          2.40          1.36         1.80 o                         
   2   0  -3        254.84        281.25         5.15 o                         
   4   0  -3        282.44        317.25         9.10 o                         
   6   0  -3        549.73        499.86        11.73 o                         
   8   0  -3       2246.35       2364.30        52.93 o                         
  10   0  -3        156.65        176.54         5.04 o                         
  12   0  -3         13.97          9.74         2.18 o                         
   0   1  -3        776.89        756.77        12.58 o                         
   1   1  -3        731.96        697.24         8.81 o                         
   2   1  -3        408.78        383.21         4.92 o                         
   3   1  -3       1021.41       1041.29        18.75 o                         
   4   1  -3        527.47        520.73         9.73 o                         
   5   1  -3        133.15        144.68         3.18 o                         
   6   1  -3        178.99        183.14         3.80 o                         
   7   1  -3         43.57         35.05         1.13 o                         
   8   1  -3        232.84        221.71         4.22 o                         
   9   1  -3         13.91         15.80         1.15 o                         
  10   1  -3        374.30        419.87         7.57 o                         
  11   1  -3          9.17          7.07         1.27 o                         
  12   1  -3         11.49         11.56         1.24 o                         
  13   1  -3         64.38         81.62         3.37 o                         
   1   2  -3        600.76        584.52         7.32 o                         
   2   2  -3        231.93        182.67         2.69 o                         
   3   2  -3       1558.51       1582.05        24.36 o                         
   4   2  -3        336.08        328.45         6.30 o                         
   5   2  -3        203.83        202.63         4.01 o                         
   6   2  -3        361.04        322.16         5.55 o                         
   7   2  -3         58.91         50.36         1.54 o                         
   8   2  -3        846.75        881.32        14.27 o                         
   9   2  -3         65.27         59.63         1.73 o                         
  10   2  -3          4.96          5.84         1.25 o                         
  11   2  -3        164.21        176.30         4.01 o                         
  12   2  -3          6.07          4.59         1.46 o                         
  13   2  -3         40.91         40.17         2.76 o                         
   0   3  -3       1326.71       1379.88        22.94 o                         
   1   3  -3        330.73        324.85         4.17 o                         
   2   3  -3       1155.01       1142.39        15.25 o                         
   3   3  -3        433.46        399.50         6.05 o                         
   4   3  -3        392.98        354.71         6.74 o                         
   5   3  -3        157.38        170.25         3.51 o                         
   6   3  -3        438.60        435.13         7.00 o                         
   7   3  -3        117.36        107.74         2.04 o                         
   8   3  -3        324.08        299.37         5.19 o                         
   9   3  -3        192.58        173.71         3.61 o                         
  10   3  -3        307.72        334.96         6.03 o                         
  11   3  -3         89.82         87.55         2.38 o                         
  12   3  -3         69.12         75.73         2.20 o                         
  13   3  -3         26.66         22.52         1.70 o                         
   1   4  -3       2478.23       2245.88        26.19 o                         
   2   4  -3        430.44        467.65         6.42 o                         
   3   4  -3       1315.79       1390.22        19.99 o                         
   4   4  -3        391.73        386.96         6.44 o                         
   5   4  -3        116.31        105.79         2.01 o                         
   6   4  -3          2.65          4.87         0.88 o                         
   7   4  -3          5.56          2.40         0.80 o                         
   8   4  -3        214.35        211.07         3.97 o                         
   9   4  -3        278.22        259.96         5.05 o                         
  10   4  -3         59.04         53.62         2.59 o                         
  11   4  -3          4.02          1.53         1.08 o                         
  12   4  -3          3.00          2.17         1.36 o                         
  13   4  -3         99.10        125.38         4.93 o                         
   0   5  -3        457.54        477.15         8.13 o                         
   1   5  -3        650.44        690.67         9.14 o                         
   2   5  -3        510.69        554.88         7.66 o                         
   3   5  -3        903.67        854.76        13.91 o                         
   4   5  -3        271.97        246.78         4.23 o                         
   5   5  -3        131.29        136.49         2.79 o                         
   6   5  -3         32.71         26.73         1.07 o                         
   7   5  -3        428.16        430.59         6.06 o                         
   8   5  -3       1814.23       1913.92        30.06 o                         
   9   5  -3         40.18         43.09         1.72 o                         
  10   5  -3        430.46        481.10         8.53 o                         
  11   5  -3         35.46         36.97         2.14 o                         
  12   5  -3         54.70         57.96         1.89 o                         
  13   5  -3         40.84         37.39         2.65 o                         
   1   6  -3        239.85        220.95         3.17 o                         
   2   6  -3         28.54         36.64         1.37 o                         
   3   6  -3        314.52        317.78         5.17 o                         
   4   6  -3         46.87         42.27         1.29 o                         
   5   6  -3        105.31         93.90         1.67 o                         
   6   6  -3        108.25        107.42         1.83 o                         
   7   6  -3        691.05        717.92         9.52 o                         
   8   6  -3        734.15        797.47        11.93 o                         
   9   6  -3         44.86         41.14         2.13 o                         
  10   6  -3         66.23         63.91         2.14 o                         
  11   6  -3        114.80        131.12         3.53 o                         
  12   6  -3         26.52         21.74         1.61 o                         
  13   6  -3         95.57        122.46         4.85 o                         
   0   7  -3       1492.02       1651.85        33.35 o                         
   1   7  -3        521.33        536.13         7.16 o                         
   2   7  -3        135.39        131.82         2.29 o                         
   3   7  -3        132.95        149.76         2.61 o                         
   4   7  -3        364.64        362.86         4.97 o                         
   5   7  -3        754.88        771.13        10.12 o                         
   6   7  -3         99.04        106.49         1.55 o                         
   7   7  -3        102.73         98.45         2.46 o                         
   8   7  -3         34.03         36.57         2.02 o                         
   9   7  -3        577.62        594.13         9.04 o                         
  10   7  -3         42.71         33.32         1.91 o                         
  11   7  -3          0.21          2.76         1.30 o                         
  12   7  -3         36.48         32.44         1.58 o                         
  13   7  -3         44.45         44.55         2.73 o                         
   1   8  -3       1607.59       1637.96        23.37 o                         
   2   8  -3        608.04        583.90         8.81 o                         
   3   8  -3        271.85        256.38         4.18 o                         
   4   8  -3        415.33        406.22         5.35 o                         
   5   8  -3         52.69         40.56         1.47 o                         
   6   8  -3        171.63        167.41         2.44 o                         
   7   8  -3        390.59        383.51         5.53 o                         
   8   8  -3        529.95        544.46         9.35 o                         
   9   8  -3         23.29         24.58         2.63 o                         
  10   8  -3         18.68         13.50         1.45 o                         
  11   8  -3        136.50        131.87         3.94 o                         
  12   8  -3          8.43          8.11         1.43 o                         
  13   8  -3         16.77         14.39         1.80 o                         
   0   9  -3       1912.00       2036.28        45.54 o                         
   1   9  -3        586.50        633.10        10.74 o                         
   2   9  -3        307.82        313.23         4.99 o                         
   3   9  -3        840.52        864.22        11.34 o                         
   4   9  -3          1.77          9.73         0.94 o                         
   5   9  -3         98.86         85.78         1.43 o                         
   6   9  -3        305.95        304.19         3.84 o                         
   7   9  -3         55.43         63.92         2.00 o                         
   8   9  -3         27.89         32.72         1.95 o                         
   9   9  -3        401.47        406.32         6.88 o                         
  10   9  -3          3.47          2.25         1.14 o                         
  11   9  -3        123.84        126.07         3.29 o                         
  12   9  -3         62.98         61.87         2.34 o                         
   1  10  -3        107.10        103.93         2.13 o                         
   2  10  -3        792.71        831.76        12.06 o                         
   3  10  -3        229.47        223.47         3.24 o                         
   4  10  -3        506.14        486.89         4.96 o                         
   5  10  -3         47.76         52.59         1.37 o                         
   6  10  -3        544.77        578.08         7.78 o                         
   7  10  -3         94.12         76.71         1.65 o                         
   8  10  -3         12.46          9.34         0.94 o                         
   9  10  -3         16.38         13.88         1.94 o                         
  10  10  -3          3.56          2.87         1.38 o                         
  11  10  -3         25.09         21.78         1.80 o                         
  12  10  -3        103.52        116.58         4.00 o                         
   0  11  -3       2425.20       2530.39        37.31 o                         
   1  11  -3         42.45         26.80         1.11 o                         
   2  11  -3        111.94        129.80         2.91 o                         
   3  11  -3         88.34         86.69         1.71 o                         
   4  11  -3         90.51         88.66         1.61 o                         
   5  11  -3        193.97        214.38         2.80 o                         
   6  11  -3        199.88        187.47         2.96 o                         
   7  11  -3        423.09        418.40         6.41 o                         
   8  11  -3         12.81          9.19         1.02 o                         
   9  11  -3         98.45        100.48         2.44 o                         
  10  11  -3         59.05         59.86         1.97 o                         
  11  11  -3          5.52          4.32         1.29 o                         
  12  11  -3        156.37        180.36         5.89 o                         
   1  12  -3        614.41        671.49        10.62 o                         
   2  12  -3        262.59        262.87         3.50 o                         
   3  12  -3         78.90         72.06         1.56 o                         
   4  12  -3        769.08        745.00         9.43 o                         
   5  12  -3        278.29        288.78         3.96 o                         
   6  12  -3        129.45        126.47         2.06 o                         
   7  12  -3        518.63        564.42         6.73 o                         
   8  12  -3        164.24        168.99         4.13 o                         
   9  12  -3         82.86         85.89         2.30 o                         
  10  12  -3         34.34         28.70         1.58 o                         
  11  12  -3         78.58         81.20         2.91 o                         
  12  12  -3         34.42         34.58         2.59 o                         
   0  13  -3         74.97         68.52         1.90 o                         
   1  13  -3         69.29         55.19         1.73 o                         
   2  13  -3        104.03         99.12         2.00 o                         
   3  13  -3        209.85        224.15         3.56 o                         
   4  13  -3         56.25         65.23         1.71 o                         
   5  13  -3        195.45        198.47         3.32 o                         
   6  13  -3        247.56        263.60         4.04 o                         
   7  13  -3        196.55        207.73         2.94 o                         
   8  13  -3         96.24         90.03         1.98 o                         
   9  13  -3         21.56         17.78         1.61 o                         
  10  13  -3         55.72         57.32         4.97 o                         
  11  13  -3         78.92         88.86         3.19 o                         
   1  14  -3        326.62        330.49         5.04 o                         
   2  14  -3        334.48        343.69         5.17 o                         
   3  14  -3        300.78        293.84         4.98 o                         
   4  14  -3        192.69        197.83         3.32 o                         
   5  14  -3         89.53         88.41         2.21 o                         
   6  14  -3         98.62         86.85         2.01 o                         
   7  14  -3         30.00         23.66         1.69 o                         
   8  14  -3         47.82         42.75         1.94 o                         
   9  14  -3         42.76         31.21         1.56 o                         
  10  14  -3         17.89         11.30         1.37 o                         
  11  14  -3         43.17         39.66         1.95 o                         
   0  15  -3       1220.12       1318.32        30.41 o                         
   1  15  -3        126.60        127.97         2.77 o                         
   2  15  -3         41.03         36.07         1.38 o                         
   3  15  -3         14.28          7.47         1.07 o                         
   4  15  -3        322.18        325.79         5.02 o                         
   5  15  -3        531.35        573.46         9.80 o                         
   6  15  -3         52.07         47.27         2.23 o                         
   7  15  -3         64.06         62.43         2.61 o                         
   8  15  -3        243.63        285.69         5.72 o                         
   9  15  -3        105.12        108.58         3.71 o                         
  10  15  -3        171.48        203.58         7.06 o                         
  11  15  -3         56.53         58.13         5.70 o                         
   1  16  -3        108.16         89.67         2.32 o                         
   2  16  -3        134.84        126.38         2.66 o                         
   3  16  -3         51.68         46.16         1.61 o                         
   4  16  -3          1.58          0.68         1.01 o                         
   5  16  -3        279.17        287.87         4.28 o                         
   6  16  -3        245.51        283.14         5.51 o                         
   7  16  -3         46.32         35.43         2.21 o                         
   8  16  -3          0.07          3.80         1.26 o                         
   9  16  -3         24.09         14.00         2.07 o                         
  10  16  -3         10.88          8.48         2.72 o                         
   0  17  -3        547.18        642.28        16.53 o                         
   1  17  -3         81.43         69.18         2.16 o                         
   2  17  -3        199.66        220.31         5.40 o                         
   3  17  -3         89.60         88.11         2.59 o                         
   4  17  -3         46.48         32.98         2.18 o                         
   5  17  -3          3.33          1.03         1.19 o                         
   6  17  -3        103.23         97.19         3.09 o                         
   7  17  -3         83.06         76.82         3.69 o                         
   8  17  -3         21.62         10.77         1.60 o                         
   9  17  -3          8.49          4.76         1.66 o                         
  10  17  -3         13.06          9.51         2.61 o                         
   1  18  -3        118.43        110.28         2.55 o                         
   2  18  -3        115.25        109.16         2.75 o                         
   3  18  -3         54.40         45.27         2.37 o                         
   4  18  -3         43.86         31.60         2.50 o                         
   5  18  -3         15.64          7.60         1.46 o                         
   6  18  -3        119.47        116.29         2.88 o                         
   7  18  -3          2.22         -1.15         1.56 o                         
   8  18  -3          8.50          1.94         1.30 o                         
   9  18  -3         27.12         20.24         1.98 o                         
   0  19  -3        589.62        730.84        17.88 o                         
   1  19  -3         75.60         72.10         3.32 o                         
   2  19  -3         49.69         45.05         2.40 o                         
   3  19  -3         29.80         25.57         2.04 o                         
   4  19  -3         14.38         11.51         1.58 o                         
   5  19  -3         26.69         10.58         1.88 o                         
   6  19  -3          4.01          3.98         1.46 o                         
   7  19  -3          7.66          3.41         1.40 o                         
   8  19  -3         26.93         20.33         2.29 o                         
   9  19  -3          7.93          5.33         2.82 o                         
   1  20  -3         55.49         52.42         2.54 o                         
   2  20  -3         52.16         50.90         2.19 o                         
   3  20  -3         16.91         13.94         1.97 o                         
   4  20  -3          7.65          5.95         1.68 o                         
   5  20  -3          8.07          7.31         1.52 o                         
   6  20  -3         50.38         38.55         2.56 o                         
   7  20  -3         78.92         72.07         3.56 o                         
   8  20  -3          9.11          3.40         1.58 o                         
   0  21  -3         88.29         84.54         3.61 o                         
   1  21  -3         61.04         56.97         2.41 o                         
   2  21  -3        106.04        130.49         3.58 o                         
   3  21  -3         35.98         32.80         1.89 o                         
   4  21  -3        113.22        106.12         4.07 o                         
   5  21  -3         32.97         15.90         1.78 o                         
   6  21  -3          5.59          3.86         1.82 o                         
   7  21  -3        232.64        302.62         9.40 o                         
   1  22  -3         64.27         67.39         3.44 o                         
   2  22  -3         27.65         20.51         2.38 o                         
   3  22  -3         10.32          8.90         1.65 o                         
   4  22  -3         39.13         37.99         2.88 o                         
   5  22  -3        101.84        105.17         3.77 o                         
   6  22  -3        110.90        123.79         4.36 o                         
   7  22  -3          2.07          1.16         2.59 o                         
   0  23  -3         11.41          3.96         2.79 o                         
   1  23  -3          7.17          4.08         1.85 o                         
   2  23  -3         10.66          7.68         1.67 o                         
   3  23  -3         24.29         15.86         1.88 o                         
   4  23  -3        189.11        228.07         6.89 o                         
   5  23  -3         10.20          8.14         1.79 o                         
   6  23  -3        102.53        125.46         9.82 o                         
   1  24  -3         37.43         44.12         2.65 o                         
   2  24  -3          0.13         -1.62         1.71 o                         
   3  24  -3         35.92         22.01         2.57 o                         
   4  24  -3         25.68         16.35         2.47 o                         
   0  25  -3        141.52        153.15         8.40 o                         
   1  25  -3         21.77         13.38         2.10 o                         
   2  25  -3         34.55         24.68         2.25 o                         
   0   0  -2       3410.85       3401.05        77.53 o                         
   2   0  -2       1970.21       1973.22        46.42 o                         
   4   0  -2         52.38         54.07         1.87 o                         
   6   0  -2        537.77        551.53        15.89 o                         
   8   0  -2        381.42        366.23         6.94 o                         
  10   0  -2         50.24         42.77         2.76 o                         
  12   0  -2        101.46         88.39         5.13 o                         
  14   0  -2         50.08         46.95         3.07 o                         
   1   1  -2       1131.41       1003.20        11.37 o                         
   2   1  -2       3574.37       3409.63        45.99 o                         
   3   1  -2       1006.68        977.36        23.49 o                         
   4   1  -2        611.52        568.21         9.08 o                         
   5   1  -2         89.13         86.52         1.87 o                         
   6   1  -2        161.10        143.97         2.98 o                         
   7   1  -2        317.51        321.22         5.56 o                         
   8   1  -2         43.87         42.27         1.25 o                         
   9   1  -2          8.08          9.35         1.25 o                         
  10   1  -2        140.22        152.33         3.21 o                         
  11   1  -2         24.36         18.48         1.57 o                         
  12   1  -2        182.12        207.50         4.49 o                         
  13   1  -2         59.84         64.52         2.88 o                         
  14   1  -2          0.64         -0.77         1.25 o                         
   0   2  -2        172.76        176.47         3.51 o                         
   1   2  -2       1618.80       1430.12        16.08 o                         
   2   2  -2        439.72        433.81        11.99 o                         
   3   2  -2        108.93        100.84         1.92 o                         
   4   2  -2         49.43         64.75         1.96 o                         
   5   2  -2        170.85        190.81         3.04 o                         
   6   2  -2        163.41        145.35         3.12 o                         
   7   2  -2        231.59        237.24         3.96 o                         
   8   2  -2        563.05        549.30         7.01 o                         
   9   2  -2        785.31        754.45        12.27 o                         
  10   2  -2        538.60        542.63         9.84 o                         
  11   2  -2         12.89         11.01         1.22 o                         
  12   2  -2        117.34        130.58         3.09 o                         
  13   2  -2         48.17         52.54         2.64 o                         
  14   2  -2         15.95          9.46         1.29 o                         
   1   3  -2        274.12        242.77         4.27 o                         
   2   3  -2        813.63        765.73        10.56 o                         
   3   3  -2        220.27        218.37         3.64 o                         
   4   3  -2        233.58        213.15         3.40 o                         
   5   3  -2        108.71        115.04         1.98 o                         
   6   3  -2        433.28        399.76         6.60 o                         
   7   3  -2        532.78        541.29         8.33 o                         
   8   3  -2        395.90        402.07         5.60 o                         
   9   3  -2         72.85         79.10         1.88 o                         
  10   3  -2        116.61        154.09         3.24 o                         
  11   3  -2         46.71         39.72         1.97 o                         
  12   3  -2         34.97         42.30         1.84 o                         
  13   3  -2         64.39         79.56         2.79 o                         
  14   3  -2         31.80         22.98         1.44 o                         
   0   4  -2       2533.12       2413.40        37.16 o                         
   1   4  -2       2214.00       2038.49        32.74 o                         
   2   4  -2       2725.24       2596.73        32.84 o                         
   3   4  -2        603.65        544.83         8.52 o                         
   4   4  -2        636.02        602.97         9.03 o                         
   5   4  -2        211.10        220.95         3.46 o                         
   6   4  -2         45.18         34.67         0.98 o                         
   7   4  -2        319.82        278.12         3.91 o                         
   8   4  -2         81.47         73.30         1.38 o                         
   9   4  -2        224.56        210.82         3.67 o                         
  10   4  -2         74.64         66.43         2.86 o                         
  11   4  -2         30.60         29.44         1.75 o                         
  12   4  -2         19.55         17.30         1.65 o                         
  13   4  -2        112.85        127.24         4.81 o                         
  14   4  -2          5.96          1.48         1.45 o                         
   1   5  -2        995.23        922.42        14.55 o                         
   2   5  -2        214.18        197.72         3.26 o                         
   3   5  -2        161.76        151.10         2.48 o                         
   4   5  -2        133.74        135.84         2.31 o                         
   5   5  -2        630.60        618.48         9.97 o                         
   6   5  -2         11.26          5.70         0.54 o                         
   7   5  -2        159.83        155.10         1.93 o                         
   8   5  -2        826.66        857.03         9.97 o                         
   9   5  -2         10.24         11.58         0.75 o                         
  10   5  -2        226.91        227.28         3.09 o                         
  11   5  -2        113.94        105.36         2.62 o                         
  12   5  -2         41.86         35.21         1.81 o                         
  13   5  -2         50.83         56.08         2.05 o                         
  14   5  -2         22.05         19.80         1.52 o                         
   0   6  -2       2349.52       2449.54        58.16 o                         
   1   6  -2       1270.78       1236.23        15.09 o                         
   2   6  -2         78.91        106.46         1.97 o                         
   3   6  -2       2301.12       2337.30        32.54 o                         
   4   6  -2       1169.53       1122.05        15.51 o                         
   5   6  -2        207.94        198.51         3.43 o                         
   6   6  -2         61.35         58.56         1.29 o                         
   7   6  -2        199.85        182.65         2.23 o                         
   8   6  -2        454.52        453.69         5.47 o                         
   9   6  -2        242.09        225.42         3.20 o                         
  10   6  -2         49.27         39.39         1.53 o                         
  11   6  -2         11.82          9.36         1.28 o                         
  12   6  -2         31.39         27.16         1.58 o                         
  13   6  -2         26.14         27.66         1.92 o                         
  14   6  -2         59.30         65.70         5.42 o                         
   1   7  -2       2408.59       2286.00        34.26 o                         
   2   7  -2       1183.84       1231.83        17.09 o                         
   3   7  -2        302.93        340.18         5.05 o                         
   4   7  -2         86.12         94.11         1.91 o                         
   5   7  -2        266.72        292.44         4.91 o                         
   6   7  -2        905.78        918.89        12.14 o                         
   7   7  -2        203.48        183.07         2.30 o                         
   8   7  -2        585.46        625.10         8.72 o                         
   9   7  -2         88.62        107.22         1.94 o                         
  10   7  -2         70.30         65.57         2.30 o                         
  11   7  -2          8.82          3.29         1.42 o                         
  12   7  -2         39.24         40.90         1.90 o                         
  13   7  -2        206.94        263.62         7.59 o                         
   0   8  -2          8.53          5.70         0.92 o                         
   1   8  -2        973.51        945.53        18.24 o                         
   2   8  -2        129.64        131.70         2.28 o                         
   3   8  -2        839.46        853.53        11.92 o                         
   4   8  -2        207.12        196.31         3.34 o                         
   5   8  -2        313.65        305.45         4.28 o                         
   6   8  -2        303.06        318.95         4.02 o                         
   7   8  -2        186.39        189.01         2.51 o                         
   8   8  -2        695.98        714.70         9.58 o                         
   9   8  -2        756.83        765.15        13.54 o                         
  10   8  -2        305.31        325.69         4.80 o                         
  11   8  -2          6.16          5.88         1.78 o                         
  12   8  -2         20.58         14.63         1.71 o                         
  13   8  -2          4.33          3.06         1.27 o                         
   1   9  -2        413.91        436.60         7.44 o                         
   2   9  -2       1014.27       1076.96        17.78 o                         
   3   9  -2        621.01        622.79        10.00 o                         
   4   9  -2        832.77        837.64        13.00 o                         
   5   9  -2        348.49        360.19         4.73 o                         
   6   9  -2         38.78         38.55         0.99 o                         
   7   9  -2         51.63         41.97         1.16 o                         
   8   9  -2         80.36         88.62         1.64 o                         
   9   9  -2         31.25         28.29         1.62 o                         
  10   9  -2         16.55         15.83         1.00 o                         
  11   9  -2         85.47         89.50         2.97 o                         
  12   9  -2          5.16          3.06         1.37 o                         
  13   9  -2          4.75          2.86         1.20 o                         
   0  10  -2       3509.12       3848.13        85.35 o                         
   1  10  -2       2227.23       2240.40        53.99 o                         
   2  10  -2        516.50        506.34         9.16 o                         
   3  10  -2         34.13         35.11         1.19 o                         
   4  10  -2        111.60        105.99         1.87 o                         
   5  10  -2         19.50         19.60         0.90 o                         
   6  10  -2        539.83        571.55         5.59 o                         
   7  10  -2        269.45        266.73         3.83 o                         
   8  10  -2        152.16        143.91         2.31 o                         
   9  10  -2        103.23        108.28         1.81 o                         
  10  10  -2        192.75        209.10         3.76 o                         
  11  10  -2         32.75         32.38         2.14 o                         
  12  10  -2         46.45         46.06         2.76 o                         
  13  10  -2         93.90        105.74         4.27 o                         
   1  11  -2        778.00        768.41        13.88 o                         
   2  11  -2        264.70        255.92         4.91 o                         
   3  11  -2        144.36        143.05         2.51 o                         
   4  11  -2        197.50        217.69         3.63 o                         
   5  11  -2          7.17          4.98         0.70 o                         
   6  11  -2        378.87        378.19         4.63 o                         
   7  11  -2        136.65        157.01         2.49 o                         
   8  11  -2        373.27        400.71         6.02 o                         
   9  11  -2          9.09         14.05         1.09 o                         
  10  11  -2        218.15        256.10         4.56 o                         
  11  11  -2          3.70          2.08         1.32 o                         
  12  11  -2        145.60        181.47         5.39 o                         
  13  11  -2         60.55         81.72        13.45 o                         
   0  12  -2         72.36         69.57         3.03 o                         
   1  12  -2         10.17         16.01         1.18 o                         
   2  12  -2        305.60        292.86         4.60 o                         
   3  12  -2         88.53         91.54         1.96 o                         
   4  12  -2        500.59        491.39         7.00 o                         
   5  12  -2        225.07        217.62         3.17 o                         
   6  12  -2        755.66        799.84        11.05 o                         
   7  12  -2        279.18        289.23         3.89 o                         
   8  12  -2        141.93        156.88         2.23 o                         
   9  12  -2         21.35         17.11         1.10 o                         
  10  12  -2         24.52         22.49         1.52 o                         
  11  12  -2          9.34          6.01         1.47 o                         
  12  12  -2          0.61          0.88         1.76 o                         
   1  13  -2        263.59        243.56         4.26 o                         
   2  13  -2         43.87         33.15         1.43 o                         
   3  13  -2          8.61          4.24         0.94 o                         
   4  13  -2        325.36        351.41         4.38 o                         
   5  13  -2          7.67          3.12         0.85 o                         
   6  13  -2        180.10        187.35         3.48 o                         
   7  13  -2        216.86        244.67         4.80 o                         
   8  13  -2         59.41         65.57         2.27 o                         
   9  13  -2         46.59         44.01         1.81 o                         
  10  13  -2        103.80        113.58         2.84 o                         
  11  13  -2        100.28         88.84         4.84 o                         
  12  13  -2         28.78         32.00         2.28 o                         
   0  14  -2        425.49        438.97         8.17 o                         
   1  14  -2         29.79         32.70         1.49 o                         
   2  14  -2         29.55         20.18         1.03 o                         
   3  14  -2        454.46        482.83         6.74 o                         
   4  14  -2         48.43         54.43         1.46 o                         
   5  14  -2         89.64         76.51         2.22 o                         
   6  14  -2        179.38        169.95         2.84 o                         
   7  14  -2        702.14        783.92        10.41 o                         
   8  14  -2         84.44         68.57         2.84 o                         
   9  14  -2        115.92        122.23         2.85 o                         
  10  14  -2         13.66          7.43         1.36 o                         
  11  14  -2         28.72         27.69         2.13 o                         
  12  14  -2         12.35          6.61         2.86 o                         
   1  15  -2         46.42         48.52         2.16 o                         
   2  15  -2        111.11        110.78         2.38 o                         
   3  15  -2          5.37          6.28         0.98 o                         
   4  15  -2        354.58        333.85         5.21 o                         
   5  15  -2        203.33        206.70         4.10 o                         
   6  15  -2         19.20         13.19         1.23 o                         
   7  15  -2        182.82        206.44         3.92 o                         
   8  15  -2         12.04          4.63         1.12 o                         
   9  15  -2         89.77         86.71         2.35 o                         
  10  15  -2         27.83         21.20         1.73 o                         
  11  15  -2          4.99          1.98         2.04 o                         
   0  16  -2        842.84        896.85        18.02 o                         
   1  16  -2        358.25        406.47         6.27 o                         
   2  16  -2        317.57        335.84         5.54 o                         
   3  16  -2         33.15         27.70         2.11 o                         
   4  16  -2        226.52        248.41         3.94 o                         
   5  16  -2         35.23         33.75         1.49 o                         
   6  16  -2          9.36         10.06         1.13 o                         
   7  16  -2         16.40          7.64         1.26 o                         
   8  16  -2         57.84         55.75         1.95 o                         
   9  16  -2        141.33        145.29         4.49 o                         
  10  16  -2          8.00          5.51         1.61 o                         
  11  16  -2          8.39          4.30         2.00 o                         
   1  17  -2        230.87        240.59         4.58 o                         
   2  17  -2         23.81         26.49         1.74 o                         
   3  17  -2         27.27         22.83         1.71 o                         
   4  17  -2        182.61        183.49         3.95 o                         
   5  17  -2        120.31        118.94         2.43 o                         
   6  17  -2         34.40         23.22         1.75 o                         
   7  17  -2        154.28        173.25         3.91 o                         
   8  17  -2         73.81         77.93         2.43 o                         
   9  17  -2         13.24          9.10         1.66 o                         
  10  17  -2         40.44         35.23         2.37 o                         
  11  17  -2         64.96         52.82         7.55 o                         
   0  18  -2        272.08        322.87         7.92 o                         
   1  18  -2        145.26        133.24         2.82 o                         
   2  18  -2        188.44        196.27         4.11 o                         
   3  18  -2        133.55        134.54         3.14 o                         
   4  18  -2          3.84          0.11         1.51 o                         
   5  18  -2        403.40        475.21         8.44 o                         
   6  18  -2         28.05         15.64         1.43 o                         
   7  18  -2        313.74        367.86         7.13 o                         
   8  18  -2        123.74        139.11         4.72 o                         
   9  18  -2          3.80          1.87         1.54 o                         
  10  18  -2         37.73         34.17         2.04 o                         
   1  19  -2        364.42        394.57         7.20 o                         
   2  19  -2        177.90        172.60         3.37 o                         
   3  19  -2        115.34        115.91         2.73 o                         
   4  19  -2         54.86         51.47         2.65 o                         
   5  19  -2        268.23        295.03         6.45 o                         
   6  19  -2         36.20         27.98         2.33 o                         
   7  19  -2        101.44        115.72         3.70 o                         
   8  19  -2         38.41         25.94         1.69 o                         
   9  19  -2         17.33          8.32         1.53 o                         
   0  20  -2        874.60        978.51        31.20 o                         
   1  20  -2        198.82        204.47         4.22 o                         
   2  20  -2         13.37          7.84         1.67 o                         
   3  20  -2         43.02         43.61         2.64 o                         
   4  20  -2        132.34        133.97         4.22 o                         
   5  20  -2         50.71         44.38         2.87 o                         
   6  20  -2         35.36         28.47         3.15 o                         
   7  20  -2        156.25        183.45         4.51 o                         
   8  20  -2          3.17          1.76         1.54 o                         
   9  20  -2        146.42        185.61         6.63 o                         
   1  21  -2         65.38         56.80         2.99 o                         
   2  21  -2         28.41         20.25         2.06 o                         
   3  21  -2         44.76         37.37         2.56 o                         
   4  21  -2         41.36         38.02         2.35 o                         
   5  21  -2         13.77         11.22         1.57 o                         
   6  21  -2         56.58         52.32         2.40 o                         
   7  21  -2        156.24        189.26         5.10 o                         
   8  21  -2         47.22         41.82         2.39 o                         
   0  22  -2        344.05        393.23        11.90 o                         
   1  22  -2         43.33         32.91         2.17 o                         
   2  22  -2        107.29        102.96         2.83 o                         
   3  22  -2         34.23         29.76         2.36 o                         
   4  22  -2         53.95         48.74         2.46 o                         
   5  22  -2         35.58         39.39         1.95 o                         
   6  22  -2          5.87          3.73         1.84 o                         
   7  22  -2         20.88         19.93         1.92 o                         
   8  22  -2        124.35        167.84        12.15 o                         
   1  23  -2         88.07         80.09         4.70 o                         
   2  23  -2         68.89         68.26         2.60 o                         
   3  23  -2         56.67         47.16         2.06 o                         
   4  23  -2        107.29        110.23         3.51 o                         
   5  23  -2         46.88         50.14         3.65 o                         
   6  23  -2          7.71          2.36         1.82 o                         
   7  23  -2         48.85         44.05         2.71 o                         
   0  24  -2         75.05         84.14         3.79 o                         
   1  24  -2         35.20         32.38         1.96 o                         
   2  24  -2         40.79         37.56         2.85 o                         
   3  24  -2         18.31         11.15         1.92 o                         
   4  24  -2         12.19         10.14         1.84 o                         
   5  24  -2         99.18        101.65         4.54 o                         
   6  24  -2         24.06         19.96         2.02 o                         
   1  25  -2         32.45         26.17         2.70 o                         
   2  25  -2         25.39         16.26         2.06 o                         
   3  25  -2        154.00        161.24         5.65 o                         
   4  25  -2         14.15          8.39         1.78 o                         
   0  26  -2         60.19         74.01         6.52 o                         
   1  26  -2         31.84         21.97         2.17 o                         
   2  26  -2         13.33          8.85         2.19 o                         
   2   0  -1       3130.60       2618.89        55.88 o                         
   4   0  -1        535.25        520.56        16.05 o                         
   6   0  -1        139.70        180.62         4.94 o                         
   8   0  -1         14.65         10.30         1.19 o                         
  10   0  -1        423.39        467.05        16.02 o                         
  12   0  -1         13.78          7.53         1.62 o                         
  14   0  -1         19.75         10.03         1.65 o                         
   0   1  -1       2352.66       2142.75        41.46 o                         
   1   1  -1       2775.19       2360.08        43.36 o                         
   2   1  -1       1607.73       1504.66        23.84 o                         
   3   1  -1        111.81        103.53         2.20 o                         
   4   1  -1       2600.03       2433.38        36.68 o                         
   5   1  -1       3221.18       3217.41        60.76 o                         
   6   1  -1       1530.00       1396.26        23.90 o                         
   7   1  -1        155.54        145.24         3.06 o                         
   8   1  -1        231.71        217.35         2.92 o                         
   9   1  -1         87.84         85.56         1.64 o                         
  10   1  -1        111.48        112.16         2.26 o                         
  11   1  -1         20.93         25.99         1.53 o                         
  12   1  -1        199.70        235.20         5.26 o                         
  13   1  -1         16.76         11.13         1.15 o                         
  14   1  -1         68.89         68.36         2.37 o                         
   1   2  -1      12077.19      11877.34       144.84 o                         
   2   2  -1       7198.23       6928.03        93.14 o                         
   3   2  -1        181.63        158.89         3.08 o                         
   4   2  -1        243.31        209.71         3.94 o                         
   5   2  -1        257.68        241.69         4.34 o                         
   6   2  -1        221.14        234.56         5.20 o                         
   7   2  -1         32.52         23.65         1.52 o                         
   8   2  -1        107.70        115.48         2.07 o                         
   9   2  -1         77.21         59.10         1.90 o                         
  10   2  -1        194.58        215.41         3.62 o                         
  11   2  -1        320.13        303.22         4.78 o                         
  12   2  -1         87.70         82.13         3.00 o                         
  13   2  -1          3.09          3.37         1.11 o                         
  14   2  -1         21.69         13.49         1.36 o                         
   0   3  -1      18894.58      20416.63       474.11 o                         
   1   3  -1        241.51        271.62         5.82 o                         
   2   3  -1       3745.03       3192.05        43.91 o                         
   3   3  -1        948.42        841.79        11.75 o                         
   4   3  -1        172.05        155.78         3.00 o                         
   5   3  -1        163.35        163.63         2.93 o                         
   6   3  -1       1313.95       1324.71        23.58 o                         
   7   3  -1        521.54        479.11         7.68 o                         
   8   3  -1        412.37        412.22         5.20 o                         
   9   3  -1        100.33         90.18         1.92 o                         
  10   3  -1        194.00        200.09         3.31 o                         
  11   3  -1        120.55        127.24         2.66 o                         
  12   3  -1          0.49         -0.77         1.01 o                         
  13   3  -1         11.06         10.22         1.06 o                         
  14   3  -1         26.78         14.55         1.31 o                         
   1   4  -1       2081.03       1792.85        22.36 o                         
   2   4  -1       1173.91       1130.22        14.74 o                         
   3   4  -1       1866.64       1801.94        23.13 o                         
   4   4  -1        435.49        400.51         7.45 o                         
   5   4  -1       1244.88       1356.83        21.72 o                         
   6   4  -1        583.11        578.47        10.56 o                         
   7   4  -1        410.63        431.52         6.70 o                         
   8   4  -1        584.23        615.27         7.86 o                         
   9   4  -1         25.35         27.45         1.11 o                         
  10   4  -1        212.37        267.44         4.82 o                         
  11   4  -1         61.04         39.11         2.39 o                         
  12   4  -1        102.65        110.88         2.67 o                         
  13   4  -1         35.36         30.88         2.05 o                         
  14   4  -1         43.88         36.96         2.58 o                         
   0   5  -1      15642.35      16920.40       315.31 o                         
   1   5  -1       3613.08       3561.51        49.07 o                         
   2   5  -1         98.68         82.77         1.64 o                         
   3   5  -1        664.06        591.24         8.30 o                         
   4   5  -1        314.54        274.65         4.36 o                         
   5   5  -1        187.27        196.23         3.43 o                         
   6   5  -1        808.02        835.02        14.91 o                         
   7   5  -1        850.54        880.80        13.16 o                         
   8   5  -1       1058.18       1073.01        12.04 o                         
   9   5  -1        164.79        160.34         2.87 o                         
  10   5  -1        139.10        124.55         2.56 o                         
  11   5  -1         92.06         95.74         2.65 o                         
  12   5  -1         32.84         35.50         2.12 o                         
  13   5  -1          3.83          1.76         1.16 o                         
  14   5  -1         54.89         56.94         2.32 o                         
   1   6  -1       1008.86        942.81        14.13 o                         
   2   6  -1       1330.82       1170.93        15.10 o                         
   3   6  -1         28.41         34.24         0.91 o                         
   4   6  -1        771.46        745.41        10.67 o                         
   5   6  -1        309.35        327.23         4.89 o                         
   6   6  -1          1.97         19.87         1.74 o                         
   7   6  -1        407.28        462.46         6.96 o                         
   8   6  -1        231.75        258.29         4.37 o                         
   9   6  -1        162.65        168.13         3.27 o                         
  10   6  -1         80.67         81.07         1.96 o                         
  11   6  -1        175.61        175.79         3.39 o                         
  12   6  -1          1.52          1.40         1.02 o                         
  13   6  -1          2.53          1.08         1.30 o                         
  14   6  -1         17.72         11.20         1.60 o                         
   0   7  -1       5614.44       5934.37       110.08 o                         
   1   7  -1        267.66        286.81         5.57 o                         
   2   7  -1       2931.89       2875.32        41.63 o                         
   3   7  -1        115.36        108.53         1.93 o                         
   4   7  -1        406.17        399.54         5.83 o                         
   5   7  -1        536.90        582.79         9.06 o                         
   6   7  -1        821.37        843.19        13.74 o                         
   7   7  -1        180.49        191.70         3.00 o                         
   8   7  -1        124.64        122.62         2.15 o                         
   9   7  -1        180.92        176.51         2.99 o                         
  10   7  -1         33.09         23.65         1.33 o                         
  11   7  -1         97.50         93.86         3.02 o                         
  12   7  -1          7.75          8.43         1.21 o                         
  13   7  -1         59.57         68.35         2.18 o                         
  14   7  -1         11.42          7.97         1.42 o                         
   1   8  -1       3387.61       3383.10        49.90 o                         
   2   8  -1       1395.40       1420.75        20.87 o                         
   3   8  -1        367.36        391.82         6.89 o                         
   4   8  -1        260.02        280.86         4.41 o                         
   5   8  -1         69.73         66.09         1.36 o                         
   6   8  -1         58.81         38.83         0.97 o                         
   7   8  -1        389.91        394.39         4.05 o                         
   8   8  -1        199.97        208.62         2.71 o                         
   9   8  -1         29.93         32.38         1.05 o                         
  10   8  -1         36.90         45.54         2.33 o                         
  11   8  -1         81.90         75.87         2.09 o                         
  12   8  -1         40.73         40.85         1.52 o                         
  13   8  -1         13.66          9.75         1.28 o                         
  14   8  -1         67.91         76.91         6.22 o                         
   0   9  -1        165.75        190.39         5.29 o                         
   1   9  -1       1151.88       1171.50        26.26 o                         
   2   9  -1        451.11        454.47         7.45 o                         
   3   9  -1        463.37        506.39         8.22 o                         
   4   9  -1        605.16        574.69         8.95 o                         
   5   9  -1        791.77        819.49        12.65 o                         
   6   9  -1         50.65         46.87         1.32 o                         
   7   9  -1         88.75         70.88         1.40 o                         
   8   9  -1         53.16         44.39         1.08 o                         
   9   9  -1        114.45        111.27         2.35 o                         
  10   9  -1        126.75        126.64         2.59 o                         
  11   9  -1          4.46          1.24         0.94 o                         
  12   9  -1         14.21          7.05         0.93 o                         
  13   9  -1          4.47          1.61         1.05 o                         
   1  10  -1          9.00         24.57         1.43 o                         
   2  10  -1        794.65        776.00        12.41 o                         
   3  10  -1        491.21        510.44         8.28 o                         
   4  10  -1        180.34        187.72         3.66 o                         
   5  10  -1         98.64         99.10         1.90 o                         
   6  10  -1        264.92        264.57         2.85 o                         
   7  10  -1        303.87        306.92         3.79 o                         
   8  10  -1        219.23        222.05         3.18 o                         
   9  10  -1         53.69         55.17         1.59 o                         
  10  10  -1          0.09          0.90         1.03 o                         
  11  10  -1         50.82         35.69         1.84 o                         
  12  10  -1          7.44          3.95         0.96 o                         
  13  10  -1         16.14         11.44         1.26 o                         
   0  11  -1        405.26        417.94        10.83 o                         
   1  11  -1        269.08        286.98         4.94 o                         
   2  11  -1        509.57        504.32         9.09 o                         
   3  11  -1          8.44          7.04         0.87 o                         
   4  11  -1        174.67        172.60         3.43 o                         
   5  11  -1        151.57        145.56         2.52 o                         
   6  11  -1        256.18        253.82         3.36 o                         
   7  11  -1        245.31        237.96         3.44 o                         
   8  11  -1        290.12        323.94         4.17 o                         
   9  11  -1        146.63        140.42         2.96 o                         
  10  11  -1         16.90         13.48         1.21 o                         
  11  11  -1         19.10         14.32         1.10 o                         
  12  11  -1         31.10         24.55         1.17 o                         
  13  11  -1          2.68          2.68         1.20 o                         
   1  12  -1        320.04        368.43         7.59 o                         
   2  12  -1        549.60        641.18        11.39 o                         
   3  12  -1         19.45         13.69         0.88 o                         
   4  12  -1        101.27         97.96         1.92 o                         
   5  12  -1        243.46        260.15         3.25 o                         
   6  12  -1         20.86         15.56         1.03 o                         
   7  12  -1        207.36        226.56         3.78 o                         
   8  12  -1        548.73        613.97        10.57 o                         
   9  12  -1        264.66        302.60         6.47 o                         
  10  12  -1         64.87         59.33         2.88 o                         
  11  12  -1          2.01          1.70         1.04 o                         
  12  12  -1         49.54         46.86         2.08 o                         
  13  12  -1          0.38          1.89         2.25 o                         
   0  13  -1       1191.13       1340.51        37.20 o                         
   1  13  -1        552.61        553.93        11.22 o                         
   2  13  -1        807.34        828.57        17.24 o                         
   3  13  -1        267.46        282.09         4.43 o                         
   4  13  -1        125.09        112.90         1.84 o                         
   5  13  -1          8.32          5.48         0.93 o                         
   6  13  -1        261.62        253.24         4.08 o                         
   7  13  -1        163.54        153.42         2.76 o                         
   8  13  -1        155.92        148.39         3.04 o                         
   9  13  -1        765.25        945.44        18.75 o                         
  10  13  -1         37.06         32.06         2.23 o                         
  11  13  -1         73.37         80.45         2.19 o                         
  12  13  -1         56.39         57.82         3.82 o                         
   1  14  -1        194.42        204.84         3.91 o                         
   2  14  -1        638.16        671.07        10.32 o                         
   3  14  -1         53.07         58.53         1.68 o                         
   4  14  -1         50.10         59.68         1.53 o                         
   5  14  -1        277.94        284.58         4.33 o                         
   6  14  -1        100.54         97.08         1.96 o                         
   7  14  -1        362.02        429.79         7.14 o                         
   8  14  -1         84.41         86.24         2.26 o                         
   9  14  -1         36.76         35.29         2.63 o                         
  10  14  -1          7.42          3.27         1.13 o                         
  11  14  -1         59.40         53.88         2.02 o                         
  12  14  -1         24.08         17.61         1.43 o                         
   0  15  -1        517.52        514.12         9.21 o                         
   1  15  -1        365.51        376.36         5.17 o                         
   2  15  -1         12.95         19.40         1.33 o                         
   3  15  -1        433.68        458.35         6.71 o                         
   4  15  -1        343.25        346.68         5.38 o                         
   5  15  -1         16.81         13.75         1.53 o                         
   6  15  -1        100.59         92.97         2.00 o                         
   7  15  -1        228.39        231.87         4.45 o                         
   8  15  -1        138.20        127.37         2.52 o                         
   9  15  -1         57.63         60.88         2.82 o                         
  10  15  -1         19.13         13.58         1.78 o                         
  11  15  -1         65.84         62.02         2.43 o                         
  12  15  -1         13.85         10.80         2.42 o                         
   1  16  -1         95.41         84.61         2.08 o                         
   2  16  -1        360.35        365.60         5.66 o                         
   3  16  -1         21.04         15.57         1.56 o                         
   4  16  -1         77.04         84.11         2.19 o                         
   5  16  -1        186.29        195.01         3.58 o                         
   6  16  -1        192.39        206.45         3.88 o                         
   7  16  -1        114.84        117.67         2.55 o                         
   8  16  -1         30.78         25.83         1.57 o                         
   9  16  -1         42.09         45.76         3.29 o                         
  10  16  -1         60.32         62.21         2.20 o                         
  11  16  -1         17.23         13.16         1.62 o                         
   0  17  -1       1095.76       1197.03        26.91 o                         
   1  17  -1        107.97        111.07         2.72 o                         
   2  17  -1        346.01        365.71         6.45 o                         
   3  17  -1        203.91        208.49         4.03 o                         
   4  17  -1        544.45        577.03         9.00 o                         
   5  17  -1         52.60         54.86         2.63 o                         
   6  17  -1         24.19         19.70         1.35 o                         
   7  17  -1         12.55          8.43         1.12 o                         
   8  17  -1         35.28         31.65         2.13 o                         
   9  17  -1         89.24        108.43         3.59 o                         
  10  17  -1        123.63        132.38         3.75 o                         
  11  17  -1         27.32         21.81         1.74 o                         
   1  18  -1        606.95        683.79        10.65 o                         
   2  18  -1        165.37        201.86         3.77 o                         
   3  18  -1        526.43        580.34         9.09 o                         
   4  18  -1         20.41         16.21         1.66 o                         
   5  18  -1          5.67          0.53         1.31 o                         
   6  18  -1          0.18          0.25         1.20 o                         
   7  18  -1         97.35        103.22         2.80 o                         
   8  18  -1         44.91         40.02         1.74 o                         
   9  18  -1        113.21        121.22         3.73 o                         
  10  18  -1          4.83          2.91         1.82 o                         
   0  19  -1          4.00         -0.30         2.13 o                         
   1  19  -1        715.00        713.56        12.89 o                         
   2  19  -1         27.96         23.31         1.70 o                         
   3  19  -1        115.00        109.59         2.45 o                         
   4  19  -1         12.81         13.30         1.59 o                         
   5  19  -1        121.62        123.62         3.22 o                         
   6  19  -1        207.35        230.27         4.93 o                         
   7  19  -1         61.36         52.77         2.80 o                         
   8  19  -1         27.16         15.66         1.63 o                         
   9  19  -1        134.72        154.36         4.66 o                         
  10  19  -1         25.07         19.43         2.06 o                         
   1  20  -1         14.27         11.23         1.72 o                         
   2  20  -1         23.17         13.52         1.81 o                         
   3  20  -1          7.49          9.44         1.44 o                         
   4  20  -1        138.87        141.95         3.74 o                         
   5  20  -1        100.95        115.33         3.11 o                         
   6  20  -1         17.52          9.74         1.68 o                         
   7  20  -1          2.96          1.17         1.52 o                         
   8  20  -1        103.53        113.51         3.49 o                         
   9  20  -1          2.45          1.28         1.79 o                         
   0  21  -1        238.44        257.02         7.08 o                         
   1  21  -1         49.53         46.61         2.42 o                         
   2  21  -1         92.50         88.72         2.85 o                         
   3  21  -1        104.97        105.49         2.96 o                         
   4  21  -1        111.11        110.14         3.67 o                         
   5  21  -1         15.19          9.04         1.55 o                         
   6  21  -1         17.98          8.28         1.58 o                         
   7  21  -1         60.95         67.01         5.04 o                         
   8  21  -1         62.94         70.58         3.02 o                         
   9  21  -1         48.35         45.12         2.50 o                         
   1  22  -1         12.45          9.51         1.75 o                         
   2  22  -1        179.43        193.96         4.64 o                         
   3  22  -1        260.56        294.30         6.50 o                         
   4  22  -1         59.04         62.91         3.07 o                         
   5  22  -1         85.30         83.35         3.10 o                         
   6  22  -1         13.05          6.62         1.68 o                         
   7  22  -1         52.59         44.74         3.56 o                         
   8  22  -1        124.07        151.15         6.89 o                         
   0  23  -1         36.81         33.28         3.62 o                         
   1  23  -1        274.40        316.70         6.55 o                         
   2  23  -1         46.53         47.83         2.09 o                         
   3  23  -1         24.79         23.85         1.94 o                         
   4  23  -1        109.73        111.86         3.45 o                         
   5  23  -1         56.21         57.82         2.91 o                         
   6  23  -1         34.07         30.63         3.00 o                         
   7  23  -1          2.21          1.94         1.85 o                         
   1  24  -1         94.19         84.36         3.55 o                         
   2  24  -1          0.17          0.41         1.63 o                         
   3  24  -1        114.05        117.37         3.45 o                         
   4  24  -1         17.74         13.03         1.74 o                         
   5  24  -1          1.81          0.55         1.92 o                         
   6  24  -1         74.87         79.77         3.12 o                         
   0  25  -1        212.80        239.12         8.80 o                         
   1  25  -1        203.04        215.05         5.72 o                         
   2  25  -1         18.47         11.42         1.92 o                         
   3  25  -1         37.49         32.91         3.10 o                         
   4  25  -1         49.76         39.51         2.43 o                         
   5  25  -1         96.97        108.63         4.26 o                         
   1  26  -1         57.63         49.78         2.49 o                         
   2  26  -1         60.86         55.19         2.59 o                         
   3  26  -1         55.56         52.02         2.87 o                         
   4  26  -1         12.52          4.52         2.71 o                         
   0  27  -1         77.63         68.95         4.35 o                         
   1  27  -1         49.70         36.58         4.65 o                         
   2   0   0       1796.08       1482.50        30.54 o                         
   4   0   0         52.71         45.49         2.86 o                         
   6   0   0        747.78        734.92        17.43 o                         
   8   0   0         36.10         29.71         1.56 o                         
  10   0   0        457.30        364.47         7.85 o                         
  12   0   0        267.67        315.73         8.86 o                         
  14   0   0          8.96          3.37         1.36 o                         
   2   1   0       3071.16       2868.02        46.78 o                         
   3   1   0        712.83        567.01         9.90 o                         
   4   1   0       1063.22        992.46        15.50 o                         
   5   1   0        328.13        317.34         5.69 o                         
   6   1   0       1057.62       1098.87        17.92 o                         
   7   1   0       1189.84       1275.07        23.23 o                         
   8   1   0         22.93         12.09         0.76 o                         
   9   1   0         14.43         11.02         0.84 o                         
  10   1   0         69.47         61.46         1.58 o                         
  11   1   0        195.21        143.80         2.38 o                         
  12   1   0          4.99          3.07         1.02 o                         
  13   1   0        161.11        151.72         4.28 o                         
  14   1   0         36.88         29.74         2.70 o                         
   1   2   0       1124.10        732.97        20.54 o                         
   2   2   0        456.23        446.39         8.32 o                         
   3   2   0       4662.96       4585.13        69.07 o                         
   4   2   0        224.60        252.89         5.31 o                         
   5   2   0       2297.21       2369.38        36.10 o                         
   6   2   0        445.42        422.09         7.17 o                         
   7   2   0          5.27          5.56         0.68 o                         
   8   2   0        323.75        344.16         5.48 o                         
   9   2   0        247.15        280.39         4.03 o                         
  10   2   0         45.11         56.91         2.37 o                         
  11   2   0         21.36          9.69         0.97 o                         
  12   2   0        121.15        132.58         2.93 o                         
  13   2   0          1.08          2.66         1.01 o                         
  14   2   0        147.45        164.41         8.02 o                         
   1   3   0       1243.97        957.42        14.68 o                         
   2   3   0       2673.03       2437.22        36.24 o                         
   3   3   0       3420.12       3230.42        46.69 o                         
   4   3   0        273.91        239.47         6.51 o                         
   5   3   0          2.03          1.77         0.99 o                         
   6   3   0        290.72        363.73         6.23 o                         
   7   3   0        244.72        290.50         5.48 o                         
   8   3   0        384.07        429.30         5.12 o                         
   9   3   0         26.81         21.95         0.93 o                         
  10   3   0         12.19          9.31         0.88 o                         
  11   3   0        217.61        205.21         3.15 o                         
  12   3   0          3.66          1.57         0.92 o                         
  13   3   0        134.19        149.25         3.48 o                         
  14   3   0          0.63          1.48         1.45 o                         
   0   4   0        150.54        152.39         5.42 o                         
   1   4   0          0.12         42.51         1.49 o                         
   2   4   0      11723.34      11771.79       175.87 o                         
   3   4   0        320.12        367.99         6.55 o                         
   4   4   0          0.32          1.28         0.52 o                         
   5   4   0       6426.85       6869.82       113.21 o                         
   6   4   0         55.12         80.23         2.07 o                         
   7   4   0        799.97        744.74        13.48 o                         
   8   4   0        414.42        449.35         5.48 o                         
   9   4   0        186.27        173.44         2.68 o                         
  10   4   0         43.30         41.37         1.29 o                         
  11   4   0          0.01          7.99         0.95 o                         
  12   4   0         35.94         48.43         1.92 o                         
  13   4   0         79.58         75.28         3.41 o                         
  14   4   0        116.67        130.64         6.66 o                         
   1   5   0        797.32        707.08        11.08 o                         
   2   5   0       3296.77       3602.11        52.30 o                         
   3   5   0        450.70        403.63         7.11 o                         
   4   5   0        329.32        289.38         5.27 o                         
   5   5   0       1777.18       1926.76        30.27 o                         
   6   5   0        303.49        291.92         5.47 o                         
   7   5   0        541.30        617.62         9.00 o                         
   8   5   0         33.81         22.13         0.89 o                         
   9   5   0         25.34         20.02         0.93 o                         
  10   5   0        255.58        241.82         6.44 o                         
  11   5   0        117.81         95.03         3.38 o                         
  12   5   0         21.40         12.53         1.24 o                         
  13   5   0          7.38          5.36         1.04 o                         
  14   5   0         40.15         35.55         2.44 o                         
   0   6   0      16622.46      19896.95       469.21 o                         
   1   6   0       2703.46       2487.57        43.38 o                         
   2   6   0       2106.91       1834.64        33.10 o                         
   3   6   0        312.15        290.65         5.18 o                         
   4   6   0        875.14        833.32        15.04 o                         
   5   6   0        253.49        272.04         4.66 o                         
   6   6   0        661.15        643.25        11.56 o                         
   7   6   0        179.51        172.55         2.95 o                         
   8   6   0         94.17         84.58         1.70 o                         
   9   6   0         27.80         18.65         1.31 o                         
  10   6   0          0.14         -0.65         0.97 o                         
  11   6   0        107.72        127.24         2.66 o                         
  12   6   0         39.12         39.55         1.91 o                         
  13   6   0         71.60         70.28         3.36 o                         
  14   6   0         87.92         96.84         3.58 o                         
   1   7   0       2451.65       2241.53        49.28 o                         
   2   7   0        563.87        547.08        10.14 o                         
   3   7   0        629.92        598.95         9.32 o                         
   4   7   0        387.12        433.99         8.75 o                         
   5   7   0         33.72         30.60         1.30 o                         
   6   7   0        110.86        111.33         2.55 o                         
   7   7   0        144.89        173.60         2.87 o                         
   8   7   0        205.35        210.42         3.81 o                         
   9   7   0         19.23         21.87         1.04 o                         
  10   7   0         34.05         25.94         1.13 o                         
  11   7   0         75.45         57.03         2.23 o                         
  12   7   0         10.02          6.99         1.01 o                         
  13   7   0         26.52         14.09         1.33 o                         
  14   7   0          1.33          2.43         1.18 o                         
   0   8   0       4191.40       4279.20       102.63 o                         
   1   8   0        207.90        211.02         4.25 o                         
   2   8   0        247.52        269.56         5.53 o                         
   3   8   0          5.25          8.41         0.74 o                         
   4   8   0        588.33        557.76         8.90 o                         
   5   8   0        346.45        366.62         8.67 o                         
   6   8   0        502.06        483.70        10.90 o                         
   7   8   0        246.02        253.85         3.75 o                         
   8   8   0         20.86         18.41         1.43 o                         
   9   8   0          0.31          0.42         0.84 o                         
  10   8   0         20.56         16.71         1.22 o                         
  11   8   0         15.69          7.52         1.07 o                         
  12   8   0          2.21          0.72         1.01 o                         
  13   8   0         76.33         66.04         3.45 o                         
  14   8   0         22.83         20.50         2.04 o                         
   1   9   0        277.62        319.71         6.09 o                         
   2   9   0          7.15         10.56         1.79 o                         
   3   9   0       1226.71       1298.26        27.20 o                         
   4   9   0        420.54        411.21         6.70 o                         
   5   9   0         70.72         62.49         1.65 o                         
   6   9   0          0.03          1.11         0.64 o                         
   7   9   0          6.70         11.67         1.96 o                         
   8   9   0        570.11        566.00        10.08 o                         
   9   9   0          7.76          4.66         0.87 o                         
  10   9   0         67.67         71.47         2.51 o                         
  11   9   0        128.43        106.25         2.58 o                         
  12   9   0         78.12         87.28         2.77 o                         
  13   9   0          1.94          2.00         1.17 o                         
   0  10   0        588.25        539.36        23.85 o                         
   1  10   0        661.20        659.85        11.03 o                         
   2  10   0       3032.27       3257.09        53.09 o                         
   3  10   0        981.61        955.67        20.30 o                         
   4  10   0        500.12        513.81         9.08 o                         
   5  10   0        122.69        135.65         2.40 o                         
   6  10   0          2.94          1.64         0.81 o                         
   7  10   0        172.83        198.98         3.42 o                         
   8  10   0         11.02          7.93         1.01 o                         
   9  10   0        144.49        150.58         3.99 o                         
  10  10   0        332.61        399.39         6.57 o                         
  11  10   0        140.85        153.48         3.39 o                         
  12  10   0          8.19          2.59         1.01 o                         
  13  10   0         61.39         58.32         3.58 o                         
   1  11   0         25.42         22.63         1.47 o                         
   2  11   0         80.26        106.78         3.08 o                         
   3  11   0        437.46        420.62         7.51 o                         
   4  11   0        288.29        278.03         5.10 o                         
   5  11   0        159.35        153.58         2.60 o                         
   6  11   0         12.82          7.73         0.75 o                         
   7  11   0        104.09        111.98         2.34 o                         
   8  11   0       1032.30       1182.23        15.89 o                         
   9  11   0          3.25          2.73         1.03 o                         
  10  11   0         35.94         41.20         1.95 o                         
  11  11   0         35.84         47.75         2.75 o                         
  12  11   0          0.42          2.29         1.18 o                         
  13  11   0         85.96        112.79         3.49 o                         
   0  12   0        744.85        731.28        20.44 o                         
   1  12   0        744.74        742.18        13.67 o                         
   2  12   0        286.30        301.65         5.86 o                         
   3  12   0         16.27         23.93         1.42 o                         
   4  12   0        644.22        711.83        15.24 o                         
   5  12   0        106.85        119.66         1.87 o                         
   6  12   0          2.21          6.67         0.88 o                         
   7  12   0         46.50         38.57         1.70 o                         
   8  12   0        950.50       1056.79        14.27 o                         
   9  12   0         19.87         23.85         1.45 o                         
  10  12   0        349.25        394.70         7.36 o                         
  11  12   0         62.72         59.14         2.16 o                         
  12  12   0         19.52         10.33         1.27 o                         
  13  12   0         55.27         64.75         4.34 o                         
   1  13   0         68.92         67.75         1.76 o                         
   2  13   0        944.79       1003.36        18.38 o                         
   3  13   0       1256.76       1382.41        20.50 o                         
   4  13   0         74.25         68.14         1.76 o                         
   5  13   0        134.33        127.15         2.02 o                         
   6  13   0        545.31        599.60         7.58 o                         
   7  13   0        652.67        720.88        11.71 o                         
   8  13   0        196.14        207.22         3.98 o                         
   9  13   0        233.99        240.78         4.11 o                         
  10  13   0          6.81          5.31         1.28 o                         
  11  13   0         36.75         32.17         1.54 o                         
  12  13   0          4.57          3.03         1.20 o                         
   0  14   0          7.95          6.10         1.55 o                         
   1  14   0         16.18         22.91         1.34 o                         
   2  14   0         14.96         12.63         1.08 o                         
   3  14   0         57.40         58.82         1.90 o                         
   4  14   0         55.65         49.87         1.45 o                         
   5  14   0        396.97        431.25         5.99 o                         
   6  14   0         12.34          8.62         0.92 o                         
   7  14   0        539.97        563.67         9.47 o                         
   8  14   0         21.55         15.13         1.69 o                         
   9  14   0         11.76          9.41         1.09 o                         
  10  14   0        187.70        224.92         4.29 o                         
  11  14   0         11.41          9.01         1.45 o                         
  12  14   0          0.50         -1.45         1.45 o                         
   1  15   0        489.43        506.67         6.48 o                         
   2  15   0        532.65        622.40         7.73 o                         
   3  15   0        412.58        481.61         6.11 o                         
   4  15   0        380.22        412.58         6.81 o                         
   5  15   0        178.46        169.17         3.17 o                         
   6  15   0         19.05         13.68         1.58 o                         
   7  15   0          8.21         14.35         1.70 o                         
   8  15   0        256.46        285.41         5.08 o                         
   9  15   0        166.32        179.03         3.99 o                         
  10  15   0          0.51         -1.54         1.54 o                         
  11  15   0         75.67         75.99         2.51 o                         
  12  15   0          1.72          0.52         1.57 o                         
   0  16   0        134.53        127.60         3.30 o                         
   1  16   0         20.61         10.73         1.37 o                         
   2  16   0         90.74        112.15         2.68 o                         
   3  16   0        379.13        438.28         7.10 o                         
   4  16   0         22.03         16.11         1.31 o                         
   5  16   0         27.95         21.05         1.36 o                         
   6  16   0          1.14          4.28         1.00 o                         
   7  16   0         33.61         38.15         2.34 o                         
   8  16   0         40.81         34.48         1.96 o                         
   9  16   0        334.85        407.97         9.81 o                         
  10  16   0        157.41        179.48         4.26 o                         
  11  16   0          6.58          2.16         1.61 o                         
   1  17   0         30.38         28.14         1.52 o                         
   2  17   0        104.76         82.30         2.15 o                         
   3  17   0        528.81        561.20         9.13 o                         
   4  17   0          1.20          8.27         1.21 o                         
   5  17   0        624.24        711.95        12.01 o                         
   6  17   0        114.17         98.82         2.09 o                         
   7  17   0        237.10        276.29         5.96 o                         
   8  17   0        498.13        641.59        17.02 o                         
   9  17   0          1.68          0.28         1.16 o                         
  10  17   0          8.30          3.28         1.47 o                         
  11  17   0          0.37          1.34         1.45 o                         
   0  18   0        473.12        527.74        12.23 o                         
   1  18   0        105.34         87.90         2.11 o                         
   2  18   0        292.94        333.94         5.49 o                         
   3  18   0        333.35        368.41         6.12 o                         
   4  18   0        392.76        431.20         7.79 o                         
   5  18   0         17.95         12.71         1.40 o                         
   6  18   0         21.51         14.10         1.37 o                         
   7  18   0         68.95         65.04         2.03 o                         
   8  18   0        132.99        142.47         3.26 o                         
   9  18   0         69.15         73.55         4.11 o                         
  10  18   0         87.98         98.45         3.90 o                         
  11  18   0         12.55          5.86         2.20 o                         
   1  19   0         16.54         13.50         1.23 o                         
   2  19   0          2.45          0.59         1.31 o                         
   3  19   0        437.47        442.52         8.20 o                         
   4  19   0         59.01         52.51         2.62 o                         
   5  19   0         93.57         94.92         3.07 o                         
   6  19   0         91.58        101.62         2.57 o                         
   7  19   0          0.08         -0.02         1.16 o                         
   8  19   0         21.22         10.08         1.50 o                         
   9  19   0          2.76          3.35         1.38 o                         
  10  19   0         62.91         59.52         2.56 o                         
   0  20   0        380.22        423.82        11.04 o                         
   1  20   0          1.46          1.52         1.32 o                         
   2  20   0         37.36         38.33         2.08 o                         
   3  20   0        171.62        179.46         3.44 o                         
   4  20   0        163.26        171.67         3.58 o                         
   5  20   0         62.88         73.69         2.48 o                         
   6  20   0         17.40         17.82         1.69 o                         
   7  20   0         10.79          4.75         1.69 o                         
   8  20   0          1.34         -0.08         1.61 o                         
   9  20   0          0.86         -0.03         1.60 o                         
   1  21   0         17.67         14.54         1.83 o                         
   2  21   0         75.68         71.66         3.20 o                         
   3  21   0         30.25         26.00         2.31 o                         
   4  21   0         43.41         45.08         2.45 o                         
   5  21   0        176.10        194.71         4.90 o                         
   6  21   0          1.16          1.03         1.51 o                         
   7  21   0          0.67         -1.43         1.43 o                         
   8  21   0         65.59         61.91         2.66 o                         
   9  21   0          3.96          1.66         1.92 o                         
   0  22   0         22.88         15.84         3.23 o                         
   1  22   0        446.12        491.46        10.10 o                         
   2  22   0          0.14          2.12         1.68 o                         
   3  22   0          5.56          3.73         1.28 o                         
   4  22   0         24.48         23.87         2.16 o                         
   5  22   0          9.97          5.10         1.53 o                         
   6  22   0        144.56        172.44         4.59 o                         
   7  22   0          4.82          3.00         1.81 o                         
   8  22   0          0.43         -0.26         1.65 o                         
   1  23   0        308.09        346.98         7.12 o                         
   2  23   0         47.61         46.96         2.07 o                         
   3  23   0         55.46         48.26         2.34 o                         
   4  23   0         82.08         84.60         2.96 o                         
   5  23   0        129.94        154.07         3.94 o                         
   6  23   0         16.34          8.35         2.32 o                         
   7  23   0          2.41          1.45         1.93 o                         
   0  24   0        118.32        126.53         5.83 o                         
   1  24   0          0.36          0.59         1.49 o                         
   2  24   0          3.87          3.11         1.42 o                         
   3  24   0         42.11         35.18         1.99 o                         
   4  24   0         13.71          9.05         1.81 o                         
   5  24   0          1.64         -0.24         1.84 o                         
   6  24   0         26.59         19.08         2.17 o                         
   1  25   0          5.32          8.10         1.70 o                         
   2  25   0          1.67          1.68         1.91 o                         
   3  25   0          4.98          3.81         1.86 o                         
   4  25   0          3.30          1.85         1.78 o                         
   5  25   0         25.59         21.48         2.04 o                         
   0  26   0        159.78        167.54         7.60 o                         
   1  26   0        319.10        364.05         8.89 o                         
   2  26   0          4.23          1.52         1.96 o                         
   3  26   0         38.62         26.45         1.93 o                         
   4  26   0         34.86         27.16         2.11 o                         
   1  27   0          1.13          6.12         2.11 o                         
   2  27   0         30.09         25.96         4.66 o                         
   2   0   1       3134.54       2562.80        49.35 o                         
   4   0   1        536.25        572.77        19.00 o                         
   6   0   1        139.70        176.12         4.57 o                         
   8   0   1         14.54         12.18         1.07 o                         
  10   0   1        423.98        461.14         9.47 o                         
  12   0   1         13.81          9.31         1.34 o                         
  14   0   1         19.72         16.98         3.77 o                         
   0   1   1       2347.63       1836.92       102.16 o                         
   1   1   1       2776.25       2341.83        67.86 o                         
   2   1   1       1607.26       1376.83        57.79 o                         
   3   1   1        111.70        102.94         2.58 o                         
   4   1   1       2600.44       2449.20        37.60 o                         
   5   1   1       3220.25       3362.99        63.31 o                         
   6   1   1       1531.86       1478.20        28.56 o                         
   7   1   1        155.49        152.59         3.02 o                         
   8   1   1        231.89        231.95         3.14 o                         
   9   1   1         87.92         86.00         1.60 o                         
  10   1   1        111.49        105.35         1.98 o                         
  11   1   1         21.05         18.68         1.09 o                         
  12   1   1        200.05        224.40         4.56 o                         
  13   1   1         16.67         13.52         2.65 o                         
  14   1   1         68.87         76.38         5.73 o                         
   1   2   1      12081.24      12898.20       418.98 o                         
   2   2   1       7199.64       6579.70       157.76 o                         
   3   2   1        181.19        158.22         3.01 o                         
   4   2   1        242.83        203.96         4.03 o                         
   5   2   1        257.92        248.96         5.83 o                         
   6   2   1        221.03        239.45         4.18 o                         
   7   2   1         32.34         23.72         0.89 o                         
   8   2   1        107.92        114.00         1.84 o                         
   9   2   1         77.03         62.50         1.45 o                         
  10   2   1        194.64        216.42         3.46 o                         
  11   2   1        320.11        299.51         6.52 o                         
  12   2   1         87.91         79.06         2.03 o                         
  13   2   1          3.12          1.37         1.77 o                         
  14   2   1         21.73         16.78         5.28 o                         
   0   3   1      18888.72      23030.71      1115.42 o                         
   1   3   1        241.66        291.13         8.00 o                         
   2   3   1       3741.04       3202.82        82.37 o                         
   3   3   1        947.91        861.03        14.86 o                         
   4   3   1        172.01        157.04         3.01 o                         
   5   3   1        163.17        162.04         3.50 o                         
   6   3   1       1314.49       1363.87        24.27 o                         
   7   3   1        520.71        498.06         7.55 o                         
   8   3   1        413.03        415.98         5.03 o                         
   9   3   1        100.50         88.29         1.82 o                         
  10   3   1        194.48        188.80         3.13 o                         
  11   3   1        120.51        117.74         2.30 o                         
  12   3   1          0.50          1.05         0.82 o                         
  13   3   1         11.08         10.76         1.49 o                         
  14   3   1         26.81         28.76         3.70 o                         
   1   4   1       2084.18       1811.65        37.52 o                         
   2   4   1       1173.91       1093.53        35.80 o                         
   3   4   1       1864.66       1778.08        30.76 o                         
   4   4   1        435.18        404.18         9.67 o                         
   5   4   1       1244.25       1363.13        26.17 o                         
   6   4   1        583.00        586.95        10.60 o                         
   7   4   1        411.15        439.71         6.65 o                         
   8   4   1        583.69        635.06         7.47 o                         
   9   4   1         25.19         24.78         1.99 o                         
  10   4   1        212.40        254.06         4.39 o                         
  11   4   1         60.79         39.60         1.78 o                         
  12   4   1        102.73         98.04         4.09 o                         
  13   4   1         35.21         30.54         1.82 o                         
  14   4   1         43.95         41.84         3.91 o                         
   0   5   1      15640.46      16479.89       370.03 o                         
   1   5   1       3615.16       3584.65        67.83 o                         
   2   5   1         98.30         84.20         2.56 o                         
   3   5   1        664.25        598.11        13.18 o                         
   4   5   1        314.32        273.66         7.34 o                         
   5   5   1        187.89        194.79         4.17 o                         
   6   5   1        809.20        817.91        14.48 o                         
   7   5   1        850.20        887.82        12.95 o                         
   8   5   1       1057.93       1074.67        12.39 o                         
   9   5   1        165.23        157.80         2.95 o                         
  10   5   1        139.29        123.06         2.65 o                         
  11   5   1         91.91         96.45         2.97 o                         
  12   5   1         32.57         30.60         1.55 o                         
  13   5   1          3.88          2.04         1.96 o                         
  14   5   1         54.76         57.67         4.32 o                         
   1   6   1       1008.91        961.14        14.69 o                         
   2   6   1       1330.87       1254.17        33.39 o                         
   3   6   1         28.43         33.37         1.29 o                         
   4   6   1        772.23        743.96        16.49 o                         
   5   6   1        308.82        313.04         7.57 o                         
   6   6   1          1.96         11.98         1.68 o                         
   7   6   1        408.00        457.43         7.38 o                         
   8   6   1        231.53        262.00         3.80 o                         
   9   6   1        162.79        161.91         2.88 o                         
  10   6   1         80.72         79.94         1.77 o                         
  11   6   1        176.06        171.14         3.13 o                         
  12   6   1          1.49          0.93         0.90 o                         
  13   6   1          2.57          3.11         1.31 o                         
  14   6   1         17.72          8.95         2.64 o                         
   0   7   1       5616.12       5860.14       131.47 o                         
   1   7   1        268.29        291.58         5.65 o                         
   2   7   1       2933.49       2949.47        44.65 o                         
   3   7   1        115.12        113.99         3.13 o                         
   4   7   1        405.75        412.76         8.89 o                         
   5   7   1        536.27        566.95        16.11 o                         
   6   7   1        821.83        842.71        17.83 o                         
   7   7   1        180.58        186.90         3.18 o                         
   8   7   1        124.07        121.65         2.12 o                         
   9   7   1        181.25        180.04         2.96 o                         
  10   7   1         32.79         20.54         1.24 o                         
  11   7   1         97.17         89.20         3.05 o                         
  12   7   1          7.69          3.70         0.96 o                         
  13   7   1         59.46         56.20         2.40 o                         
  14   7   1         11.41          9.79         2.56 o                         
   1   8   1       3386.40       3214.63        62.01 o                         
   2   8   1       1395.39       1442.81        31.15 o                         
   3   8   1        366.88        402.08         7.99 o                         
   4   8   1        260.11        277.03         5.77 o                         
   5   8   1         69.41         64.99         2.50 o                         
   6   8   1         58.65         36.97         1.47 o                         
   7   8   1        389.87        408.71         7.19 o                         
   8   8   1        199.47        206.58         3.95 o                         
   9   8   1         29.89         27.88         2.83 o                         
  10   8   1         36.78         35.76         1.94 o                         
  11   8   1         81.89         67.30         3.55 o                         
  12   8   1         40.93         34.01         3.13 o                         
  13   8   1         13.56         11.63         2.42 o                         
  14   8   1         68.12         73.28        14.02 o                         
   0   9   1        164.67        200.97         5.20 o                         
   1   9   1       1153.24       1133.91        20.11 o                         
   2   9   1        450.75        481.19         8.53 o                         
   3   9   1        462.75        508.69         8.64 o                         
   4   9   1        605.03        594.43        12.63 o                         
   5   9   1        791.60        835.44        23.36 o                         
   6   9   1         50.71         43.42         2.03 o                         
   7   9   1         88.35         66.46         2.02 o                         
   8   9   1         53.06         43.34         2.08 o                         
   9   9   1        114.68        107.76         3.02 o                         
  10   9   1        126.73        128.95         3.12 o                         
  11   9   1          4.48          1.60         1.20 o                         
  12   9   1         14.12          4.42         1.48 o                         
  13   9   1          4.47          7.74         2.39 o                         
   1  10   1          8.97         25.86         1.49 o                         
   2  10   1        794.53        790.46        15.91 o                         
   3  10   1        490.28        519.16         8.73 o                         
   4  10   1        179.95        192.30         3.69 o                         
   5  10   1         98.51         96.36         3.03 o                         
   6  10   1        264.56        273.21         4.20 o                         
   7  10   1        304.29        315.06         4.94 o                         
   8  10   1        219.76        226.34         4.52 o                         
   9  10   1         53.67         53.15         1.91 o                         
  10  10   1          0.08          0.94         1.20 o                         
  11  10   1         50.83         40.43         2.20 o                         
  12  10   1          7.44          2.95         1.28 o                         
  13  10   1         16.05         15.64         2.77 o                         
   0  11   1        405.74        434.86         9.79 o                         
   1  11   1        268.79        304.94         5.33 o                         
   2  11   1        509.84        508.74        12.54 o                         
   3  11   1          8.34          6.76         0.78 o                         
   4  11   1        175.32        179.52         3.39 o                         
   5  11   1        151.85        146.33         2.97 o                         
   6  11   1        256.17        258.76         3.47 o                         
   7  11   1        245.21        244.24         6.28 o                         
   8  11   1        289.89        336.39         6.00 o                         
   9  11   1        146.82        139.03         2.95 o                         
  10  11   1         17.07         14.17         1.67 o                         
  11  11   1         19.05         11.34         1.53 o                         
  12  11   1         31.06         26.60         3.68 o                         
  13  11   1          2.65          0.01         2.49 o                         
   1  12   1        319.83        356.80         6.37 o                         
   2  12   1        549.68        629.15        13.18 o                         
   3  12   1         19.31         15.28         1.46 o                         
   4  12   1        100.94         99.36         2.00 o                         
   5  12   1        243.16        255.27         3.67 o                         
   6  12   1         20.95         22.32         1.03 o                         
   7  12   1        207.40        231.78         3.94 o                         
   8  12   1        547.36        626.73        10.04 o                         
   9  12   1        264.90        301.58         6.21 o                         
  10  12   1         64.97         53.74         1.98 o                         
  11  12   1          2.04          0.26         1.37 o                         
  12  12   1         49.65         37.06         4.95 o                         
  13  12   1          0.37         -2.80         2.85 o                         
   0  13   1       1190.13       1354.12        46.03 o                         
   1  13   1        553.20        531.81        11.32 o                         
   2  13   1        807.63        860.79        12.91 o                         
   3  13   1        267.65        276.21         4.69 o                         
   4  13   1        125.14        119.30         2.62 o                         
   5  13   1          8.19          5.18         1.02 o                         
   6  13   1        261.90        256.13         4.36 o                         
   7  13   1        163.86        150.75         3.78 o                         
   8  13   1        155.39        143.94         3.47 o                         
   9  13   1        764.17        924.27        14.04 o                         
  10  13   1         36.77         31.94         2.02 o                         
  11  13   1         73.56         83.25         3.20 o                         
  12  13   1         56.14         61.98         4.34 o                         
   1  14   1        194.29        206.24         3.51 o                         
   2  14   1        638.45        683.08        15.62 o                         
   3  14   1         53.22         57.45         1.60 o                         
   4  14   1         50.23         60.19         1.96 o                         
   5  14   1        277.79        286.85         5.17 o                         
   6  14   1        100.48         95.70         2.10 o                         
   7  14   1        361.57        425.65         7.33 o                         
   8  14   1         84.22         84.68         2.33 o                         
   9  14   1         36.77         36.27         2.08 o                         
  10  14   1          7.47          5.16         1.03 o                         
  11  14   1         59.56         59.73         2.63 o                         
  12  14   1         24.22         16.20         1.55 o                         
   0  15   1        517.01        517.03        10.33 o                         
   1  15   1        365.27        381.64         6.99 o                         
   2  15   1         12.90         17.79         1.10 o                         
   3  15   1        433.92        415.66        10.40 o                         
   4  15   1        343.51        350.34         5.95 o                         
   5  15   1         16.91         14.23         2.02 o                         
   6  15   1        100.47         94.08         2.12 o                         
   7  15   1        228.54        236.86         4.19 o                         
   8  15   1        138.10        130.61         2.83 o                         
   9  15   1         57.61         61.53         3.25 o                         
  10  15   1         19.12         11.66         1.85 o                         
  11  15   1         65.78         70.67         3.55 o                         
  12  15   1         13.79         16.06         1.91 o                         
   1  16   1         94.99         92.36         2.08 o                         
   2  16   1        359.98        356.24         6.93 o                         
   3  16   1         21.24         15.97         1.10 o                         
   4  16   1         77.12         85.02         2.20 o                         
   5  16   1        185.79        177.65         3.75 o                         
   6  16   1        192.34        203.54         3.80 o                         
   7  16   1        114.88        123.13         2.60 o                         
   8  16   1         30.91         26.63         2.14 o                         
   9  16   1         42.17         42.69         2.26 o                         
  10  16   1         60.29         60.88         1.96 o                         
  11  16   1         17.21          7.58         1.61 o                         
   0  17   1       1097.98       1248.12        27.45 o                         
   1  17   1        107.92        103.85         2.50 o                         
   2  17   1        346.22        369.95         6.26 o                         
   3  17   1        203.66        204.26         3.82 o                         
   4  17   1        545.27        590.21         9.01 o                         
   5  17   1         52.89         53.76         1.57 o                         
   6  17   1         24.32         18.89         1.46 o                         
   7  17   1         12.49          6.02         1.37 o                         
   8  17   1         35.19         32.85         2.12 o                         
   9  17   1         89.53        106.35         3.36 o                         
  10  17   1        123.27        134.10         3.74 o                         
  11  17   1         27.31         24.98         1.92 o                         
   1  18   1        606.87        668.12        10.38 o                         
   2  18   1        165.01        183.76         4.10 o                         
   3  18   1        525.66        576.88        11.74 o                         
   4  18   1         20.38         14.14         1.21 o                         
   5  18   1          5.65          2.57         1.04 o                         
   6  18   1          0.18          1.47         1.01 o                         
   7  18   1         97.84        107.96         2.71 o                         
   8  18   1         44.93         39.30         2.02 o                         
   9  18   1        113.29        126.39         3.23 o                         
  10  18   1          4.85          5.30         1.64 o                         
   0  19   1          3.99          4.86         1.48 o                         
   1  19   1        715.14        749.10        14.00 o                         
   2  19   1         27.85         23.64         3.10 o                         
   3  19   1        115.02        117.58         2.38 o                         
   4  19   1         12.86         10.65         1.42 o                         
   5  19   1        122.01        115.11         2.51 o                         
   6  19   1        207.11        227.85         4.78 o                         
   7  19   1         61.53         55.03         2.85 o                         
   8  19   1         27.16         18.36         1.56 o                         
   9  19   1        134.70        159.29         4.99 o                         
  10  19   1         24.91         14.96         1.67 o                         
   1  20   1         14.28         10.25         1.58 o                         
   2  20   1         23.09         10.16         1.64 o                         
   3  20   1          7.46          4.33         1.39 o                         
   4  20   1        139.05        135.41         3.40 o                         
   5  20   1        101.02        112.73         3.99 o                         
   6  20   1         17.43         12.52         1.58 o                         
   7  20   1          2.95          1.87         1.27 o                         
   8  20   1        103.13        113.13         3.83 o                         
   9  20   1          2.47          3.28         1.79 o                         
   0  21   1        239.08        274.40         7.39 o                         
   1  21   1         49.59         48.88         2.53 o                         
   2  21   1         92.54         90.57         2.55 o                         
   3  21   1        104.62        111.91         2.91 o                         
   4  21   1        110.89        113.67         2.90 o                         
   5  21   1         15.41          7.74         1.46 o                         
   6  21   1         17.84          5.19         1.55 o                         
   7  21   1         61.06         65.00         4.15 o                         
   8  21   1         63.05         70.16         2.84 o                         
   9  21   1         48.39         41.48         2.53 o                         
   1  22   1         12.42         10.54         1.41 o                         
   2  22   1        180.05        189.60         5.46 o                         
   3  22   1        260.82        293.25         6.34 o                         
   4  22   1         59.09         53.68         2.15 o                         
   5  22   1         85.32         82.03         2.96 o                         
   6  22   1         12.96          3.07         1.61 o                         
   7  22   1         52.45         47.82         4.25 o                         
   8  22   1        124.12        126.75         5.46 o                         
   0  23   1         37.04         37.54         3.48 o                         
   1  23   1        274.19        302.84         6.73 o                         
   2  23   1         46.49         52.07         2.85 o                         
   3  23   1         24.67         17.98         1.92 o                         
   4  23   1        109.93        109.54         3.80 o                         
   5  23   1         56.39         53.12         2.11 o                         
   6  23   1         34.13         30.60         3.17 o                         
   7  23   1          2.18          3.04         1.70 o                         
   1  24   1         94.21         89.70         2.72 o                         
   2  24   1          0.17          1.60         1.56 o                         
   3  24   1        114.05        109.03         3.39 o                         
   4  24   1         17.62         17.13         2.21 o                         
   5  24   1          1.83          0.48         1.60 o                         
   6  24   1         74.78         74.19         4.84 o                         
   0  25   1        213.27        223.06         8.16 o                         
   1  25   1        202.75        222.60         5.71 o                         
   2  25   1         18.40         14.86         1.81 o                         
   3  25   1         37.54         30.53         1.95 o                         
   4  25   1         49.73         47.44         2.98 o                         
   5  25   1         97.08        104.55         4.25 o                         
   1  26   1         57.58         50.44         3.01 o                         
   2  26   1         60.87         53.84         2.59 o                         
   3  26   1         55.33         58.45         2.98 o                         
   4  26   1         12.56          6.89         3.06 o                         
   0  27   1         77.87         65.31         5.08 o                         
   1  27   1         49.75         46.20        12.00 o                         
   0   0   2       3417.30       3522.01       163.61 o                         
   2   0   2       1969.67       2023.75        56.85 o                         
   4   0   2         52.95         54.16         8.17 o                         
   6   0   2        537.19        513.88        13.04 o                         
   8   0   2        380.76        364.88         6.56 o                         
  10   0   2         50.27         37.27         1.68 o                         
  12   0   2        101.56         88.62        13.40 o                         
  14   0   2         50.03         57.24         5.91 o                         
   1   1   2       1130.79       1005.37        28.17 o                         
   2   1   2       3572.11       3421.23        72.67 o                         
   3   1   2       1007.50        988.51        27.27 o                         
   4   1   2        612.25        564.23        12.93 o                         
   5   1   2         89.08         80.78         1.62 o                         
   6   1   2        161.36        146.33         2.92 o                         
   7   1   2        317.16        315.87         4.92 o                         
   8   1   2         44.07         39.60         0.99 o                         
   9   1   2          8.01         10.18         0.74 o                         
  10   1   2        140.29        131.19         2.50 o                         
  11   1   2         24.34         13.72         2.08 o                         
  12   1   2        182.01        214.16         6.75 o                         
  13   1   2         60.09         64.70         3.21 o                         
  14   1   2          0.62          2.30         2.96 o                         
   0   2   2        173.09        184.39        10.95 o                         
   1   2   2       1619.82       1487.71        40.92 o                         
   2   2   2        439.12        424.44        19.25 o                         
   3   2   2        109.14        107.21         3.53 o                         
   4   2   2         49.62         58.35         2.91 o                         
   5   2   2        171.25        194.91         4.18 o                         
   6   2   2        163.45        139.39         2.78 o                         
   7   2   2        231.69        228.45         3.64 o                         
   8   2   2        563.43        545.21         8.25 o                         
   9   2   2        785.45        724.30        16.78 o                         
  10   2   2        538.15        512.51        16.69 o                         
  11   2   2         12.96         10.27         1.72 o                         
  12   2   2        117.29        138.81         4.84 o                         
  13   2   2         48.17         48.99         3.34 o                         
  14   2   2         15.96         10.41         2.98 o                         
   1   3   2        274.37        276.00        24.77 o                         
   2   3   2        812.75        775.31        15.68 o                         
   3   3   2        220.04        215.09         5.66 o                         
   4   3   2        233.84        207.49         8.75 o                         
   5   3   2        108.69        106.86         3.28 o                         
   6   3   2        433.10        392.68        10.88 o                         
   7   3   2        533.83        511.97        11.52 o                         
   8   3   2        396.38        393.31         5.44 o                         
   9   3   2         72.89         72.13         1.58 o                         
  10   3   2        116.31        137.82         3.86 o                         
  11   3   2         46.98         40.43         3.03 o                         
  12   3   2         34.98         33.45         3.15 o                         
  13   3   2         64.52         75.17         6.80 o                         
  14   3   2         31.89         25.35         6.06 o                         
   0   4   2       2536.35       2727.68       122.35 o                         
   1   4   2       2212.46       2144.22        65.05 o                         
   2   4   2       2724.59       2676.30        49.10 o                         
   3   4   2        603.58        566.45        13.92 o                         
   4   4   2        636.00        606.50        18.65 o                         
   5   4   2        211.50        221.98         4.64 o                         
   6   4   2         45.09         32.81         1.32 o                         
   7   4   2        319.55        279.94         5.34 o                         
   8   4   2         81.48         75.10         2.52 o                         
   9   4   2        224.53        198.58         3.37 o                         
  10   4   2         74.33         60.93         2.86 o                         
  11   4   2         30.57         25.55         2.62 o                         
  12   4   2         19.62         12.15         2.49 o                         
  13   4   2        112.81        134.57         6.57 o                         
  14   4   2          5.94          4.68         2.69 o                         
   1   5   2        994.17        879.07        38.96 o                         
   2   5   2        214.75        201.12         4.82 o                         
   3   5   2        161.47        152.12         4.53 o                         
   4   5   2        133.95        138.43         4.39 o                         
   5   5   2        631.08        633.50        13.64 o                         
   6   5   2         11.21          5.67         1.21 o                         
   7   5   2        159.76        149.75         4.04 o                         
   8   5   2        827.09        856.52        16.46 o                         
   9   5   2         10.23          9.24         2.50 o                         
  10   5   2        227.17        217.48         7.62 o                         
  11   5   2        113.74         99.59         3.77 o                         
  12   5   2         41.71         33.26         2.71 o                         
  13   5   2         50.71         49.17         5.50 o                         
  14   5   2         22.11         14.27         2.66 o                         
   0   6   2       2349.12       2334.15        52.57 o                         
   1   6   2       1270.08       1236.89        26.33 o                         
   2   6   2         79.20        105.21         3.16 o                         
   3   6   2       2300.10       2362.25        82.29 o                         
   4   6   2       1169.13       1108.29        20.91 o                         
   5   6   2        208.23        198.01         6.28 o                         
   6   6   2         61.26         58.12         1.95 o                         
   7   6   2        199.31        184.27         4.35 o                         
   8   6   2        454.19        457.77         9.65 o                         
   9   6   2        242.23        209.51         7.10 o                         
  10   6   2         49.28         35.32         2.04 o                         
  11   6   2         11.86          8.55         1.81 o                         
  12   6   2         31.30         25.80         2.47 o                         
  13   6   2         26.15         25.08         3.19 o                         
  14   6   2         59.23         62.45         5.37 o                         
   1   7   2       2405.89       2362.97        50.74 o                         
   2   7   2       1185.25       1294.46        26.03 o                         
   3   7   2        303.57        368.39        11.64 o                         
   4   7   2         86.25         87.87         2.47 o                         
   5   7   2        266.38        288.12         7.16 o                         
   6   7   2        905.26        923.40        15.97 o                         
   7   7   2        203.15        177.76         4.39 o                         
   8   7   2        585.55        612.72        12.18 o                         
   9   7   2         88.75        102.60         4.18 o                         
  10   7   2         70.23         69.41         3.55 o                         
  11   7   2          8.76          1.74         1.72 o                         
  12   7   2         39.19         38.09         2.65 o                         
  13   7   2        207.16        255.81        10.62 o                         
   0   8   2          8.45          7.84         1.07 o                         
   1   8   2        973.16        982.81        16.02 o                         
   2   8   2        129.84        134.76         5.40 o                         
   3   8   2        839.32        789.98        30.84 o                         
   4   8   2        207.69        191.88         4.50 o                         
   5   8   2        314.46        309.63         8.93 o                         
   6   8   2        303.38        318.30         9.16 o                         
   7   8   2        186.58        178.93         6.21 o                         
   8   8   2        696.14        690.71        12.47 o                         
   9   8   2        757.81        727.59        18.01 o                         
  10   8   2        305.92        321.79         6.58 o                         
  11   8   2          6.15          1.60         1.93 o                         
  12   8   2         20.48         12.47         2.23 o                         
  13   8   2          4.29          2.44         1.99 o                         
   1   9   2        414.16        454.64         7.75 o                         
   2   9   2       1013.41       1167.27        20.09 o                         
   3   9   2        621.42        634.15        24.09 o                         
   4   9   2        832.67        844.77        17.90 o                         
   5   9   2        348.40        362.68         6.67 o                         
   6   9   2         38.73         34.46         1.29 o                         
   7   9   2         51.75         37.89         2.55 o                         
   8   9   2         80.29         84.17         3.60 o                         
   9   9   2         31.17         26.66         3.07 o                         
  10   9   2         16.64         13.77         1.39 o                         
  11   9   2         85.66         85.03         4.90 o                         
  12   9   2          5.16          1.27         2.07 o                         
  13   9   2          4.77          6.44         2.68 o                         
   0  10   2       3510.70       3916.25        94.24 o                         
   1  10   2       2224.92       2332.76        37.34 o                         
   2  10   2        516.67        509.84         9.45 o                         
   3  10   2         34.03         33.96         1.38 o                         
   4  10   2        111.31        110.77         2.92 o                         
   5  10   2         19.54         16.71         1.08 o                         
   6  10   2        539.39        572.82        11.20 o                         
   7  10   2        269.55        272.28         5.23 o                         
   8  10   2        151.62        141.35         3.33 o                         
   9  10   2        103.19         96.46         3.11 o                         
  10  10   2        192.39        189.57         5.64 o                         
  11  10   2         33.01         29.27         5.17 o                         
  12  10   2         46.68         43.66         2.98 o                         
  13  10   2         93.88        110.98         6.72 o                         
   1  11   2        777.99        799.85        14.64 o                         
   2  11   2        264.09        264.01         4.83 o                         
   3  11   2        144.04        148.02         3.18 o                         
   4  11   2        197.68        218.36         3.76 o                         
   5  11   2          7.14          3.58         1.00 o                         
   6  11   2        378.86        374.95         6.20 o                         
   7  11   2        136.78        156.30         3.39 o                         
   8  11   2        373.26        390.83         7.88 o                         
   9  11   2          9.09         10.78         1.56 o                         
  10  11   2        217.70        236.09         7.08 o                         
  11  11   2          3.75         -1.22         2.27 o                         
  12  11   2        145.32        155.68         6.90 o                         
  13  11   2         60.52         77.58         8.39 o                         
   0  12   2         72.55         85.85         2.66 o                         
   1  12   2         10.18         16.57         0.97 o                         
   2  12   2        305.20        310.57         4.91 o                         
   3  12   2         88.57         94.53         2.36 o                         
   4  12   2        499.87        511.24         6.10 o                         
   5  12   2        225.20        212.29         3.78 o                         
   6  12   2        755.97        784.34        14.64 o                         
   7  12   2        279.86        297.50         6.36 o                         
   8  12   2        141.91        151.01         4.65 o                         
   9  12   2         21.44         14.47         2.43 o                         
  10  12   2         24.49         18.55         2.12 o                         
  11  12   2          9.33          6.55         1.95 o                         
  12  12   2          0.61         -0.72         2.27 o                         
   1  13   2        263.80        255.03         4.15 o                         
   2  13   2         43.93         36.98         1.47 o                         
   3  13   2          8.62          7.54         1.13 o                         
   4  13   2        325.31        358.51         4.44 o                         
   5  13   2          7.67          3.29         0.78 o                         
   6  13   2        180.23        189.37         3.77 o                         
   7  13   2        216.87        243.21         4.61 o                         
   8  13   2         59.56         58.17         2.86 o                         
   9  13   2         46.53         37.53         2.31 o                         
  10  13   2        103.74        113.65         5.21 o                         
  11  13   2        100.44        104.95         6.18 o                         
  12  13   2         28.80         31.81         8.48 o                         
   0  14   2        425.25        424.94         6.65 o                         
   1  14   2         29.49         36.30         1.55 o                         
   2  14   2         29.63         24.33         0.95 o                         
   3  14   2        453.66        472.47         7.73 o                         
   4  14   2         48.31         57.25         1.56 o                         
   5  14   2         89.97         83.11         1.92 o                         
   6  14   2        179.20        172.29         3.03 o                         
   7  14   2        701.98        791.90        10.45 o                         
   8  14   2         84.63         72.60         3.07 o                         
   9  14   2        116.08        121.77         4.36 o                         
  10  14   2         13.86         11.28         1.34 o                         
  11  14   2         28.69         27.60         2.08 o                         
  12  14   2         12.42          6.42         2.05 o                         
   1  15   2         46.17         48.34         1.42 o                         
   2  15   2        111.17        118.57         2.18 o                         
   3  15   2          5.33          8.09         1.23 o                         
   4  15   2        354.72        336.68         5.40 o                         
   5  15   2        203.68        219.08         3.60 o                         
   6  15   2         19.17         13.81         1.07 o                         
   7  15   2        182.72        208.76         3.90 o                         
   8  15   2         12.02          9.64         1.31 o                         
   9  15   2         89.82         92.23         2.82 o                         
  10  15   2         27.94         21.88         1.53 o                         
  11  15   2          4.94          2.82         1.97 o                         
   0  16   2        843.14        887.48        17.33 o                         
   1  16   2        357.85        399.01         5.48 o                         
   2  16   2        317.44        352.43         5.57 o                         
   3  16   2         33.09         30.99         1.94 o                         
   4  16   2        226.83        251.56         4.40 o                         
   5  16   2         35.08         40.93         1.43 o                         
   6  16   2          9.26          7.42         1.15 o                         
   7  16   2         16.52          5.71         1.24 o                         
   8  16   2         57.88         60.50         2.12 o                         
   9  16   2        141.48        157.38         4.28 o                         
  10  16   2          8.00          3.95         1.29 o                         
  11  16   2          8.48          5.24         1.48 o                         
   1  17   2        230.53        240.43         4.09 o                         
   2  17   2         23.77         25.56         1.24 o                         
   3  17   2         27.26         25.33         1.86 o                         
   4  17   2        182.23        172.52         3.34 o                         
   5  17   2        120.64        117.67         2.44 o                         
   6  17   2         34.20         25.83         1.74 o                         
   7  17   2        154.18        170.72         3.78 o                         
   8  17   2         73.58         75.07         2.42 o                         
   9  17   2         13.23          8.61         1.26 o                         
  10  17   2         40.48         40.80         2.36 o                         
  11  17   2         64.76         57.98         7.66 o                         
   0  18   2        272.15        303.29         7.06 o                         
   1  18   2        145.62        133.00         2.71 o                         
   2  18   2        188.19        191.99         3.60 o                         
   3  18   2        133.65        129.09         2.68 o                         
   4  18   2          3.88          0.53         1.36 o                         
   5  18   2        404.17        452.92         7.57 o                         
   6  18   2         28.21         18.67         1.44 o                         
   7  18   2        314.00        361.95         7.39 o                         
   8  18   2        123.91        136.64         4.98 o                         
   9  18   2          3.78          1.10         1.40 o                         
  10  18   2         37.78         37.72         2.77 o                         
   1  19   2        364.72        398.74         5.82 o                         
   2  19   2        178.27        189.48         3.26 o                         
   3  19   2        115.14        119.44         2.47 o                         
   4  19   2         54.66         54.56         2.50 o                         
   5  19   2        267.76        280.23         5.69 o                         
   6  19   2         36.15         24.52         2.56 o                         
   7  19   2        101.25        112.55         4.01 o                         
   8  19   2         38.41         29.30         1.66 o                         
   9  19   2         17.36         14.19         1.94 o                         
  10  19   2          3.70         -4.28         4.91 o                         
   0  20   2        876.21       1001.53        40.07 o                         
   1  20   2        198.56        194.25         3.85 o                         
   2  20   2         13.42         12.44         1.75 o                         
   3  20   2         43.10         45.23         2.49 o                         
   4  20   2        132.57        128.60         3.19 o                         
   5  20   2         50.77         45.64         2.38 o                         
   6  20   2         35.20         27.60         1.56 o                         
   7  20   2        156.06        186.08         4.47 o                         
   8  20   2          3.17          2.46         1.51 o                         
   9  20   2        146.73        183.07         6.91 o                         
   1  21   2         65.19         56.01         2.32 o                         
   2  21   2         28.28         23.36         2.16 o                         
   3  21   2         44.72         36.25         2.58 o                         
   4  21   2         41.47         44.29         1.98 o                         
   5  21   2         13.75          9.68         1.65 o                         
   6  21   2         56.61         54.15         3.36 o                         
   7  21   2        156.50        170.85         5.15 o                         
   8  21   2         47.10         46.00         2.38 o                         
   0  22   2        344.57        401.14        11.83 o                         
   1  22   2         43.28         35.26         2.05 o                         
   2  22   2        107.53         98.66         2.86 o                         
   3  22   2         34.33         25.43         2.02 o                         
   4  22   2         53.82         52.24         2.51 o                         
   5  22   2         35.52         29.00         2.01 o                         
   6  22   2          5.85          5.06         1.56 o                         
   7  22   2         20.85          9.55         2.14 o                         
   8  22   2        124.12        169.29        17.22 o                         
   1  23   2         88.14         80.33         3.08 o                         
   2  23   2         68.96         71.44         3.41 o                         
   3  23   2         56.55         53.28         2.13 o                         
   4  23   2        107.41        105.72         3.13 o                         
   5  23   2         46.81         40.71         2.03 o                         
   6  23   2          7.76          4.39         1.88 o                         
   7  23   2         49.07         49.33         4.92 o                         
   0  24   2         75.28         74.66         3.94 o                         
   1  24   2         35.20         31.11         1.86 o                         
   2  24   2         40.74         35.71         2.37 o                         
   3  24   2         18.27         10.35         1.72 o                         
   4  24   2         12.28          5.38         1.82 o                         
   5  24   2         99.51        102.60         6.61 o                         
   6  24   2         23.96         18.88         2.09 o                         
   1  25   2         32.35         30.20         2.35 o                         
   2  25   2         25.52         14.50         2.44 o                         
   3  25   2        153.91        160.52         5.04 o                         
   4  25   2         14.23          7.02         1.76 o                         
   0  26   2         60.25         53.82         4.24 o                         
   1  26   2         31.95         26.04         1.99 o                         
   2  26   2         13.33          6.96         2.41 o                         
   2   0   3        254.06        280.97        15.37 o                         
   4   0   3        282.94        306.98        10.64 o                         
   6   0   3        549.26        499.26        27.86 o                         
   8   0   3       2247.66       2291.47        75.25 o                         
  10   0   3        157.27        185.28         7.44 o                         
  12   0   3         13.88         15.01         2.92 o                         
   0   1   3        776.69        745.04        25.38 o                         
   1   1   3        732.81        698.91        17.80 o                         
   2   1   3        408.65        379.83        11.95 o                         
   3   1   3       1021.16       1013.11        22.82 o                         
   4   1   3        527.85        501.44        14.40 o                         
   5   1   3        133.47        143.15         4.56 o                         
   6   1   3        179.44        192.96         5.71 o                         
   7   1   3         43.50         32.49         1.74 o                         
   8   1   3        233.20        235.37         6.55 o                         
   9   1   3         13.71         11.21         1.66 o                         
  10   1   3        374.89        442.27        14.58 o                         
  11   1   3          9.12          6.09         1.85 o                         
  12   1   3         11.49         10.77         2.14 o                         
  13   1   3         64.24         69.11         5.44 o                         
   1   2   3        599.95        600.62        17.93 o                         
   2   2   3        232.46        183.76         9.49 o                         
   3   2   3       1559.34       1695.09        37.75 o                         
   4   2   3        336.46        332.91         9.87 o                         
   5   2   3        203.67        206.62         6.24 o                         
   6   2   3        360.65        320.21         8.08 o                         
   7   2   3         58.44         55.50         2.32 o                         
   8   2   3        846.13        870.74        19.97 o                         
   9   2   3         65.41         52.02         2.40 o                         
  10   2   3          4.92          6.11         1.93 o                         
  11   2   3        164.39        178.01         6.86 o                         
  12   2   3          6.13          5.00         1.85 o                         
  13   2   3         40.84         39.58         3.52 o                         
   0   3   3       1325.39       1453.43        72.06 o                         
   1   3   3        330.27        330.96        10.85 o                         
   2   3   3       1155.80       1133.44        31.92 o                         
   3   3   3        433.80        391.47        12.90 o                         
   4   3   3        393.23        368.56        10.74 o                         
   5   3   3        157.07        169.74         5.26 o                         
   6   3   3        438.40        442.33        10.42 o                         
   7   3   3        117.43        108.00         3.19 o                         
   8   3   3        323.46        315.78         9.86 o                         
   9   3   3        192.40        178.48         5.34 o                         
  10   3   3        307.06        348.47        15.95 o                         
  11   3   3         89.90         91.55         4.86 o                         
  12   3   3         69.07         71.74         7.78 o                         
  13   3   3         26.67         20.47         2.75 o                         
   1   4   3       2477.34       2599.77        90.12 o                         
   2   4   3        430.68        453.18        12.24 o                         
   3   4   3       1316.60       1342.55        38.56 o                         
   4   4   3        391.85        406.98        11.87 o                         
   5   4   3        116.12        102.48         3.20 o                         
   6   4   3          2.65          2.74         1.58 o                         
   7   4   3          5.69          2.43         1.34 o                         
   8   4   3        214.17        210.84         6.24 o                         
   9   4   3        278.49        266.15         8.81 o                         
  10   4   3         58.89         53.12         4.25 o                         
  11   4   3          4.09          3.08         2.12 o                         
  12   4   3          2.99          1.70         2.04 o                         
  13   4   3         99.19        105.28         5.17 o                         
   0   5   3        458.79        506.01        26.74 o                         
   1   5   3        650.27        751.86        38.76 o                         
   2   5   3        509.36        533.15        12.09 o                         
   3   5   3        904.98        827.78        21.82 o                         
   4   5   3        272.82        232.24         6.27 o                         
   5   5   3        131.15        143.18         4.29 o                         
   6   5   3         32.67         28.25         1.76 o                         
   7   5   3        428.25        438.65        10.76 o                         
   8   5   3       1814.57       2027.28        76.64 o                         
   9   5   3         40.37         40.92         3.81 o                         
  10   5   3        430.22        498.89        12.54 o                         
  11   5   3         35.47         36.70         3.20 o                         
  12   5   3         54.53         61.63         3.03 o                         
  13   5   3         40.81         39.27         3.14 o                         
   1   6   3        239.97        243.51        13.86 o                         
   2   6   3         28.71         38.47         1.45 o                         
   3   6   3        313.45        321.96         7.01 o                         
   4   6   3         47.02         39.60         1.78 o                         
   5   6   3        104.97         88.82         3.84 o                         
   6   6   3        107.95        112.23         3.36 o                         
   7   6   3        691.94        744.49        25.32 o                         
   8   6   3        734.38        835.59        18.71 o                         
   9   6   3         44.71         44.95         3.27 o                         
  10   6   3         66.19         67.81         4.39 o                         
  11   6   3        114.93        125.94         5.03 o                         
  12   6   3         26.63         21.99         2.29 o                         
  13   6   3         95.39        115.22         6.70 o                         
   0   7   3       1492.67       1570.91        38.41 o                         
   1   7   3        522.54        479.82        24.84 o                         
   2   7   3        135.30        140.73         3.60 o                         
   3   7   3        132.52        149.35         3.56 o                         
   4   7   3        364.16        347.68         6.02 o                         
   5   7   3        755.24        742.24        18.93 o                         
   6   7   3         99.40        104.85         3.18 o                         
   7   7   3        102.92        108.03         4.48 o                         
   8   7   3         34.21         32.45         4.46 o                         
   9   7   3        577.21        610.03        12.35 o                         
  10   7   3         42.52         31.75         3.05 o                         
  11   7   3          0.22          1.27         2.02 o                         
  12   7   3         36.25         35.65         6.77 o                         
  13   7   3         44.34         37.03         4.76 o                         
   1   8   3       1608.13       1584.07       200.24 o                         
   2   8   3        608.32        581.35        15.48 o                         
   3   8   3        271.79        263.39         5.91 o                         
   4   8   3        414.82        395.54         7.56 o                         
   5   8   3         52.61         39.23         2.13 o                         
   6   8   3        171.46        155.68         5.14 o                         
   7   8   3        390.51        356.53        14.52 o                         
   8   8   3        529.62        556.14        14.29 o                         
   9   8   3         23.35         20.66         2.57 o                         
  10   8   3         18.76         17.59         2.47 o                         
  11   8   3        136.68        142.01         5.97 o                         
  12   8   3          8.47          8.86         2.46 o                         
  13   8   3         16.71          5.82         2.40 o                         
   0   9   3       1909.50       2024.05        55.03 o                         
   1   9   3        585.18        637.35        15.79 o                         
   2   9   3        307.46        322.61         7.58 o                         
   3   9   3        840.28        846.02        24.61 o                         
   4   9   3          1.76          7.23         1.02 o                         
   5   9   3         98.62         85.19         2.12 o                         
   6   9   3        306.13        283.54         4.93 o                         
   7   9   3         55.38         55.86         3.68 o                         
   8   9   3         27.94         34.96         3.88 o                         
   9   9   3        402.05        418.29        12.88 o                         
  10   9   3          3.50          1.87         1.82 o                         
  11   9   3        123.79        125.86         4.73 o                         
  12   9   3         63.02         61.87         4.30 o                         
   1  10   3        106.98        106.35         2.44 o                         
   2  10   3        794.56        856.86        12.20 o                         
   3  10   3        229.58        228.42         4.45 o                         
   4  10   3        506.18        490.53         7.63 o                         
   5  10   3         47.72         46.92         1.66 o                         
   6  10   3        544.64        571.43        10.29 o                         
   7  10   3         94.31         72.82         4.44 o                         
   8  10   3         12.38          8.80         1.77 o                         
   9  10   3         16.40         16.62         3.43 o                         
  10  10   3          3.55          2.74         2.38 o                         
  11  10   3         25.07         17.90         2.56 o                         
  12  10   3        103.30        123.02         8.95 o                         
   0  11   3       2426.49       2514.43        67.12 o                         
   1  11   3         42.47         35.84         1.53 o                         
   2  11   3        111.74        139.24         2.44 o                         
   3  11   3         88.17         86.31         1.54 o                         
   4  11   3         90.44         87.57         3.16 o                         
   5  11   3        194.33        206.26         5.58 o                         
   6  11   3        200.11        173.57         3.84 o                         
   7  11   3        422.98        393.02        10.13 o                         
   8  11   3         12.82          6.59         3.18 o                         
   9  11   3         98.30         94.03         5.73 o                         
  10  11   3         58.89         59.58         6.86 o                         
  11  11   3          5.56          7.00         2.76 o                         
  12  11   3        156.56        180.64         7.93 o                         
   1  12   3        614.27        666.05         9.49 o                         
   2  12   3        263.00        274.31         3.53 o                         
   3  12   3         79.00         75.25         2.11 o                         
   4  12   3        769.33        745.33         9.76 o                         
   5  12   3        278.49        277.99         5.99 o                         
   6  12   3        129.51        119.29         3.14 o                         
   7  12   3        518.77        560.68         9.74 o                         
   8  12   3        164.18        162.94         6.17 o                         
   9  12   3         82.74         84.89         9.63 o                         
  10  12   3         34.37         25.97         2.47 o                         
  11  12   3         78.44         75.66         7.22 o                         
  12  12   3         34.43         33.02         6.53 o                         
   0  13   3         75.19         77.96         2.51 o                         
   1  13   3         68.88         65.68         1.93 o                         
   2  13   3        103.95        103.65         1.90 o                         
   3  13   3        209.73        227.64         3.40 o                         
   4  13   3         56.00         69.76         1.85 o                         
   5  13   3        195.37        188.26         3.24 o                         
   6  13   3        247.91        241.03         8.23 o                         
   7  13   3        196.10        200.17         4.48 o                         
   8  13   3         96.11         80.43         4.01 o                         
   9  13   3         21.61         13.23         2.27 o                         
  10  13   3         55.83         49.87         3.49 o                         
  11  13   3         79.01         95.44         9.88 o                         
   1  14   3        326.66        337.45         5.83 o                         
   2  14   3        334.22        348.52         4.84 o                         
   3  14   3        300.59        298.40         4.73 o                         
   4  14   3        192.40        197.78         3.36 o                         
   5  14   3         89.64         91.80         2.15 o                         
   6  14   3         98.66         88.80         4.11 o                         
   7  14   3         29.86         25.44         1.63 o                         
   8  14   3         47.56         47.49         6.66 o                         
   9  14   3         42.73         37.03         4.49 o                         
  10  14   3         17.88         14.21         3.05 o                         
  11  14   3         42.85         33.19         4.57 o                         
   0  15   3       1219.39       1385.24        27.18 o                         
   1  15   3        126.94        127.53         2.41 o                         
   2  15   3         41.13         48.90         1.81 o                         
   3  15   3         14.29          7.86         0.98 o                         
   4  15   3        321.93        326.25         5.07 o                         
   5  15   3        531.46        572.94         9.63 o                         
   6  15   3         52.22         54.07         4.30 o                         
   7  15   3         64.17         65.58         2.78 o                         
   8  15   3        243.60        275.57         7.95 o                         
   9  15   3        105.15        113.97         3.54 o                         
  10  15   3        171.54        238.83         8.00 o                         
  11  15   3         56.51         57.81         4.12 o                         
   1  16   3        108.16         96.09         1.88 o                         
   2  16   3        135.14        124.20         2.67 o                         
   3  16   3         51.75         51.02         1.55 o                         
   4  16   3          1.61          1.65         1.02 o                         
   5  16   3        279.35        291.88         4.95 o                         
   6  16   3        245.44        272.68         5.91 o                         
   7  16   3         46.43         46.96         2.56 o                         
   8  16   3          0.07          0.37         1.01 o                         
   9  16   3         24.01         19.23         1.89 o                         
  10  16   3         10.87          6.80         1.78 o                         
   0  17   3        547.47        663.02        14.88 o                         
   1  17   3         81.68         67.81         1.75 o                         
   2  17   3        199.66        212.14         3.96 o                         
   3  17   3         89.69         89.49         2.13 o                         
   4  17   3         46.57         32.07         1.75 o                         
   5  17   3          3.27          3.02         1.07 o                         
   6  17   3        103.37        104.67         2.70 o                         
   7  17   3         83.07         74.58         2.36 o                         
   8  17   3         21.66         14.41         1.50 o                         
   9  17   3          8.44          7.00         1.88 o                         
  10  17   3         12.97          8.89         1.57 o                         
   1  18   3        118.74        105.99         2.20 o                         
   2  18   3        114.99        105.79         2.47 o                         
   3  18   3         54.42         48.04         2.14 o                         
   4  18   3         43.76         31.83         1.65 o                         
   5  18   3         15.68          9.22         1.31 o                         
   6  18   3        119.68        110.07         3.45 o                         
   7  18   3          2.21          1.62         1.19 o                         
   8  18   3          8.50          5.46         1.44 o                         
   9  18   3         27.11         18.21         2.01 o                         
   0  19   3        588.72        686.63        16.36 o                         
   1  19   3         75.61         80.83         3.34 o                         
   2  19   3         49.60         43.32         2.10 o                         
   3  19   3         29.80         24.58         1.67 o                         
   4  19   3         14.33          9.10         1.26 o                         
   5  19   3         26.60         17.93         1.51 o                         
   6  19   3          4.01          3.38         1.56 o                         
   7  19   3          7.58          2.00         1.46 o                         
   8  19   3         26.93         27.13         2.73 o                         
   9  19   3          7.91          1.25         1.54 o                         
   1  20   3         55.45         48.07         2.51 o                         
   2  20   3         52.32         50.58         2.24 o                         
   3  20   3         16.98         11.81         1.49 o                         
   4  20   3          7.59          5.34         1.47 o                         
   5  20   3          8.04          4.32         1.20 o                         
   6  20   3         50.31         36.43         2.52 o                         
   7  20   3         78.71         68.51         3.74 o                         
   8  20   3          9.13          7.94         1.65 o                         
   0  21   3         88.48         93.57         6.91 o                         
   1  21   3         61.02         59.67         2.31 o                         
   2  21   3        106.28        128.27         3.22 o                         
   3  21   3         35.97         33.95         1.88 o                         
   4  21   3        113.17        108.78         4.60 o                         
   5  21   3         32.96         21.23         2.19 o                         
   6  21   3          5.55          7.91         1.74 o                         
   7  21   3        232.90        298.29         8.52 o                         
   1  22   3         64.29         69.10         2.51 o                         
   2  22   3         27.73         16.26         1.70 o                         
   3  22   3         10.37          8.34         1.77 o                         
   4  22   3         38.89         32.47         1.70 o                         
   5  22   3        101.79        101.08         4.02 o                         
   6  22   3        110.86        130.01         7.08 o                         
   7  22   3          2.07          1.43         2.22 o                         
   0  23   3         11.37          7.17         4.52 o                         
   1  23   3          7.19          5.02         1.85 o                         
   2  23   3         10.71          6.55         1.42 o                         
   3  23   3         24.35         19.76         2.85 o                         
   4  23   3        189.26        208.14         6.68 o                         
   5  23   3         10.16          4.73         2.00 o                         
   6  23   3        102.81        114.58        12.08 o                         
   1  24   3         37.31         36.00         2.23 o                         
   2  24   3          0.12         -0.68         1.55 o                         
   3  24   3         35.92         29.92         1.92 o                         
   4  24   3         25.65         16.09         2.03 o                         
   0  25   3        141.30        154.59         9.24 o                         
   1  25   3         21.80         18.68         1.78 o                         
   2  25   3         34.54         27.38         1.96 o                         
   0   0   4       1085.24       1195.05        67.40 o                         
   2   0   4        886.12        930.93        36.84 o                         
   4   0   4        457.17        431.89        16.13 o                         
   6   0   4        671.87        620.76        17.79 o                         
   8   0   4        598.25        655.50        23.61 o                         
  10   0   4         12.41         11.32         2.99 o                         
  12   0   4         10.79          7.74         3.28 o                         
   1   1   4        364.88        346.68        10.13 o                         
   2   1   4          7.88          7.38         1.16 o                         
   3   1   4        532.77        599.67        11.42 o                         
   4   1   4        265.93        282.24         6.78 o                         
   5   1   4          9.81          6.71         1.43 o                         
   6   1   4        162.44        174.87         4.49 o                         
   7   1   4        362.12        373.25         9.21 o                         
   8   1   4        254.55        280.78         7.66 o                         
   9   1   4         96.91        103.94         3.53 o                         
  10   1   4        117.54        114.62         4.40 o                         
  11   1   4          1.98          2.39         2.06 o                         
  12   1   4         57.52         50.77         3.07 o                         
  13   1   4         84.72        115.80         6.20 o                         
   0   2   4         71.62         66.39         3.90 o                         
   1   2   4         22.25         20.44         1.68 o                         
   2   2   4        276.89        286.79         8.58 o                         
   3   2   4         56.73         64.68         1.99 o                         
   4   2   4        387.44        405.13         8.62 o                         
   5   2   4         21.86         12.55         1.31 o                         
   6   2   4        109.48        102.43         3.13 o                         
   7   2   4        124.37        118.90         4.45 o                         
   8   2   4        584.14        622.31        15.98 o                         
   9   2   4        248.25        266.52         7.29 o                         
  10   2   4        307.13        343.22        10.52 o                         
  11   2   4         18.85         12.90         2.35 o                         
  12   2   4          4.45          2.30         2.17 o                         
  13   2   4         42.00         52.92         5.01 o                         
   1   3   4         45.56         40.63         2.97 o                         
   2   3   4        889.06        914.05        29.65 o                         
   3   3   4        423.55        432.39         9.58 o                         
   4   3   4        103.18         99.25         3.16 o                         
   5   3   4          6.32          3.38         1.38 o                         
   6   3   4        364.86        386.97         8.24 o                         
   7   3   4        139.76        141.18         4.27 o                         
   8   3   4        542.23        580.42        15.11 o                         
   9   3   4         98.22         99.18         3.95 o                         
  10   3   4         66.61         73.81         4.02 o                         
  11   3   4        105.42        116.02         6.05 o                         
  12   3   4         63.22         70.66         3.80 o                         
  13   3   4          9.10          8.70         3.08 o                         
   0   4   4        646.24        661.89        36.83 o                         
   1   4   4        333.59        334.33        11.26 o                         
   2   4   4        218.24        228.57         4.96 o                         
   3   4   4        538.71        525.16        21.31 o                         
   4   4   4        498.64        499.30         9.10 o                         
   5   4   4         70.37         70.84         2.47 o                         
   6   4   4         74.09         68.29         2.60 o                         
   7   4   4        512.32        523.05        11.61 o                         
   8   4   4        284.31        270.74         8.91 o                         
   9   4   4         55.66         45.37         3.89 o                         
  10   4   4        126.66        147.88         5.12 o                         
  11   4   4         10.65          9.01         2.41 o                         
  12   4   4         18.87         19.58         5.41 o                         
   1   5   4        194.03        186.53         8.03 o                         
   2   5   4         89.56         78.76         2.04 o                         
   3   5   4        117.57        111.50         2.50 o                         
   4   5   4        106.37         95.23         2.66 o                         
   5   5   4         57.83         54.87         2.21 o                         
   6   5   4         23.75         30.79         2.14 o                         
   7   5   4         95.65        110.67         5.20 o                         
   8   5   4        237.93        277.35         8.06 o                         
   9   5   4        117.80        130.52         5.92 o                         
  10   5   4        108.80        117.59         8.64 o                         
  11   5   4         92.29         91.33         3.96 o                         
  12   5   4          8.64          5.54         2.38 o                         
   0   6   4        665.59        728.96        33.05 o                         
   1   6   4         81.01         75.60         2.11 o                         
   2   6   4        229.35        218.07         4.87 o                         
   3   6   4        400.75        401.29         8.56 o                         
   4   6   4         79.75         80.56         2.78 o                         
   5   6   4          5.10          3.69         1.58 o                         
   6   6   4         32.20         29.39         2.97 o                         
   7   6   4        135.11        124.97         4.00 o                         
   8   6   4        261.41        289.16         6.64 o                         
   9   6   4        180.55        188.60         9.22 o                         
  10   6   4         10.60          8.02         2.19 o                         
  11   6   4          7.92          3.98         2.24 o                         
  12   6   4          9.62          7.12         2.39 o                         
   1   7   4         46.57         61.43         1.94 o                         
   2   7   4        119.03        111.07         3.50 o                         
   3   7   4        299.94        292.59         6.38 o                         
   4   7   4          7.96          3.73         0.97 o                         
   5   7   4         63.14         56.35         4.21 o                         
   6   7   4        275.08        258.59         7.29 o                         
   7   7   4        356.41        360.61        12.14 o                         
   8   7   4         73.38         68.74         4.45 o                         
   9   7   4         26.58         21.57         3.11 o                         
  10   7   4         41.94         42.04         3.02 o                         
  11   7   4         87.82         78.31         3.79 o                         
  12   7   4          1.62         -0.19         2.01 o                         
   0   8   4         70.00         76.10         2.45 o                         
   1   8   4        245.29        234.26         5.23 o                         
   2   8   4         49.00         42.14         1.34 o                         
   3   8   4        168.09        166.72         2.83 o                         
   4   8   4         24.59         21.11         1.56 o                         
   5   8   4        111.26         89.69         3.07 o                         
   6   8   4        880.93        866.92        19.00 o                         
   7   8   4         26.28         24.91         1.90 o                         
   8   8   4        167.31        181.09         8.48 o                         
   9   8   4        220.36        231.23        11.91 o                         
  10   8   4         74.30         86.18         4.88 o                         
  11   8   4         17.70         11.54         4.03 o                         
  12   8   4          7.19          3.40         2.14 o                         
   1   9   4        516.53        491.89         8.60 o                         
   2   9   4         22.47         25.00         1.25 o                         
   3   9   4        924.13        950.17        14.53 o                         
   4   9   4        130.62        109.41         2.75 o                         
   5   9   4         47.96         40.80         2.56 o                         
   6   9   4        199.33        188.94         5.41 o                         
   7   9   4        109.26        109.53         5.92 o                         
   8   9   4        237.45        236.31         7.14 o                         
   9   9   4         88.90         83.80         3.46 o                         
  10   9   4        135.41        132.00         9.13 o                         
  11   9   4        166.86        208.36         8.80 o                         
  12   9   4          7.85          0.72         2.50 o                         
   0  10   4       1573.68       1785.13        31.86 o                         
   1  10   4        170.20        163.20         4.23 o                         
   2  10   4         52.16         46.69         1.61 o                         
   3  10   4        110.38        100.81         2.64 o                         
   4  10   4        116.95         95.99         2.42 o                         
   5  10   4         40.65         20.42         1.45 o                         
   6  10   4        545.26        570.93        14.78 o                         
   7  10   4         33.50         23.56         2.55 o                         
   8  10   4          4.26          5.69         1.83 o                         
   9  10   4         22.76         17.48         3.45 o                         
  10  10   4        269.08        333.23        12.78 o                         
  11  10   4          8.84          4.58         2.33 o                         
   1  11   4        258.69        271.78         5.67 o                         
   2  11   4        362.04        383.47         5.32 o                         
   3  11   4        100.06         99.81         2.36 o                         
   4  11   4        101.35        107.51         5.01 o                         
   5  11   4        556.53        523.69        11.27 o                         
   6  11   4        151.67        159.74         5.33 o                         
   7  11   4          4.60          3.91         1.82 o                         
   8  11   4          5.17         -0.47         1.81 o                         
   9  11   4          9.68          2.76         2.06 o                         
  10  11   4         46.72         44.67         5.59 o                         
  11  11   4         14.73          5.51         2.51 o                         
   0  12   4        193.08        181.97         4.70 o                         
   1  12   4        505.71        565.87         9.01 o                         
   2  12   4        236.87        246.22         4.12 o                         
   3  12   4         46.23         44.18         1.28 o                         
   4  12   4         49.72         27.90         1.59 o                         
   5  12   4         67.90         52.71         2.99 o                         
   6  12   4         72.33         67.43         4.88 o                         
   7  12   4          2.81          0.80         1.86 o                         
   8  12   4        159.45        191.57         7.25 o                         
   9  12   4         31.85         20.73         2.57 o                         
  10  12   4        122.83        136.41         6.62 o                         
  11  12   4         97.77        114.27         7.80 o                         
   1  13   4        781.09        843.14        12.43 o                         
   2  13   4         20.39         16.48         1.11 o                         
   3  13   4         12.08         14.72         1.10 o                         
   4  13   4         83.56         61.59         1.61 o                         
   5  13   4        297.61        308.96         8.25 o                         
   6  13   4         34.48         26.37         3.58 o                         
   7  13   4         43.45         29.53         2.84 o                         
   8  13   4          3.77         -0.91         2.15 o                         
   9  13   4          0.68          0.08         2.45 o                         
  10  13   4          0.89          3.73         3.50 o                         
  11  13   4        101.39        123.05         8.69 o                         
   0  14   4        144.30        168.76         4.18 o                         
   1  14   4        255.07        283.46         4.41 o                         
   2  14   4        240.11        288.09         4.40 o                         
   3  14   4        314.30        331.46         5.78 o                         
   4  14   4        136.29        125.96         2.91 o                         
   5  14   4        173.77        176.64         4.54 o                         
   6  14   4        381.48        383.11        10.92 o                         
   7  14   4         75.93         67.97         4.04 o                         
   8  14   4        151.71        175.37         8.49 o                         
   9  14   4         81.10         81.68         4.61 o                         
  10  14   4         55.93         70.90         5.31 o                         
   1  15   4          4.39          2.42         0.85 o                         
   2  15   4         63.84         56.47         2.57 o                         
   3  15   4        140.21        146.85         2.76 o                         
   4  15   4          0.53          4.43         1.52 o                         
   5  15   4        165.70        176.40         3.98 o                         
   6  15   4        134.67        130.84         3.98 o                         
   7  15   4         26.54         28.52         2.17 o                         
   8  15   4        125.81        134.51         5.72 o                         
   9  15   4         11.86          5.00         2.33 o                         
  10  15   4         18.28         11.10         3.16 o                         
   0  16   4         12.72          5.69         1.63 o                         
   1  16   4        166.60        185.42         2.96 o                         
   2  16   4          1.60         -0.82         1.02 o                         
   3  16   4         92.74         94.60         2.28 o                         
   4  16   4         21.74         17.36         1.32 o                         
   5  16   4         52.48         50.00         2.81 o                         
   6  16   4          6.05          5.89         1.36 o                         
   7  16   4        180.24        212.97         7.83 o                         
   8  16   4         23.35         17.74         1.68 o                         
   9  16   4         21.16         16.01         1.75 o                         
   1  17   4        140.01        164.71         2.98 o                         
   2  17   4          0.11         -0.83         1.09 o                         
   3  17   4         22.90         15.28         1.30 o                         
   4  17   4        168.88        179.12         3.92 o                         
   5  17   4         89.82         98.78         3.36 o                         
   6  17   4         81.86         71.14         4.52 o                         
   7  17   4         10.86          6.86         1.68 o                         
   8  17   4         70.49         73.21         3.26 o                         
   9  17   4          2.88          2.83         1.37 o                         
   0  18   4        149.46        141.94         4.34 o                         
   1  18   4        111.92        122.07         2.67 o                         
   2  18   4         43.01         32.58         1.63 o                         
   3  18   4         43.25         37.49         2.22 o                         
   4  18   4          9.82          6.00         1.14 o                         
   5  18   4         20.94         12.76         1.59 o                         
   6  18   4         35.96         31.76         2.41 o                         
   7  18   4        149.10        173.43         6.05 o                         
   8  18   4         51.02         49.64         2.67 o                         
   1  19   4         82.45         72.39         2.03 o                         
   2  19   4        211.23        232.95         5.87 o                         
   3  19   4          3.77          2.26         1.16 o                         
   4  19   4         31.26         20.25         1.72 o                         
   5  19   4          8.49          5.88         1.46 o                         
   6  19   4          7.83          7.02         1.36 o                         
   7  19   4        108.99        119.39         5.04 o                         
   8  19   4         62.90         63.82         3.09 o                         
   0  20   4         30.24         22.22         2.46 o                         
   1  20   4         49.84         50.91         2.03 o                         
   2  20   4         81.13         84.41         3.98 o                         
   3  20   4          4.76          4.69         1.39 o                         
   4  20   4         57.93         48.05         3.84 o                         
   5  20   4         94.31         96.54         2.95 o                         
   6  20   4          6.37          3.54         1.63 o                         
   7  20   4         26.60         24.46         2.46 o                         
   1  21   4         12.67          6.81         1.53 o                         
   2  21   4         48.97         42.86         2.68 o                         
   3  21   4         23.52         12.33         1.68 o                         
   4  21   4          0.71          3.12         1.84 o                         
   5  21   4         56.98         59.05         4.82 o                         
   6  21   4        100.99        110.73         6.11 o                         
   0  22   4         43.56         41.03         4.96 o                         
   1  22   4          5.31          2.17         1.27 o                         
   2  22   4         99.09        103.48         8.02 o                         
   3  22   4         15.56          7.99         1.45 o                         
   4  22   4         27.19         23.47         2.80 o                         
   5  22   4         25.76         13.32         1.99 o                         
   1  23   4          7.30          3.45         1.74 o                         
   2  23   4          7.14          4.55         1.52 o                         
   3  23   4         27.59         25.71         2.25 o                         
   4  23   4          7.46          4.62         2.62 o                         
   0  24   4         88.43         84.73         4.78 o                         
   1  24   4          2.36         -0.44         1.61 o                         
   2   0   5        156.28        179.35         7.17 o                         
   4   0   5        312.69        300.24        13.32 o                         
   6   0   5        113.29        108.97         5.40 o                         
   8   0   5        182.09        202.20        14.72 o                         
  10   0   5         59.54         66.40        12.32 o                         
  12   0   5          2.55          1.44         2.97 o                         
   0   1   5        146.18        158.89         5.28 o                         
   1   1   5         74.34         72.87         2.87 o                         
   2   1   5          4.82          9.65         1.43 o                         
   3   1   5         60.02         50.65         2.23 o                         
   4   1   5        218.76        245.08         5.73 o                         
   5   1   5        116.89        110.49         3.66 o                         
   6   1   5        198.79        202.31         6.64 o                         
   7   1   5        440.90        460.36        11.87 o                         
   8   1   5        370.42        383.35        14.00 o                         
   9   1   5         67.86         65.57         3.34 o                         
  10   1   5         89.90         87.44         3.74 o                         
  11   1   5          9.39          6.66         2.21 o                         
  12   1   5         26.91         20.59         2.66 o                         
   1   2   5        164.45        156.25         4.33 o                         
   2   2   5        647.86        699.94        12.60 o                         
   3   2   5        101.65        109.53         5.19 o                         
   4   2   5         38.38         32.06         2.20 o                         
   5   2   5        368.39        380.66         9.36 o                         
   6   2   5         14.52         11.12         1.93 o                         
   7   2   5        183.72        193.65         4.84 o                         
   8   2   5        121.90        117.19         4.43 o                         
   9   2   5         38.96         40.55         3.03 o                         
  10   2   5         15.29         13.82         3.34 o                         
  11   2   5          3.04          1.32         2.53 o                         
  12   2   5         30.09         31.22         4.22 o                         
   0   3   5       1113.45       1189.26        29.19 o                         
   1   3   5         12.47          7.78         1.43 o                         
   2   3   5        104.53         95.50         5.49 o                         
   3   3   5         42.96         35.02         3.48 o                         
   4   3   5        113.29        101.26         3.38 o                         
   5   3   5        138.19        152.03         4.25 o                         
   6   3   5        148.35        145.54         4.63 o                         
   7   3   5         57.57         45.10         3.21 o                         
   8   3   5         59.24         50.88         3.36 o                         
   9   3   5         16.44         14.62         2.96 o                         
  10   3   5          2.48          0.16         2.00 o                         
  11   3   5         38.92         24.76         2.45 o                         
   1   4   5        796.76        795.36        15.87 o                         
   2   4   5          9.86          8.30         0.84 o                         
   3   4   5         82.85         80.10         2.45 o                         
   4   4   5         44.05         32.81         2.13 o                         
   5   4   5        292.45        297.31         6.45 o                         
   6   4   5        161.40        154.66         5.26 o                         
   7   4   5         38.53         39.22         3.36 o                         
   8   4   5         33.51         32.43         2.66 o                         
   9   4   5        129.38        139.28         4.91 o                         
  10   4   5         30.26         25.75         2.48 o                         
  11   4   5        118.93        134.06         7.52 o                         
   0   5   5        503.91        520.86        20.79 o                         
   1   5   5        154.94        171.68         4.61 o                         
   2   5   5        176.11        174.14         4.17 o                         
   3   5   5        104.57         95.42         3.27 o                         
   4   5   5         25.35         22.29         2.64 o                         
   5   5   5        109.58        100.62         3.87 o                         
   6   5   5         50.85         45.58         3.16 o                         
   7   5   5        123.25        109.60         3.82 o                         
   8   5   5        276.19        326.40         9.85 o                         
   9   5   5        208.76        223.70         7.23 o                         
  10   5   5         51.22         41.95         3.72 o                         
  11   5   5         39.87         36.19         4.47 o                         
   1   6   5        442.75        445.45        14.59 o                         
   2   6   5        279.74        275.96         5.33 o                         
   3   6   5        123.09        124.81         4.35 o                         
   4   6   5        121.52        114.48         3.68 o                         
   5   6   5        437.97        496.36        10.99 o                         
   6   6   5        290.05        306.14         6.80 o                         
   7   6   5        148.50        159.11         5.94 o                         
   8   6   5          0.76         -1.11         2.57 o                         
   9   6   5         34.10         25.36         3.85 o                         
  10   6   5         40.66         31.34         2.99 o                         
  11   6   5        128.04        143.87         7.72 o                         
   1   7   5         89.65         86.37         2.20 o                         
   2   7   5        593.12        550.29        12.65 o                         
   3   7   5        127.40        146.89         4.52 o                         
   4   7   5        205.29        221.83         7.92 o                         
   5   7   5         19.74         11.52         1.97 o                         
   6   7   5         37.02         32.40         2.90 o                         
   7   7   5        346.52        365.85         9.46 o                         
   8   7   5         87.18         74.01         4.05 o                         
   9   7   5         80.95         71.98         3.85 o                         
  10   7   5         86.58         83.04         5.14 o                         
  11   7   5         14.22         10.41         2.10 o                         
   1   8   5        743.21        733.12        14.90 o                         
   2   8   5        178.76        181.12         4.23 o                         
   3   8   5        194.28        180.93         3.92 o                         
   4   8   5        134.02        120.14         3.69 o                         
   5   8   5         75.17         73.04         4.68 o                         
   6   8   5         72.01         56.95         4.12 o                         
   7   8   5         16.50         17.19         2.18 o                         
   8   8   5         16.01          9.34         2.27 o                         
   9   8   5         76.60         81.57         4.66 o                         
  10   8   5         17.05          6.42         2.46 o                         
  11   8   5         36.82         35.89         3.16 o                         
   0   9   5         93.79        100.09         3.06 o                         
   1   9   5        107.15        113.28         3.11 o                         
   2   9   5         86.20         89.11         3.20 o                         
   3   9   5         96.65         88.11         2.61 o                         
   4   9   5        143.47        144.18         4.73 o                         
   5   9   5        367.07        397.59         9.64 o                         
   6   9   5         72.65         58.74         4.68 o                         
   7   9   5         76.22         77.64         3.23 o                         
   8   9   5          6.79          3.93         2.22 o                         
   9   9   5         49.09         55.79         3.89 o                         
  10   9   5        125.99        141.82         6.41 o                         
  11   9   5         11.22          8.69         3.02 o                         
   1  10   5        112.04        121.10         3.26 o                         
   2  10   5          8.96          7.17         1.16 o                         
   3  10   5        126.80        107.09         2.59 o                         
   4  10   5        120.32        110.31         3.85 o                         
   5  10   5        103.65         94.89         4.45 o                         
   6  10   5        151.72        144.09         7.23 o                         
   7  10   5         27.33         20.57         2.86 o                         
   8  10   5        141.70        152.86         6.80 o                         
   9  10   5         16.78         11.26         2.23 o                         
  10  10   5          7.68          3.87         2.38 o                         
   0  11   5       1069.04       1262.66        25.90 o                         
   1  11   5        108.73        111.86         3.18 o                         
   2  11   5         89.45        106.21         2.31 o                         
   3  11   5          7.93          6.23         1.08 o                         
   4  11   5        183.70        184.56         8.94 o                         
   5  11   5         71.65         57.12         3.89 o                         
   6  11   5        180.15        177.22         8.26 o                         
   7  11   5         41.31         34.04         4.37 o                         
   8  11   5          3.44          1.90         2.10 o                         
   9  11   5         41.85         32.02         2.73 o                         
  10  11   5          6.82          3.52         2.04 o                         
   1  12   5         83.26         84.24         2.77 o                         
   2  12   5          6.28          6.04         0.84 o                         
   3  12   5         60.10         49.24         2.31 o                         
   4  12   5         76.25         66.13         4.33 o                         
   5  12   5         15.73          8.71         2.87 o                         
   6  12   5         76.06         68.14         7.14 o                         
   7  12   5         25.94         20.34         4.52 o                         
   8  12   5        104.48        104.23         4.80 o                         
   9  12   5         36.77         29.08         3.08 o                         
  10  12   5         38.05         25.92         3.55 o                         
   0  13   5        173.61        164.33         5.22 o                         
   1  13   5        110.81        127.80         2.32 o                         
   2  13   5        113.73        105.34         2.08 o                         
   3  13   5        198.31        198.21         3.92 o                         
   4  13   5         16.75         12.74         1.47 o                         
   5  13   5         10.91          4.41         1.85 o                         
   6  13   5          3.44          2.42         1.73 o                         
   7  13   5        149.49        168.30         8.25 o                         
   8  13   5         27.84         14.66         3.36 o                         
   9  13   5         92.04         96.51         5.95 o                         
   1  14   5        132.33        144.08         3.02 o                         
   2  14   5          9.77          6.38         0.94 o                         
   3  14   5        122.17        130.48         3.73 o                         
   4  14   5        114.56        112.41         5.98 o                         
   5  14   5         25.47         24.90         2.21 o                         
   6  14   5          6.30          5.71         2.21 o                         
   7  14   5         77.23         89.49         4.75 o                         
   8  14   5        160.84        181.61         8.97 o                         
   9  14   5         56.02         54.24         4.68 o                         
   0  15   5         69.34         89.41         3.42 o                         
   1  15   5        117.46        118.76         3.09 o                         
   2  15   5         29.08         25.59         1.74 o                         
   3  15   5          5.97          2.48         1.13 o                         
   4  15   5          0.41          0.19         1.72 o                         
   5  15   5         23.91         17.60         1.76 o                         
   6  15   5         81.42         81.25         2.65 o                         
   7  15   5         53.65         59.01         3.68 o                         
   8  15   5         36.28         25.75         6.25 o                         
   1  16   5         52.10         47.36         2.02 o                         
   2  16   5          8.34          7.00         1.16 o                         
   3  16   5         17.02          9.67         1.39 o                         
   4  16   5         39.64         25.56         7.47 o                         
   5  16   5         27.02         33.83         2.28 o                         
   6  16   5          9.08          4.90         1.27 o                         
   7  16   5         30.30         32.27         2.03 o                         
   8  16   5         34.25         31.32         2.67 o                         
   0  17   5         30.23         19.87         1.82 o                         
   1  17   5         90.66        103.95         2.42 o                         
   2  17   5          7.91          3.54         1.22 o                         
   3  17   5         26.40         23.83         2.32 o                         
   4  17   5        229.29        272.15        16.86 o                         
   5  17   5         27.91         26.70         2.84 o                         
   6  17   5         13.68          7.20         1.70 o                         
   7  17   5         28.28         26.35         2.34 o                         
   1  18   5         71.89         65.29         2.13 o                         
   2  18   5          2.30          0.37         1.24 o                         
   3  18   5        155.69        161.38         4.75 o                         
   4  18   5          4.30          2.88         4.15 o                         
   5  18   5         45.80         43.53         2.53 o                         
   6  18   5         27.80         20.25         2.62 o                         
   7  18   5         33.16         30.30         2.16 o                         
   0  19   5         10.24         13.97         1.63 o                         
   1  19   5         85.70         85.64         2.27 o                         
   2  19   5         31.33         26.66         1.43 o                         
   3  19   5        232.86        265.26         7.79 o                         
   4  19   5         27.11         12.64         3.77 o                         
   5  19   5         53.38         57.26         4.18 o                         
   6  19   5          1.76          1.08         1.65 o                         
   1  20   5         14.33          6.08         1.57 o                         
   2  20   5         86.69         95.40         4.18 o                         
   3  20   5        181.78        210.28         8.50 o                         
   4  20   5         11.77         11.11         2.74 o                         
   5  20   5        126.93        149.07         6.70 o                         
   0  21   5         36.15         19.01         2.50 o                         
   1  21   5         66.96         73.40         2.74 o                         
   2  21   5          7.15          2.84         1.42 o                         
   3  21   5         82.92         81.28         6.63 o                         
   4  21   5          2.50          1.08         3.43 o                         
   1  22   5          3.92          1.23         1.69 o                         
   2  22   5         95.44         94.95        11.06 o                         
   0   0   6       2084.88       2521.04       126.57 o                         
   2   0   6        233.36        245.90         9.17 o                         
   4   0   6        100.42         85.68         4.67 o                         
   6   0   6        306.62        335.22        14.33 o                         
   8   0   6         96.08         91.04         8.11 o                         
  10   0   6          6.90          6.16         2.96 o                         
   1   1   6        108.15        109.69         4.14 o                         
   2   1   6        369.86        380.64         8.85 o                         
   3   1   6         51.78         49.04         3.70 o                         
   4   1   6         34.80         23.58         2.45 o                         
   5   1   6         41.22         37.92         2.95 o                         
   6   1   6         84.23         76.84         4.50 o                         
   7   1   6         78.00         77.89         3.56 o                         
   8   1   6         42.53         28.82         2.68 o                         
   9   1   6          1.06          1.67         2.38 o                         
  10   1   6         56.96         52.95         5.19 o                         
   0   2   6       1029.23       1303.95        55.79 o                         
   1   2   6         55.03         54.60         3.64 o                         
   2   2   6        138.79        146.04         6.99 o                         
   3   2   6        176.51        173.55         7.32 o                         
   4   2   6          5.03          3.94         1.86 o                         
   5   2   6        196.23        214.19         6.06 o                         
   6   2   6         29.75         22.75         3.07 o                         
   7   2   6         75.96         66.54         4.32 o                         
   8   2   6          6.65          2.25         2.01 o                         
   9   2   6        103.76        103.90         4.66 o                         
  10   2   6         29.27         28.77         4.03 o                         
   1   3   6        234.56        239.52         5.99 o                         
   2   3   6        253.12        286.08         9.00 o                         
   3   3   6         23.41         19.01         3.11 o                         
   4   3   6         25.16         24.09         2.02 o                         
   5   3   6        116.12        119.79         4.16 o                         
   6   3   6        140.85        143.93         4.95 o                         
   7   3   6        112.93        117.17         4.43 o                         
   8   3   6         15.42         10.78         2.97 o                         
   9   3   6         25.11         15.56         2.78 o                         
  10   3   6         58.09         60.18         3.64 o                         
   0   4   6        850.66        993.59        39.11 o                         
   1   4   6        338.14        360.17         9.61 o                         
   2   4   6         11.20          6.23         1.77 o                         
   3   4   6        102.47        106.94         3.89 o                         
   4   4   6         89.49         79.86         4.91 o                         
   5   4   6        273.01        268.46         7.37 o                         
   6   4   6          0.42         -0.14         2.59 o                         
   7   4   6        304.87        327.88        12.62 o                         
   8   4   6         29.81         24.91         2.52 o                         
   9   4   6         23.72         21.86         2.57 o                         
  10   4   6        112.88        124.61         6.56 o                         
   1   5   6          7.28          4.26         1.76 o                         
   2   5   6        500.22        586.52        17.77 o                         
   3   5   6        276.41        316.94         8.13 o                         
   4   5   6        195.72        193.05         6.39 o                         
   5   5   6         85.37         90.99         3.58 o                         
   6   5   6         77.15         72.35         3.14 o                         
   7   5   6         71.34         64.53         5.54 o                         
   8   5   6         51.54         49.92         4.32 o                         
   9   5   6          8.08          4.70         2.60 o                         
  10   5   6         51.38         61.46         3.81 o                         
   0   6   6        323.03        332.15        19.44 o                         
   1   6   6         57.78         56.48         3.09 o                         
   2   6   6        478.14        525.15        12.95 o                         
   3   6   6         13.98         11.33         1.91 o                         
   4   6   6         23.15         20.85         2.42 o                         
   5   6   6        101.38         95.04         5.50 o                         
   6   6   6        144.68        148.07         5.11 o                         
   7   6   6         58.49         53.21         3.29 o                         
   8   6   6         36.16         32.10         2.89 o                         
   9   6   6         24.68         23.14         2.58 o                         
  10   6   6         52.56         56.32         3.71 o                         
   1   7   6        225.45        246.17         4.35 o                         
   2   7   6         26.17         18.73         2.72 o                         
   3   7   6        308.58        352.76         8.28 o                         
   4   7   6        109.36         91.88         4.55 o                         
   5   7   6         45.03         35.23         2.99 o                         
   6   7   6         92.37         81.75         3.29 o                         
   7   7   6         57.37         43.48         3.08 o                         
   8   7   6         64.27         62.42         3.62 o                         
   9   7   6         44.90         41.75         2.91 o                         
   0   8   6       1077.33       1164.54        30.08 o                         
   1   8   6        294.82        278.16        12.58 o                         
   2   8   6         44.48         45.63         3.14 o                         
   3   8   6         17.80         16.98         2.54 o                         
   4   8   6          6.06          2.86         1.91 o                         
   5   8   6         81.72         88.27         3.62 o                         
   6   8   6         11.81          4.22         3.01 o                         
   7   8   6         27.13         20.48         4.23 o                         
   8   8   6         80.68         78.21         6.63 o                         
   9   8   6          1.63         -1.42         2.11 o                         
   1   9   6          9.64          9.37         1.75 o                         
   2   9   6         83.32         86.33         4.37 o                         
   3   9   6         12.16          5.83         1.84 o                         
   4   9   6         89.89         89.95         4.16 o                         
   5   9   6        242.34        259.88         8.99 o                         
   6   9   6         87.03         83.77         3.99 o                         
   7   9   6         34.60         16.93         2.27 o                         
   8   9   6        105.04        112.83         5.36 o                         
   9   9   6          9.43          6.24         2.09 o                         
   1  10   6        155.85        160.67         3.41 o                         
   2  10   6         87.42         94.22         5.25 o                         
   3  10   6         21.68         16.96         3.67 o                         
   4  10   6        405.46        420.65        18.30 o                         
   5  10   6         21.64         10.25         2.83 o                         
   6  10   6         48.01         43.31         4.90 o                         
   7  10   6         39.75         23.45         4.59 o                         
   8  10   6          6.00          1.22         2.14 o                         
   9  10   6         14.71          8.14         2.64 o                         
   1  11   6        114.17        109.92         2.60 o                         
   2  11   6          2.50          2.04         1.11 o                         
   3  11   6         79.32         71.74         4.79 o                         
   4  11   6         10.24          3.11         3.35 o                         
   5  11   6         51.63         47.40         4.86 o                         
   6  11   6          2.60          1.44         2.09 o                         
   7  11   6          9.01          3.11         2.21 o                         
   8  11   6         66.99         67.78         6.28 o                         
   0  12   6         35.64         31.98         3.06 o                         
   1  12   6         86.28        103.82         2.89 o                         
   2  12   6         49.61         48.22         2.79 o                         
   3  12   6         26.37         25.27         2.05 o                         
   4  12   6         12.80          7.60         2.05 o                         
   5  12   6        183.86        189.61         7.72 o                         
   6  12   6         57.92         50.96         5.50 o                         
   7  12   6         16.58          6.21         2.35 o                         
   8  12   6         20.03         13.10         3.05 o                         
   1  13   6          8.89          6.60         0.98 o                         
   2  13   6         88.20         96.77         2.77 o                         
   3  13   6         43.65         47.93         2.21 o                         
   4  13   6         27.06         27.35         1.70 o                         
   5  13   6         82.30         72.74         3.65 o                         
   6  13   6         46.77         35.90         4.64 o                         
   7  13   6         22.05         16.79         2.95 o                         
   8  13   6          6.72          2.24         4.19 o                         
   0  14   6         69.09         70.00         3.07 o                         
   1  14   6         40.45         31.48         1.89 o                         
   2  14   6         11.57          9.27         1.58 o                         
   3  14   6         44.23         43.22         2.95 o                         
   4  14   6         15.08         12.80         1.64 o                         
   5  14   6          6.61          0.18         1.75 o                         
   6  14   6         27.81         24.34         5.17 o                         
   7  14   6         25.05         21.66         3.66 o                         
   1  15   6         83.20         94.12         2.83 o                         
   2  15   6         46.50         47.04         2.69 o                         
   3  15   6         70.66         66.65         2.54 o                         
   4  15   6          6.12          6.45         1.47 o                         
   5  15   6         33.07         35.77         2.80 o                         
   6  15   6         14.52          7.97         3.18 o                         
   0  16   6         27.15         23.29         2.09 o                         
   1  16   6         46.76         51.82         2.22 o                         
   2  16   6         32.33         33.64         2.60 o                         
   3  16   6        127.73        156.33         5.19 o                         
   4  16   6         27.63         28.19         1.97 o                         
   5  16   6         61.96         65.13         3.01 o                         
   6  16   6         58.27         55.42         2.87 o                         
   1  17   6         14.27         12.22         1.28 o                         
   2  17   6         47.64         43.64         2.44 o                         
   3  17   6         83.56         93.88         3.82 o                         
   4  17   6          1.19          1.69         1.22 o                         
   5  17   6         46.54         37.59         2.48 o                         
   0  18   6         98.33        100.03         4.60 o                         
   1  18   6         51.90         45.89         3.38 o                         
   2  18   6         69.27         67.68         3.49 o                         
   3  18   6         36.14         31.30         2.10 o                         
   4  18   6         60.07         51.72         3.06 o                         
   1  19   6         17.00         12.35         1.59 o                         
   2  19   6         42.00         37.07         3.49 o                         
   2   0   7        401.46        495.32        21.05 o                         
   4   0   7        117.04        116.46         8.05 o                         
   6   0   7         92.86         86.21         4.93 o                         
   8   0   7        101.97        120.65         8.22 o                         
   0   1   7        583.59        777.81        84.27 o                         
   1   1   7        238.57        263.24         8.18 o                         
   2   1   7         36.09         27.05         3.97 o                         
   3   1   7         14.74          8.17         2.35 o                         
   4   1   7         57.56         57.00         4.34 o                         
   5   1   7        127.24        127.04         5.42 o                         
   6   1   7        116.53        122.22         4.56 o                         
   7   1   7          2.63          0.79         2.27 o                         
   8   1   7          5.34          4.18         2.41 o                         
   1   2   7        120.54        119.87         5.83 o                         
   2   2   7         36.66         29.66         3.02 o                         
   3   2   7         46.46         41.22         3.96 o                         
   4   2   7         57.13         52.53         3.47 o                         
   5   2   7         18.10         11.31         2.30 o                         
   6   2   7          8.93          5.44         2.23 o                         
   7   2   7         49.38         44.13         3.19 o                         
   8   2   7         51.79         50.84         6.29 o                         
   0   3   7        323.52        330.02        59.22 o                         
   1   3   7         35.92         26.35         3.89 o                         
   2   3   7        210.00        246.27         8.98 o                         
   3   3   7         96.37         97.12         3.48 o                         
   4   3   7        121.18        133.88         7.37 o                         
   5   3   7         19.17         14.51         2.35 o                         
   6   3   7         80.09         71.86         4.28 o                         
   7   3   7        146.38        167.65         8.49 o                         
   8   3   7         29.64         12.13         2.84 o                         
   1   4   7         39.39         39.46         4.13 o                         
   2   4   7         21.88         16.20         4.45 o                         
   3   4   7         11.01          6.81         1.91 o                         
   4   4   7         45.57         41.52         5.90 o                         
   5   4   7         14.95         13.30         2.14 o                         
   6   4   7         46.29         34.85         2.94 o                         
   7   4   7         67.69         67.44         4.11 o                         
   8   4   7          8.18          2.73         2.58 o                         
   0   5   7        316.22        369.40        15.96 o                         
   1   5   7         27.71         14.32         3.08 o                         
   2   5   7         34.52         33.25         3.78 o                         
   3   5   7         47.17         42.98         4.55 o                         
   4   5   7         13.41         10.01         2.32 o                         
   5   5   7         35.04         18.59         3.29 o                         
   6   5   7        134.81        139.00         5.46 o                         
   7   5   7         66.89         80.94         6.48 o                         
   8   5   7          5.79          1.38         2.05 o                         
   1   6   7        123.88        128.05         5.75 o                         
   2   6   7        131.86        141.83         5.98 o                         
   3   6   7         50.18         45.37         2.84 o                         
   4   6   7         14.48         11.34         2.29 o                         
   5   6   7         12.69         10.67         2.45 o                         
   6   6   7         16.51         18.50         3.98 o                         
   7   6   7          1.28         -1.40         2.25 o                         
   8   6   7         85.83        106.78         8.66 o                         
   0   7   7        100.94        124.76         8.80 o                         
   1   7   7         59.23         39.51         3.40 o                         
   2   7   7         73.01         83.42         5.24 o                         
   3   7   7          3.17          4.42         2.03 o                         
   4   7   7        154.83        183.40         7.41 o                         
   5   7   7          2.16          2.54         2.44 o                         
   6   7   7          1.54         -0.35         1.91 o                         
   7   7   7         34.26         27.52         3.78 o                         
   1   8   7          5.25          0.09         2.28 o                         
   2   8   7         29.76         20.27         2.67 o                         
   3   8   7        115.08        105.12         6.58 o                         
   4   8   7          4.57          2.44         2.29 o                         
   5   8   7        120.16        138.27         9.59 o                         
   6   8   7          8.32          3.35         2.06 o                         
   7   8   7          8.08          2.66         2.45 o                         
   0   9   7        123.74        126.07         4.86 o                         
   2   9   7        115.57        119.03         7.28 o                         
   3   9   7          2.46         -0.91         1.64 o                         
   4   9   7         21.08         11.30         2.52 o                         
   5   9   7        115.55        110.87         4.72 o                         
   6   9   7          7.69          2.31         2.46 o                         
   7   9   7         37.58         25.82         5.86 o                         
   1  10   7          2.15          0.66         1.38 o                         
   2  10   7         19.85         15.38         2.38 o                         
   3  10   7        110.02        129.37         4.19 o                         
   4  10   7          2.84         -1.39         1.89 o                         
   5  10   7         47.74         44.02         4.00 o                         
   6  10   7          2.30         -0.61         2.57 o                         
   0  11   7        230.57        257.72        14.65 o                         
   1  11   7         23.32         21.83         1.89 o                         
   2  11   7          0.76          1.88         1.31 o                         
   3  11   7         27.51         21.94         2.29 o                         
   4  11   7         13.08          5.05         2.17 o                         
   5  11   7         15.19         11.15         2.16 o                         
   6  11   7        178.07        195.67        14.75 o                         
   1  12   7         98.67        111.36         3.97 o                         
   2  12   7        240.91        267.55         8.94 o                         
   3  12   7          7.88          4.38         1.16 o                         
   4  12   7         35.93         23.97         2.83 o                         
   5  12   7         56.15         48.45         4.35 o                         
   0  13   7        102.17         91.11         5.87 o                         
   1  13   7         27.57         19.30         1.64 o                         
   2  13   7         14.24          8.47         1.38 o                         
   3  13   7          6.75          6.03         1.40 o                         
   4  13   7         10.81          6.28         1.32 o                         
   5  13   7         22.12         17.48         6.76 o                         
   1  14   7          8.62          5.16         1.64 o                         
   2  14   7         86.82         91.21         4.52 o                         
   3  14   7         34.81         34.52         2.26 o                         
   4  14   7         24.28         25.89         2.29 o                         
   0  15   7        179.94        216.38        18.49 o                         
   1  15   7         15.78         11.06         1.69 o                         
   2  15   7        153.02        195.89         8.59 o                         
   3  15   7          6.72          3.92         1.87 o                         
   1  16   7         61.42         55.45        10.79 o                         
   0   0   8          1.85          7.66         4.78 o                         
   2   0   8        175.13        186.69        14.34 o                         
   4   0   8          6.09          2.88         2.89 o                         
   1   1   8         87.10         83.16        14.58 o                         
   2   1   8         72.00         73.65         5.59 o                         
   3   1   8         24.11         15.96         2.25 o                         
   4   1   8         24.36         19.90         2.83 o                         
   5   1   8         77.19         90.47         6.06 o                         
   0   2   8        264.49        340.63        22.89 o                         
   1   2   8         37.40         21.53         2.75 o                         
   2   2   8         21.80         13.83         3.83 o                         
   3   2   8         61.85         59.94         4.12 o                         
   4   2   8          3.26          0.20         2.10 o                         
   5   2   8         20.82         12.42         3.22 o                         
   1   3   8          1.28         -0.53         2.60 o                         
   2   3   8         75.07         79.19         5.60 o                         
   3   3   8         10.84          5.42         2.09 o                         
   4   3   8         65.20         53.48         3.47 o                         
   5   3   8         50.83         43.27         3.75 o                         
   0   4   8         52.61         40.91         4.11 o                         
   1   4   8        114.46        125.21         5.86 o                         
   2   4   8          4.24         -1.30         3.19 o                         
   3   4   8         88.95         93.16         5.30 o                         
   4   4   8          0.70          0.79         2.23 o                         
   5   4   8          9.37          1.40         2.86 o                         
   1   5   8          1.65         -0.61         2.70 o                         
   2   5   8         19.19         10.54         2.40 o                         
   3   5   8         15.82         12.63         2.81 o                         
   4   5   8         56.77         50.60         3.58 o                         
   5   5   8          8.31          6.36         2.32 o                         
   0   6   8         77.98         99.10         9.94 o                         
   1   6   8         67.16         59.12         6.22 o                         
   2   6   8         87.65        100.80         5.71 o                         
   3   6   8         20.38         14.78         2.27 o                         
   4   6   8         17.03          9.80         2.46 o                         
   1   7   8         77.78         72.95         5.69 o                         
   2   7   8          8.65          3.86         2.41 o                         
   3   7   8         11.34          6.08         2.30 o                         
   4   7   8         12.74          6.39         3.31 o                         
   0   8   8         52.62         38.35         6.03 o                         
   1   8   8         86.32         88.51         6.44 o                         
   2   8   8         27.56         25.36         7.75 o                         
   3   8   8         94.26        127.99         8.17 o                         
   1   9   8         54.77         28.49         5.62 o                         
   2   9   8         57.28         52.37         4.92 o                         
   3   9   8          2.14          0.02         2.43 o                         
   0  10   8        199.05        264.68        26.29 o                         
   1  10   8         34.06         23.85         8.29 o                         
   2  10   8         15.73          1.65         2.49 o                         
                                                                                
